# Supplementary material for: Specific lid-base contacts in the 26s proteasome control the conformational switching required for substrate degradation
Source: eLife. 2019 Nov 28;8:e49806. doi: 10.7554/eLife.49806 (PMC6910829; doi:10.7554/eLife.49806)
Supplement: Figure 2—source data 1. [file elife-49806-fig2-data1.zip]

Archive with 177 entries (160 files):
- Figure 2-source data/
- Figure 2-source data/EM density/
- Figure 2-source data/EM density/MutATP_k6al/
- Figure 2-source data/EM density/MutATP_k6al/run_it025_class004.mrc
- __MACOSX/
- __MACOSX/Figure 2-source data/
- __MACOSX/Figure 2-source data/EM density/
- __MACOSX/Figure 2-source data/EM density/MutATP_k6al/
- __MACOSX/Figure 2-source data/EM density/MutATP_k6al/._run_it025_class004.mrc
- Figure 2-source data/EM density/MutATP_k6al/run_it025_class005.mrc
- __MACOSX/Figure 2-source data/EM density/MutATP_k6al/._run_it025_class005.mrc
- Figure 2-source data/EM density/MutATP_k6al/run_it025_class006.mrc
- __MACOSX/Figure 2-source data/EM density/MutATP_k6al/._run_it025_class006.mrc
- Figure 2-source data/EM density/MutATP_k6al/run_it025_class002.mrc
- __MACOSX/Figure 2-source data/EM density/MutATP_k6al/._run_it025_class002.mrc
- Figure 2-source data/EM density/MutATP_k6al/run_it025_class003.mrc
- __MACOSX/Figure 2-source data/EM density/MutATP_k6al/._run_it025_class003.mrc
- Figure 2-source data/EM density/MutATP_k6al/run_it025_class001.mrc
- __MACOSX/Figure 2-source data/EM density/MutATP_k6al/._run_it025_class001.mrc
- Figure 2-source data/EM density/MutATP_k6al/k6c2k2_class002.mrc
- __MACOSX/Figure 2-source data/EM density/MutATP_k6al/._k6c2k2_class002.mrc
- Figure 2-source data/EM density/MutATP_k6al/k6c2k2_class001.mrc
- __MACOSX/Figure 2-source data/EM density/MutATP_k6al/._k6c2k2_class001.mrc
- Figure 2-source data/EM density/MutATP_k6al/image.png
- __MACOSX/Figure 2-source data/EM density/MutATP_k6al/._image.png
- __MACOSX/Figure 2-source data/EM density/._MutATP_k6al
- Figure 2-source data/EM density/WTATP_k6al/
- Figure 2-source data/EM density/WTATP_k6al/run_it025_class004.mrc
- __MACOSX/Figure 2-source data/EM density/WTATP_k6al/
- __MACOSX/Figure 2-source data/EM density/WTATP_k6al/._run_it025_class004.mrc
- Figure 2-source data/EM density/WTATP_k6al/run_it025_class005.mrc
- __MACOSX/Figure 2-source data/EM density/WTATP_k6al/._run_it025_class005.mrc
- Figure 2-source data/EM density/WTATP_k6al/run_it025_class006.mrc
- __MACOSX/Figure 2-source data/EM density/WTATP_k6al/._run_it025_class006.mrc
- Figure 2-source data/EM density/WTATP_k6al/run_it025_class002.mrc
- __MACOSX/Figure 2-source data/EM density/WTATP_k6al/._run_it025_class002.mrc
- Figure 2-source data/EM density/WTATP_k6al/run_it025_class003.mrc
- __MACOSX/Figure 2-source data/EM density/WTATP_k6al/._run_it025_class003.mrc
- Figure 2-source data/EM density/WTATP_k6al/run_it025_class001.mrc
- __MACOSX/Figure 2-source data/EM density/WTATP_k6al/._run_it025_class001.mrc
- Figure 2-source data/EM density/WTATP_k6al/tiles.py
- __MACOSX/Figure 2-source data/EM density/WTATP_k6al/._tiles.py
- Figure 2-source data/EM density/WTATP_k6al/tiles_1to6.png
- __MACOSX/Figure 2-source data/EM density/WTATP_k6al/._tiles_1to6.png
- Figure 2-source data/EM density/WTATP_k6al/tiles.pyc
- __MACOSX/Figure 2-source data/EM density/WTATP_k6al/._tiles.pyc
- __MACOSX/Figure 2-source data/EM density/._WTATP_k6al
- Figure 2-source data/EM density/.DS_Store
- __MACOSX/Figure 2-source data/EM density/._.DS_Store
- Figure 2-source data/EM density/MutAtp_recen_k6al/
- Figure 2-source data/EM density/MutAtp_recen_k6al/k6c6k2_class001.mrc
- __MACOSX/Figure 2-source data/EM density/MutAtp_recen_k6al/
- __MACOSX/Figure 2-source data/EM density/MutAtp_recen_k6al/._k6c6k2_class001.mrc
- Figure 2-source data/EM density/MutAtp_recen_k6al/run_it025_class004.mrc
- __MACOSX/Figure 2-source data/EM density/MutAtp_recen_k6al/._run_it025_class004.mrc
- Figure 2-source data/EM density/MutAtp_recen_k6al/run_it025_class005.mrc
- __MACOSX/Figure 2-source data/EM density/MutAtp_recen_k6al/._run_it025_class005.mrc
- Figure 2-source data/EM density/MutAtp_recen_k6al/k6c6k2_class002.mrc
- __MACOSX/Figure 2-source data/EM density/MutAtp_recen_k6al/._k6c6k2_class002.mrc
- Figure 2-source data/EM density/MutAtp_recen_k6al/run_it025_class006.mrc
- __MACOSX/Figure 2-source data/EM density/MutAtp_recen_k6al/._run_it025_class006.mrc
- Figure 2-source data/EM density/MutAtp_recen_k6al/run_it025_class002.mrc
- __MACOSX/Figure 2-source data/EM density/MutAtp_recen_k6al/._run_it025_class002.mrc
- Figure 2-source data/EM density/MutAtp_recen_k6al/run_it025_class003.mrc
- __MACOSX/Figure 2-source data/EM density/MutAtp_recen_k6al/._run_it025_class003.mrc
- Figure 2-source data/EM density/MutAtp_recen_k6al/run_it025_class001.mrc
- __MACOSX/Figure 2-source data/EM density/MutAtp_recen_k6al/._run_it025_class001.mrc
- Figure 2-source data/EM density/MutAtp_recen_k6al/tiles.py
- __MACOSX/Figure 2-source data/EM density/MutAtp_recen_k6al/._tiles.py
- Figure 2-source data/EM density/MutAtp_recen_k6al/k6c5k2_class001.mrc
- __MACOSX/Figure 2-source data/EM density/MutAtp_recen_k6al/._k6c5k2_class001.mrc
- Figure 2-source data/EM density/MutAtp_recen_k6al/k6c5k4_class004.mrc
- __MACOSX/Figure 2-source data/EM density/MutAtp_recen_k6al/._k6c5k4_class004.mrc
- Figure 2-source data/EM density/MutAtp_recen_k6al/k6c5k2_class002.mrc
- __MACOSX/Figure 2-source data/EM density/MutAtp_recen_k6al/._k6c5k2_class002.mrc
- Figure 2-source data/EM density/MutAtp_recen_k6al/k6c5k4_class001.mrc
- __MACOSX/Figure 2-source data/EM density/MutAtp_recen_k6al/._k6c5k4_class001.mrc
- Figure 2-source data/EM density/MutAtp_recen_k6al/k6c5k4_class002.mrc
- __MACOSX/Figure 2-source data/EM density/MutAtp_recen_k6al/._k6c5k4_class002.mrc
- Figure 2-source data/EM density/MutAtp_recen_k6al/k6c5k4_class003.mrc
- __MACOSX/Figure 2-source data/EM density/MutAtp_recen_k6al/._k6c5k4_class003.mrc
- Figure 2-source data/EM density/MutAtp_recen_k6al/tiles_1to6.png
- __MACOSX/Figure 2-source data/EM density/MutAtp_recen_k6al/._tiles_1to6.png
- Figure 2-source data/EM density/MutAtp_recen_k6al/tiles.pyc
- __MACOSX/Figure 2-source data/EM density/MutAtp_recen_k6al/._tiles.pyc
- __MACOSX/Figure 2-source data/EM density/._MutAtp_recen_k6al
- Figure 2-source data/EM density/MutATPgS_k6al/
- Figure 2-source data/EM density/MutATPgS_k6al/run_it025_class004.mrc
- __MACOSX/Figure 2-source data/EM density/MutATPgS_k6al/
- __MACOSX/Figure 2-source data/EM density/MutATPgS_k6al/._run_it025_class004.mrc
- Figure 2-source data/EM density/MutATPgS_k6al/run_it025_class005.mrc
- __MACOSX/Figure 2-source data/EM density/MutATPgS_k6al/._run_it025_class005.mrc
- Figure 2-source data/EM density/MutATPgS_k6al/run_it025_class006.mrc
- __MACOSX/Figure 2-source data/EM density/MutATPgS_k6al/._run_it025_class006.mrc
- Figure 2-source data/EM density/MutATPgS_k6al/run_it025_class002.mrc
- __MACOSX/Figure 2-source data/EM density/MutATPgS_k6al/._run_it025_class002.mrc
- Figure 2-source data/EM density/MutATPgS_k6al/run_it025_class003.mrc
- __MACOSX/Figure 2-source data/EM density/MutATPgS_k6al/._run_it025_class003.mrc
- Figure 2-source data/EM density/MutATPgS_k6al/run_it025_class001.mrc
- __MACOSX/Figure 2-source data/EM density/MutATPgS_k6al/._run_it025_class001.mrc
- Figure 2-source data/EM density/MutATPgS_k6al/tiles.py
- __MACOSX/Figure 2-source data/EM density/MutATPgS_k6al/._tiles.py
- Figure 2-source data/EM density/MutATPgS_k6al/k6c3k2_class001.mrc
- __MACOSX/Figure 2-source data/EM density/MutATPgS_k6al/._k6c3k2_class001.mrc
- Figure 2-source data/EM density/MutATPgS_k6al/k6c3k2_class002.mrc
- __MACOSX/Figure 2-source data/EM density/MutATPgS_k6al/._k6c3k2_class002.mrc
- Figure 2-source data/EM density/MutATPgS_k6al/tiles_1to6.png
- __MACOSX/Figure 2-source data/EM density/MutATPgS_k6al/._tiles_1to6.png
- Figure 2-source data/EM density/MutATPgS_k6al/image.png
- __MACOSX/Figure 2-source data/EM density/MutATPgS_k6al/._image.png
- __MACOSX/Figure 2-source data/EM density/._MutATPgS_k6al
- Figure 2-source data/EM density/WTATPgS_k6al/
- Figure 2-source data/EM density/WTATPgS_k6al/k6c6k2_class001.mrc
- __MACOSX/Figure 2-source data/EM density/WTATPgS_k6al/
- __MACOSX/Figure 2-source data/EM density/WTATPgS_k6al/._k6c6k2_class001.mrc
- Figure 2-source data/EM density/WTATPgS_k6al/run_it025_class004.mrc
- __MACOSX/Figure 2-source data/EM density/WTATPgS_k6al/._run_it025_class004.mrc
- Figure 2-source data/EM density/WTATPgS_k6al/run_it025_class005.mrc
- __MACOSX/Figure 2-source data/EM density/WTATPgS_k6al/._run_it025_class005.mrc
- Figure 2-source data/EM density/WTATPgS_k6al/k6c6k2_class002.mrc
- __MACOSX/Figure 2-source data/EM density/WTATPgS_k6al/._k6c6k2_class002.mrc
- Figure 2-source data/EM density/WTATPgS_k6al/run_it025_class006.mrc
- __MACOSX/Figure 2-source data/EM density/WTATPgS_k6al/._run_it025_class006.mrc
- Figure 2-source data/EM density/WTATPgS_k6al/run_it025_class002.mrc
- __MACOSX/Figure 2-source data/EM density/WTATPgS_k6al/._run_it025_class002.mrc
- Figure 2-source data/EM density/WTATPgS_k6al/run_it025_class003.mrc
- __MACOSX/Figure 2-source data/EM density/WTATPgS_k6al/._run_it025_class003.mrc
- Figure 2-source data/EM density/WTATPgS_k6al/run_it025_class001.mrc
- __MACOSX/Figure 2-source data/EM density/WTATPgS_k6al/._run_it025_class001.mrc
- Figure 2-source data/EM density/WTATPgS_k6al/tiles.py
- __MACOSX/Figure 2-source data/EM density/WTATPgS_k6al/._tiles.py
- Figure 2-source data/EM density/WTATPgS_k6al/k6c5k2_class001.mrc
- __MACOSX/Figure 2-source data/EM density/WTATPgS_k6al/._k6c5k2_class001.mrc
- Figure 2-source data/EM density/WTATPgS_k6al/k6c5k2_class002.mrc
- __MACOSX/Figure 2-source data/EM density/WTATPgS_k6al/._k6c5k2_class002.mrc
- Figure 2-source data/EM density/WTATPgS_k6al/s2_WA6a.png
- __MACOSX/Figure 2-source data/EM density/WTATPgS_k6al/._s2_WA6a.png
- Figure 2-source data/EM density/WTATPgS_k6al/s3_WA6a.png
- __MACOSX/Figure 2-source data/EM density/WTATPgS_k6al/._s3_WA6a.png
- Figure 2-source data/EM density/WTATPgS_k6al/k6c4k2_class002.mrc
- __MACOSX/Figure 2-source data/EM density/WTATPgS_k6al/._k6c4k2_class002.mrc
- Figure 2-source data/EM density/WTATPgS_k6al/s3_WA6b.png
- __MACOSX/Figure 2-source data/EM density/WTATPgS_k6al/._s3_WA6b.png
- Figure 2-source data/EM density/WTATPgS_k6al/s2_WA6b.png
- __MACOSX/Figure 2-source data/EM density/WTATPgS_k6al/._s2_WA6b.png
- Figure 2-source data/EM density/WTATPgS_k6al/k6c4k2_class001.mrc
- __MACOSX/Figure 2-source data/EM density/WTATPgS_k6al/._k6c4k2_class001.mrc
- Figure 2-source data/EM density/WTATPgS_k6al/tiles_1to6.png
- __MACOSX/Figure 2-source data/EM density/WTATPgS_k6al/._tiles_1to6.png
- Figure 2-source data/EM density/WTATPgS_k6al/classes_c4k2_c6k2.png
- __MACOSX/Figure 2-source data/EM density/WTATPgS_k6al/._classes_c4k2_c6k2.png
- Figure 2-source data/EM density/WTATPgS_k6al/s1_WA6b.png
- __MACOSX/Figure 2-source data/EM density/WTATPgS_k6al/._s1_WA6b.png
- Figure 2-source data/EM density/WTATPgS_k6al/s1_WA6a.png
- __MACOSX/Figure 2-source data/EM density/WTATPgS_k6al/._s1_WA6a.png
- Figure 2-source data/EM density/WTATPgS_k6al/tiles.pyc
- __MACOSX/Figure 2-source data/EM density/WTATPgS_k6al/._tiles.pyc
- Figure 2-source data/EM density/WTATPgS_k6al/tiles_1to6_matrix
- __MACOSX/Figure 2-source data/EM density/WTATPgS_k6al/._tiles_1to6_matrix
- __MACOSX/Figure 2-source data/EM density/._WTATPgS_k6al
- __MACOSX/Figure 2-source data/._EM density
- Figure 2-source data/figure_compareEisele/
- Figure 2-source data/figure_compareEisele/s3_molmaptotal.mrc
- __MACOSX/Figure 2-source data/figure_compareEisele/
- __MACOSX/Figure 2-source data/figure_compareEisele/._s3_molmaptotal.mrc
- Figure 2-source data/figure_compareEisele/s4_molmaptotal.mrc
- __MACOSX/Figure 2-source data/figure_compareEisele/._s4_molmaptotal.mrc
- Figure 2-source data/figure_compareEisele/s5_molmaptotal.mrc
- __MACOSX/Figure 2-source data/figure_compareEisele/._s5_molmaptotal.mrc
- Figure 2-source data/figure_compareEisele/s2_molmaptotal.mrc
- __MACOSX/Figure 2-source data/figure_compareEisele/._s2_molmaptotal.mrc
- Figure 2-source data/figure_compareEisele/s1_molmaptotal.mrc
- __MACOSX/Figure 2-source data/figure_compareEisele/._s1_molmaptotal.mrc
- Figure 2-source data/figure_compareEisele/s6_molmaptotal.mrc
- __MACOSX/Figure 2-source data/figure_compareEisele/._s6_molmaptotal.mrc
- __MACOSX/Figure 2-source data/._figure_compareEisele
- __MACOSX/._Figure 2-source data
