# Supplementary material for: Specific lid-base contacts in the 26s proteasome control the conformational switching required for substrate degradation
Source: eLife. 2019 Nov 28;8:e49806. doi: 10.7554/eLife.49806 (PMC6910829; doi:10.7554/eLife.49806)
Supplement: Figure 2—source data 1. [file elife-49806-fig2-data1.zip › Figure 2-source data/EM density/WTATP_k6al/tiles.py]

import cPickle, base64
try:
	from SimpleSession.versions.v65 import beginRestore,\
	    registerAfterModelsCB, reportRestoreError, checkVersion
except ImportError:
	from chimera import UserError
	raise UserError('Cannot open session that was saved in a'
	    ' newer version of Chimera; update your version')
checkVersion([1, 13, 1, 41965])
import chimera
from chimera import replyobj
replyobj.status('Restoring session...', \
    blankAfter=0)
replyobj.status('Beginning session restore...', \
    blankAfter=0, secondary=True)
beginRestore()

def restoreCoreModels():
	from SimpleSession.versions.v65 import init, restoreViewer, \
	     restoreMolecules, restoreColors, restoreSurfaces, \
	     restoreVRML, restorePseudoBondGroups, restoreModelAssociations
	molInfo = cPickle.loads(base64.b64decode('gAJ9cQEoVRFyaWJib25JbnNpZGVDb2xvcnECSwBOfYdVCWJhbGxTY2FsZXEDSwBOfYdVCXBvaW50U2l6ZXEESwBOfYdVBWNvbG9ycQVLAE59h1UKcmliYm9uVHlwZXEGSwBOfYdVCnN0aWNrU2NhbGVxB0sATn2HVQxtbUNJRkhlYWRlcnNxCF1VDGFyb21hdGljTW9kZXEJSwBOfYdVCnZkd0RlbnNpdHlxCksATn2HVQZoaWRkZW5xC0sATn2HVQ1hcm9tYXRpY0NvbG9ycQxLAE59h1UPcmliYm9uU21vb3RoaW5ncQ1LAE59h1UJYXV0b2NoYWlucQ5LAE59h1UKcGRiVmVyc2lvbnEPSwBOfYdVCG9wdGlvbmFscRB9VQ9sb3dlckNhc2VDaGFpbnNxEUsATn2HVQlsaW5lV2lkdGhxEksATn2HVQ9yZXNpZHVlTGFiZWxQb3NxE0sATn2HVQRuYW1lcRRLAE59h1UPYXJvbWF0aWNEaXNwbGF5cRVLAE59h1UPcmliYm9uU3RpZmZuZXNzcRZLAE59h1UKcGRiSGVhZGVyc3EXXVUDaWRzcRhLAE59h1UOc3VyZmFjZU9wYWNpdHlxGUsATn2HVRBhcm9tYXRpY0xpbmVUeXBlcRpLAE59h1UUcmliYm9uSGlkZXNNYWluY2hhaW5xG0sATn2HVQdkaXNwbGF5cRxLAE59h3Uu'))
	resInfo = cPickle.loads(base64.b64decode('gAJ9cQEoVQZpbnNlcnRxAksATn2HVQtmaWxsRGlzcGxheXEDSwBOfYdVBG5hbWVxBEsATn2HVQVjaGFpbnEFSwBOfYdVDnJpYmJvbkRyYXdNb2RlcQZLAE59h1UCc3NxB0sATn2HVQhtb2xlY3VsZXEISwBOfYdVC3JpYmJvbkNvbG9ycQlLAE59h1UFbGFiZWxxCksATn2HVQpsYWJlbENvbG9ycQtLAE59h1UIZmlsbE1vZGVxDEsATn2HVQVpc0hldHENSwBOfYdVC2xhYmVsT2Zmc2V0cQ5LAE59h1UIcG9zaXRpb25xD11VDXJpYmJvbkRpc3BsYXlxEEsATn2HVQhvcHRpb25hbHERfVUEc3NJZHESSwBOfYd1Lg=='))
	atomInfo = cPickle.loads(base64.b64decode('gAJ9cQEoVQdyZXNpZHVlcQJLAE59h1UIdmR3Q29sb3JxA0sATn2HVQRuYW1lcQRLAE59h1UDdmR3cQVLAE59h1UOc3VyZmFjZURpc3BsYXlxBksATn2HVQVjb2xvcnEHSwBOfYdVCWlkYXRtVHlwZXEISwBOfYdVBmFsdExvY3EJSwBOfYdVBWxhYmVscQpLAE59h1UOc3VyZmFjZU9wYWNpdHlxC0sATn2HVQdlbGVtZW50cQxLAE59h1UKbGFiZWxDb2xvcnENSwBOfYdVDHN1cmZhY2VDb2xvcnEOSwBOfYdVD3N1cmZhY2VDYXRlZ29yeXEPSwBOfYdVBnJhZGl1c3EQSwBOfYdVCmNvb3JkSW5kZXhxEV1VC2xhYmVsT2Zmc2V0cRJLAE59h1USbWluaW11bUxhYmVsUmFkaXVzcRNLAE59h1UIZHJhd01vZGVxFEsATn2HVQhvcHRpb25hbHEVfVUHZGlzcGxheXEWSwBOfYd1Lg=='))
	bondInfo = cPickle.loads(base64.b64decode('gAJ9cQEoVQVjb2xvcnECSwBOfYdVBWF0b21zcQNdVQVsYWJlbHEESwBOfYdVCGhhbGZib25kcQVLAE59h1UGcmFkaXVzcQZLAE59h1ULbGFiZWxPZmZzZXRxB0sATn2HVQhkcmF3TW9kZXEISwBOfYdVCG9wdGlvbmFscQl9VQdkaXNwbGF5cQpLAE59h3Uu'))
	crdInfo = cPickle.loads(base64.b64decode('gAJ9cQEu'))
	surfInfo = {'category': (0, None, {}), 'probeRadius': (0, None, {}), 'pointSize': (0, None, {}), 'name': [], 'density': (0, None, {}), 'colorMode': (0, None, {}), 'useLighting': (0, None, {}), 'transparencyBlendMode': (0, None, {}), 'molecule': [], 'smoothLines': (0, None, {}), 'lineWidth': (0, None, {}), 'allComponents': (0, None, {}), 'twoSidedLighting': (0, None, {}), 'customVisibility': [], 'drawMode': (0, None, {}), 'display': (0, None, {}), 'customColors': []}
	vrmlInfo = {'subid': (0, None, {}), 'display': (0, None, {}), 'id': (0, None, {}), 'vrmlString': [], 'name': (0, None, {})}
	colors = {u'': ((0.580392, 0.878431, 0.878431), 1, u''), u'Ru': ((0.141176, 0.560784, 0.560784), 1, u'default'), u'gold': ((1, 0.843137, 0), 1, u'default'), u'firebrick': ((0.698039, 0.133333, 0.133333), 1, u'default'), u'Re': ((0.14902, 0.490196, 0.670588), 1, u'default'), u'Rf': ((0.8, 0, 0.34902), 1, u'default'), u'Ra': ((0, 0.490196, 0), 1, u'default'), u'Rb': ((0.439216, 0.180392, 0.690196), 1, u'default'), u'Rn': ((0.258824, 0.509804, 0.588235), 1, u'default'), u'Rh': ((0.0392157, 0.490196, 0.54902), 1, u'default'), u'Be': ((0.760784, 1, 0), 1, u'default'), u'Ba': ((0, 0.788235, 0), 1, u'default'), u'Bh': ((0.878431, 0, 0.219608), 1, u'default'), u'Bi': ((0.619608, 0.309804, 0.709804), 1, u'default'), u'Bk': ((0.541176, 0.309804, 0.890196), 1, u'default'), u'Br': ((0.65098, 0.160784, 0.160784), 1, u'default'), u'orange': ((1, 0.498039, 0), 1, u'default'), u'H': ((1, 1, 1), 1, u'default'), u'P': ((1, 0.501961, 0), 1, u'default'), u'Os': ((0.14902, 0.4, 0.588235), 1, u'default'), u'orange red': ((1, 0.270588, 0), 1, u'default'), u'Ge': ((0.4, 0.560784, 0.560784), 1, u'default'),
u'Gd': ((0.270588, 1, 0.780392), 1, u'default'), u'Ga': ((0.760784, 0.560784, 0.560784), 1, u'default'), u'Pr': ((0.85098, 1, 0.780392), 1, u'default'), u'deep pink': ((1, 0.0784314, 0.576471), 1, u'default'), u'Pt': ((0.815686, 0.815686, 0.878431), 1, u'default'), u'Pu': ((0, 0.419608, 1), 1, u'default'), u'C': ((0.564706, 0.564706, 0.564706), 1, u'default'), u'Cf': ((0.631373, 0.211765, 0.831373), 1, u'default'), u'Pb': ((0.341176, 0.34902, 0.380392), 1, u'default'), u'Pa': ((0, 0.631373, 1), 1, u'default'), u'Pd': ((0, 0.411765, 0.521569), 1, u'default'), u'Cd': ((1, 0.85098, 0.560784), 1, u'default'), u'Po': ((0.670588, 0.360784, 0), 1, u'default'), u'Pm': ((0.639216, 1, 0.780392), 1, u'default'), u'purple': ((0.627451, 0.12549, 0.941176), 1, u'default'), u'Hs': ((0.901961, 0, 0.180392), 1, u'default'), u'Ho': ((0, 1, 0.611765), 1, u'default'), u'Hf': ((0.301961, 0.760784, 1), 1, u'default'), u'Hg': ((0.721569, 0.721569, 0.815686), 1, u'default'), u'He': ((0.85098, 1, 1), 1, u'default'), u'Md': ((0.701961, 0.0509804, 0.65098), 1, u'default'), u'Mg': ((0.541176, 1, 0), 1, u'default'),
u'K': ((0.560784, 0.25098, 0.831373), 1, u'default'), u'Mn': ((0.611765, 0.478431, 0.780392), 1, u'default'), u'O': ((1, 0.0509804, 0.0509804), 1, u'default'), u'Mt': ((0.921569, 0, 0.14902), 1, u'default'), u'S': ((1, 1, 0.188235), 1, u'default'), u'W': ((0.129412, 0.580392, 0.839216), 1, u'default'), u'sky blue': ((0.529412, 0.807843, 0.921569), 1, u'default'), u'Zn': ((0.490196, 0.501961, 0.690196), 1, u'default'), u'plum': ((0.866667, 0.627451, 0.866667), 1, u'default'), u'hot pink': ((1, 0.411765, 0.705882), 1, u'default'), u'Eu': ((0.380392, 1, 0.780392), 1, u'default'), u'Es': ((0.701961, 0.121569, 0.831373), 1, u'default'), u'Er': ((0, 0.901961, 0.458824), 1, u'default'), u'Ni': ((0.313725, 0.815686, 0.313725), 1, u'default'), u'No': ((0.741176, 0.0509804, 0.529412), 1, u'default'), u'Na': ((0.670588, 0.360784, 0.94902), 1, u'default'), u'Nb': ((0.45098, 0.760784, 0.788235), 1, u'default'), u'Nd': ((0.780392, 1, 0.780392), 1, u'default'), u'Ne': ((0.701961, 0.890196, 0.960784), 1, u'default'), u'dodger blue': ((0.117647, 0.564706, 1), 1, u'default'),
u'Np': ((0, 0.501961, 1), 1, u'default'), u'Fr': ((0.258824, 0, 0.4), 1, u'default'), u'Fe': ((0.878431, 0.4, 0.2), 1, u'default'), u'Fm': ((0.701961, 0.121569, 0.729412), 1, u'default'), u'B': ((1, 0.709804, 0.709804), 1, u'default'), u'F': ((0.564706, 0.878431, 0.313725), 1, u'default'), u'Sr': ((0, 1, 0), 1, u'default'), u'cornflower blue': ((0.392157, 0.584314, 0.929412), 1, u'default'), u'N': ((0.188235, 0.313725, 0.972549), 1, u'default'), u'Kr': ((0.360784, 0.721569, 0.819608), 1, u'default'), u'Si': ((0.941176, 0.784314, 0.627451), 1, u'default'), u'Sn': ((0.4, 0.501961, 0.501961), 1, u'default'), u'Sm': ((0.560784, 1, 0.780392), 1, u'default'), u'V': ((0.65098, 0.65098, 0.670588), 1, u'default'), u'Sc': ((0.901961, 0.901961, 0.901961), 1, u'default'), u'Sb': ((0.619608, 0.388235, 0.709804), 1, u'default'), u'Sg': ((0.85098, 0, 0.270588), 1, u'default'), u'Se': ((1, 0.631373, 0), 1, u'default'), u'Co': ((0.941176, 0.564706, 0.627451), 1, u'default'), u'Cm': ((0.470588, 0.360784, 0.890196), 1, u'default'), u'Cl': ((0.121569, 0.941176, 0.121569), 1, u'default'),
u'Ca': ((0.239216, 1, 0), 1, u'default'), u'grey': ((0.745098, 0.745098, 0.745098), 1, u'default'), u'Ce': ((1, 1, 0.780392), 1, u'default'), u'Xe': ((0.258824, 0.619608, 0.690196), 1, u'default'), u'Tm': ((0, 0.831373, 0.321569), 1, u'default'), u'Cs': ((0.341176, 0.0901961, 0.560784), 1, u'default'), u'Cr': ((0.541176, 0.6, 0.780392), 1, u'default'), u'coral': ((1, 0.498039, 0.313725), 1, u'default'), u'Cu': ((0.784314, 0.501961, 0.2), 1, u'default'), u'rosy brown': ((0.737255, 0.560784, 0.560784), 1, u'default'), u'La': ((0.439216, 0.831373, 1), 1, u'default'), u'Li': ((0.8, 0.501961, 1), 1, u'default'), u'Tl': ((0.65098, 0.329412, 0.301961), 1, u'default'), u'Lu': ((0, 0.670588, 0.141176), 1, u'default'), u'Lr': ((0.780392, 0, 0.4), 1, u'default'), u'Th': ((0, 0.729412, 1), 1, u'default'), u'Ti': ((0.74902, 0.760784, 0.780392), 1, u'default'), u'Te': ((0.831373, 0.478431, 0), 1, u'default'), u'Tb': ((0.188235, 1, 0.780392), 1, u'default'), u'Tc': ((0.231373, 0.619608, 0.619608), 1, u'default'), u'Ta': ((0.301961, 0.65098, 1), 1, u'default'), u'pink': ((1, 0.752941, 0.796078), 1, u'default'),
u'Yb': ((0, 0.74902, 0.219608), 1, u'default'), u'Db': ((0.819608, 0, 0.309804), 1, u'default'), u'Zr': ((0.580392, 0.878431, 0.878431), 1, u'default'), u'Dy': ((0.121569, 1, 0.780392), 1, u'default'), u'orchid': ((0.854902, 0.439216, 0.839216), 1, u'default'), u'I': ((0.580392, 0, 0.580392), 1, u'default'), u'salmon': ((0.980392, 0.501961, 0.447059), 1, u'default'), u'medium purple': ((0.576471, 0.439216, 0.858824), 1, u'default'), u'U': ((0, 0.560784, 1), 1, u'default'), u'deep sky blue': ((0, 0.74902, 1), 1, u'default'), u'Y': ((0.580392, 1, 1), 1, u'default'), u'Ac': ((0.439216, 0.670588, 0.980392), 1, u'default'), u'Ag': ((0.752941, 0.752941, 0.752941), 1, u'default'), u'Ir': ((0.0901961, 0.329412, 0.529412), 1, u'default'), u'Am': ((0.329412, 0.360784, 0.94902), 1, u'default'), u'Al': ((0.74902, 0.65098, 0.65098), 1, u'default'), u'As': ((0.741176, 0.501961, 0.890196), 1, u'default'), u'Ar': ((0.501961, 0.819608, 0.890196), 1, u'default'), u'Au': ((1, 0.819608, 0.137255), 1, u'default'), u'At': ((0.458824, 0.309804, 0.270588), 1, u'default'),
u'In': ((0.65098, 0.458824, 0.45098), 1, u'default'), u'Mo': ((0.329412, 0.709804, 0.709804), 1, u'default')}
	materials = {u'default': ((0.085, 0.085, 0.085), 30), u'': ((0.17, 0.17, 0.17), 30)}
	pbInfo = {'category': [u'distance monitor'], 'bondInfo': [{'color': (0, None, {}), 'atoms': [], 'label': (0, None, {}), 'halfbond': (0, None, {}), 'labelColor': (0, None, {}), 'labelOffset': (0, None, {}), 'drawMode': (0, None, {}), 'display': (0, None, {})}], 'lineType': (1, 2, {}), 'color': (1, 0, {}), 'optional': {'fixedLabels': (True, False, (1, False, {}))}, 'display': (1, True, {}), 'showStubBonds': (1, False, {}), 'lineWidth': (1, 9, {}), 'stickScale': (1, 1, {}), 'id': [-2]}
	modelAssociations = {}
	colorInfo = (3, (u'', (1, 1, 1, 1)), {(u'', (0, 1, 0, 1)): [2], (u'', (1, 0.037037, 0, 1)): [0]})
	viewerInfo = {'cameraAttrs': {'center': (281.41332067625, -646.01948702969, 237.88908118843), 'fieldOfView': 45.707032988355, 'nearFar': (892.03004682994, -854.43938026358), 'ortho': True, 'eyeSeparation': 50.8, 'focal': 237.88908118843}, 'viewerAttrs': {'silhouetteColor': None, 'clipping': False, 'showSilhouette': False, 'showShadows': False, 'viewSize': 276.15151673065, 'labelsOnTop': True, 'depthCueRange': (0.89999997615814, 1), 'silhouetteWidth': 8, 'singleLayerTransparency': True, 'shadowTextureSize': 2048, 'backgroundImage': [None, 1, 2, 1, 0, 0], 'backgroundGradient': [('Chimera default', [(1, 1, 1, 1), (0, 0, 1, 1)], 1), 1, 0, 0], 'depthCue': False, 'highlight': 0, 'scaleFactor': 1, 'angleDependentTransparency': True, 'backgroundMethod': 0}, 'viewerHL': 2, 'cameraMode': 'mono', 'detail': 1.5, 'viewerFog': None, 'viewerBG': 1}

	replyobj.status("Initializing session restore...", blankAfter=0,
		secondary=True)
	from SimpleSession.versions.v65 import expandSummary
	init(dict(enumerate(expandSummary(colorInfo))))
	replyobj.status("Restoring colors...", blankAfter=0,
		secondary=True)
	restoreColors(colors, materials)
	replyobj.status("Restoring molecules...", blankAfter=0,
		secondary=True)
	restoreMolecules(molInfo, resInfo, atomInfo, bondInfo, crdInfo)
	replyobj.status("Restoring surfaces...", blankAfter=0,
		secondary=True)
	restoreSurfaces(surfInfo)
	replyobj.status("Restoring VRML models...", blankAfter=0,
		secondary=True)
	restoreVRML(vrmlInfo)
	replyobj.status("Restoring pseudobond groups...", blankAfter=0,
		secondary=True)
	restorePseudoBondGroups(pbInfo)
	replyobj.status("Restoring model associations...", blankAfter=0,
		secondary=True)
	restoreModelAssociations(modelAssociations)
	replyobj.status("Restoring camera...", blankAfter=0,
		secondary=True)
	restoreViewer(viewerInfo)

try:
	restoreCoreModels()
except:
	reportRestoreError("Error restoring core models")

	replyobj.status("Restoring extension info...", blankAfter=0,
		secondary=True)


try:
	import StructMeasure
	from StructMeasure.DistMonitor import restoreDistances
	registerAfterModelsCB(restoreDistances, 1)
except:
	reportRestoreError("Error restoring distances in session")


def restoreMidasBase():
	formattedPositions = {'session-start': (1.0, 274.39213643026, (281.66668126447, -2064.487801536, 241.80176306914), (891.77947952987, -841.38347031332), 241.80176306914, {(9, 0): ((519.6495658140666, -2829.048410176286, 603.1770209035707), (-0.6058208990461984, 0.7955084490902022, 0.012138603913023583, 161.47331593118238)), (0, 0): ((519.1290949305728, 386.0208978896577, 599.1683597729955), (-0.6058208990461984, 0.7955084490902022, 0.012138603913023583, 161.47331593118238)), (7, 0): ((519.7362627124614, -2115.4800594606822, 601.7167233369645), (-0.6058208990461984, 0.7955084490902022, 0.012138603913023583, 161.47331593118238)), (3, 0): ((520.748723372406, -682.3286385880939, 602.1318214432071), (-0.6058208990461984, 0.7955084490902022, 0.012138603913023583, 161.47331593118238)), (8, 0): ((520.3907016351985, -2477.7313549868595, 604.7600293499019), (-0.6058208990461984, 0.7955084490902022, 0.012138603913023583, 161.47331593118238)), (6, 0): ((518.255266059758, -1756.426547470463, 605.1091574102038), (-0.6058208990461984, 0.7955084490902022, 0.012138603913023583, 161.47331593118238)), (2, 0): ((518.9885213108105, -327.605412586768, 605.7378647880631), (-0.6058208990461984, 0.7955084490902022, 0.012138603913023583, 161.47331593118238)), (5, 0): ((518.4560291763646, -1394.4570854589956, 602.9259006603446), (-0.6058208990461984, 0.7955084490902022, 0.012138603913023583, 161.47331593118238)), (1, 0): ((518.9175348944134, 27.517486164377033, 602.1038502278499), (-0.6058208990461984, 0.7955084490902022, 0.012138603913023583, 161.47331593118238)), (4, 0): ((515.93514718054, -1046.0824008621985, 606.6494565419905), (-0.6058208990461984, 0.7955084490902022, 0.012138603913023583, 161.47331593118238))}, {}, 2, (0, 0, 0), False, 45.707032988355)}
	import Midas
	Midas.restoreMidasBase(formattedPositions)
try:
	restoreMidasBase()
except:
	reportRestoreError('Error restoring Midas base state')


def restoreMidasText():
	from Midas import midas_text
	midas_text.aliases = {}
	midas_text.userSurfCategories = {}

try:
	restoreMidasText()
except:
	reportRestoreError('Error restoring Midas text state')


def restore_cap_attributes():
 cap_attributes = \
  {
   'cap_attributes': [
     {
      'cap_color': None,
      'class': 'Model_Capper_State',
      'display_style': None,
      'surface': ( 0, 0, ),
      'version': 1,
     },
     {
      'cap_color': None,
      'class': 'Model_Capper_State',
      'display_style': None,
      'surface': ( 1, 0, ),
      'version': 1,
     },
     {
      'cap_color': None,
      'class': 'Model_Capper_State',
      'display_style': None,
      'surface': ( 2, 0, ),
      'version': 1,
     },
     {
      'cap_color': None,
      'class': 'Model_Capper_State',
      'display_style': None,
      'surface': ( 3, 0, ),
      'version': 1,
     },
     {
      'cap_color': None,
      'class': 'Model_Capper_State',
      'display_style': None,
      'surface': ( 4, 0, ),
      'version': 1,
     },
     {
      'cap_color': None,
      'class': 'Model_Capper_State',
      'display_style': None,
      'surface': ( 5, 0, ),
      'version': 1,
     },
    ],
   'cap_color': None,
   'cap_offset': 0.01,
   'class': 'Caps_State',
   'default_cap_offset': 0.01,
   'mesh_style': False,
   'shown': True,
   'subdivision_factor': 1.0,
   'version': 1,
  }
 import SurfaceCap.session
 SurfaceCap.session.restore_cap_attributes(cap_attributes)
registerAfterModelsCB(restore_cap_attributes)


def restore_volume_data():
 volume_data_state = \
  {
   'class': 'Volume_Manager_State',
   'data_and_regions_state': [
     (
      {
       'available_subsamplings': {},
       'cell_angles': ( 90.0, 90.0, 90.0, ),
       'class': 'Data_State',
       'file_type': 'mrc',
       'grid_id': '',
       'name': u'run_it025_class003.mrc',
       'path': u'run_it025_class003.mrc',
       'rotation': (
         ( 1, 0, 0, ),
         ( 0, 1, 0, ),
         ( 0, 0, 1, ),
        ),
       'symmetries': ( ),
       'version': 6,
       'xyz_origin': None,
       'xyz_step': None,
      },
      [
       {
        'class': 'Volume_State',
        'default_rgba': ( 0.7, 1, 1, 1, ),
        'region': (
          ( 0, 0, 0, ),
          ( 139, 139, 139, ),
          ( 1, 1, 1, ),
         ),
        'region_list': {
          'class': 'Region_List_State',
          'current_index': 0,
          'named_regions': [ ],
          'region_list': [
            (
             ( 0, 0, 0, ),
             ( 139, 139, 139, ),
            ),
           ],
          'version': 1,
         },
        'rendering_options': {
          'box_faces': False,
          'bt_correction': False,
          'cap_faces': True,
          'class': 'Rendering_Options_State',
          'color_mode': 'auto8',
          'dim_transparency': True,
          'dim_transparent_voxels': True,
          'flip_normals': False,
          'limit_voxel_count': True,
          'line_thickness': 1.4,
          'linear_interpolation': True,
          'maximum_intensity_projection': False,
          'mesh_lighting': True,
          'minimal_texture_memory': False,
          'orthoplane_positions': ( 0, 0, 0, ),
          'orthoplanes_shown': ( False, False, False, ),
          'outline_box_linewidth': 1.0,
          'outline_box_rgb': ( 0.0, 0.0, 0.0, ),
          'projection_mode': 'auto',
          'show_outline_box': False,
          'smooth_lines': True,
          'smoothing_factor': 0.3,
          'smoothing_iterations': 2,
          'square_mesh': True,
          'subdivide_surface': True,
          'subdivision_levels': 1,
          'surface_smoothing': True,
          'two_sided_lighting': True,
          'version': 1,
          'voxel_limit': 16.2,
         },
        'representation': 'surface',
        'session_volume_id': 'j-~0~Y>Ig/qf^_D(249o.\n#(S mke|*\t',
        'solid_brightness_factor': 1,
        'solid_colors': [
          ( 0.7, 1, 1, 1, ),
          ( 0.7, 1, 1, 1, ),
          ( 0.7, 1, 1, 1, ),
         ],
        'solid_levels': (
          ( -0.0036025231517851364, 0, ),
          ( 0.035810612495988603, 0.99, ),
          ( 0.08399742841720581, 1, ),
         ),
        'solid_model': None,
        'surface_brightness_factor': 1,
        'surface_colors': [
          ( 0.7450000047683716, 0.7450000047683716, 0.7450000047683716, 1.0, ),
         ],
        'surface_levels': [ 0.025, ],
        'surface_model': {
          'active': True,
          'class': 'Model_State',
          'clip_plane_normal': ( 0.0, 0.0, 0.0, ),
          'clip_plane_origin': ( 0.0, 0.0, 0.0, ),
          'clip_thickness': 5.0,
          'display': True,
          'id': 2,
          'name': u'run_it025_class003.mrc',
          'osl_identifier': u'#2',
          'silhouette': True,
          'subid': 0,
          'use_clip_plane': False,
          'use_clip_thickness': False,
          'version': 5,
          'xform': {
            'class': 'Xform_State',
            'rotation_angle': 161.47331058967515,
            'rotation_axis': ( -0.6058209820099077, 0.7955083826672006, 0.012138816365935539, ),
            'translation': ( 524.0487981306427, -335.381996704298, 595.611950275969, ),
            'version': 1,
           },
         },
        'transparency_depth': 0.5,
        'transparency_factor': 0,
        'version': 6,
       },
      ],
     ),
     (
      {
       'available_subsamplings': {},
       'cell_angles': ( 90.0, 90.0, 90.0, ),
       'class': 'Data_State',
       'file_type': 'mrc',
       'grid_id': '',
       'name': u'run_it025_class005.mrc',
       'path': u'run_it025_class005.mrc',
       'rotation': (
         ( 1, 0, 0, ),
         ( 0, 1, 0, ),
         ( 0, 0, 1, ),
        ),
       'symmetries': ( ),
       'version': 6,
       'xyz_origin': None,
       'xyz_step': None,
      },
      [
       {
        'class': 'Volume_State',
        'default_rgba': ( 1, 0.7, 1, 1, ),
        'region': (
          ( 0, 0, 0, ),
          ( 139, 139, 139, ),
          ( 1, 1, 1, ),
         ),
        'region_list': {
          'class': 'Region_List_State',
          'current_index': 0,
          'named_regions': [ ],
          'region_list': [
            (
             ( 0, 0, 0, ),
             ( 139, 139, 139, ),
            ),
           ],
          'version': 1,
         },
        'rendering_options': {
          'box_faces': False,
          'bt_correction': False,
          'cap_faces': True,
          'class': 'Rendering_Options_State',
          'color_mode': 'auto8',
          'dim_transparency': True,
          'dim_transparent_voxels': True,
          'flip_normals': False,
          'limit_voxel_count': True,
          'line_thickness': 1.4,
          'linear_interpolation': True,
          'maximum_intensity_projection': False,
          'mesh_lighting': True,
          'minimal_texture_memory': False,
          'orthoplane_positions': ( 0, 0, 0, ),
          'orthoplanes_shown': ( False, False, False, ),
          'outline_box_linewidth': 1.0,
          'outline_box_rgb': ( 0.0, 0.0, 0.0, ),
          'projection_mode': 'auto',
          'show_outline_box': False,
          'smooth_lines': True,
          'smoothing_factor': 0.3,
          'smoothing_iterations': 2,
          'square_mesh': True,
          'subdivide_surface': True,
          'subdivision_levels': 1,
          'surface_smoothing': True,
          'two_sided_lighting': True,
          'version': 1,
          'voxel_limit': 16.2,
         },
        'representation': 'surface',
        'session_volume_id': '!fFH\x0b5BSqR\n3!h\x0b6HlNdj^0S/&r>9?uQ',
        'solid_brightness_factor': 1,
        'solid_colors': [
          ( 1, 0.7, 1, 1, ),
          ( 1, 0.7, 1, 1, ),
          ( 1, 0.7, 1, 1, ),
         ],
        'solid_levels': (
          ( -0.0031457783967256542, 0, ),
          ( 0.030588434626907107, 0.99, ),
          ( 0.07608190178871155, 1, ),
         ),
        'solid_model': None,
        'surface_brightness_factor': 1,
        'surface_colors': [
          ( 0.7450000047683716, 0.7450000047683716, 0.7450000047683716, 1.0, ),
         ],
        'surface_levels': [ 0.025, ],
        'surface_model': {
          'active': True,
          'class': 'Model_State',
          'clip_plane_normal': ( 0.0, 0.0, 0.0, ),
          'clip_plane_origin': ( 0.0, 0.0, 0.0, ),
          'clip_thickness': 5.0,
          'display': True,
          'id': 4,
          'name': u'run_it025_class005.mrc',
          'osl_identifier': u'#4',
          'silhouette': True,
          'subid': 0,
          'use_clip_plane': False,
          'use_clip_thickness': False,
          'version': 5,
          'xform': {
            'class': 'Xform_State',
            'rotation_angle': 161.47331058967515,
            'rotation_axis': ( -0.6058209820099077, 0.7955083826672006, 0.012138816365935539, ),
            'translation': ( 517.1453502371883, -1058.7070734953586, 595.2755774423883, ),
            'version': 1,
           },
         },
        'transparency_depth': 0.5,
        'transparency_factor': 0,
        'version': 6,
       },
      ],
     ),
     (
      {
       'available_subsamplings': {},
       'cell_angles': ( 90.0, 90.0, 90.0, ),
       'class': 'Data_State',
       'file_type': 'mrc',
       'grid_id': '',
       'name': u'run_it025_class001.mrc',
       'path': u'run_it025_class001.mrc',
       'rotation': (
         ( 1, 0, 0, ),
         ( 0, 1, 0, ),
         ( 0, 0, 1, ),
        ),
       'symmetries': ( ),
       'version': 6,
       'xyz_origin': None,
       'xyz_step': None,
      },
      [
       {
        'class': 'Volume_State',
        'default_rgba': ( 0.7, 0.7, 0.7, 1, ),
        'region': (
          ( 0, 0, 0, ),
          ( 139, 139, 139, ),
          ( 1, 1, 1, ),
         ),
        'region_list': {
          'class': 'Region_List_State',
          'current_index': 0,
          'named_regions': [ ],
          'region_list': [
            (
             ( 0, 0, 0, ),
             ( 139, 139, 139, ),
            ),
           ],
          'version': 1,
         },
        'rendering_options': {
          'box_faces': False,
          'bt_correction': False,
          'cap_faces': True,
          'class': 'Rendering_Options_State',
          'color_mode': 'auto8',
          'dim_transparency': True,
          'dim_transparent_voxels': True,
          'flip_normals': False,
          'limit_voxel_count': True,
          'line_thickness': 1.4,
          'linear_interpolation': True,
          'maximum_intensity_projection': False,
          'mesh_lighting': True,
          'minimal_texture_memory': False,
          'orthoplane_positions': ( 0, 0, 0, ),
          'orthoplanes_shown': ( False, False, False, ),
          'outline_box_linewidth': 1.0,
          'outline_box_rgb': ( 0.0, 0.0, 0.0, ),
          'projection_mode': 'auto',
          'show_outline_box': False,
          'smooth_lines': True,
          'smoothing_factor': 0.3,
          'smoothing_iterations': 2,
          'square_mesh': True,
          'subdivide_surface': True,
          'subdivision_levels': 1,
          'surface_smoothing': True,
          'two_sided_lighting': True,
          'version': 1,
          'voxel_limit': 16.2,
         },
        'representation': 'surface',
        'session_volume_id': 'X [OjzId\rd>8rr,v\t/AVsP*U5Vv8"*%p',
        'solid_brightness_factor': 1,
        'solid_colors': [
          ( 1.0, 1.0, 1.0, 1, ),
          ( 1.0, 1.0, 1.0, 1, ),
          ( 1.0, 1.0, 1.0, 1, ),
         ],
        'solid_levels': (
          ( -0.003624131858348846, 0, ),
          ( 0.035099595841020348, 0.99, ),
          ( 0.08451690524816513, 1, ),
         ),
        'solid_model': None,
        'surface_brightness_factor': 1,
        'surface_colors': [
          ( 0.7450000047683716, 0.7450000047683716, 0.7450000047683716, 1.0, ),
         ],
        'surface_levels': [ 0.025, ],
        'surface_model': {
          'active': True,
          'class': 'Model_State',
          'clip_plane_normal': ( 0.0, 0.0, 0.0, ),
          'clip_plane_origin': ( 0.0, 0.0, 0.0, ),
          'clip_thickness': 5.0,
          'display': True,
          'id': 0,
          'name': u'run_it025_class001.mrc',
          'osl_identifier': u'#0',
          'silhouette': True,
          'subid': 0,
          'use_clip_plane': False,
          'use_clip_thickness': False,
          'version': 5,
          'xform': {
            'class': 'Xform_State',
            'rotation_angle': 161.47331058967515,
            'rotation_axis': ( -0.6058209820099077, 0.7955083826672006, 0.012138816365935539, ),
            'translation': ( 519.129, 386.021, 599.168, ),
            'version': 1,
           },
         },
        'transparency_depth': 0.5,
        'transparency_factor': 0,
        'version': 6,
       },
      ],
     ),
     (
      {
       'available_subsamplings': {},
       'cell_angles': ( 90.0, 90.0, 90.0, ),
       'class': 'Data_State',
       'file_type': 'mrc',
       'grid_id': '',
       'name': u'run_it025_class002.mrc',
       'path': u'run_it025_class002.mrc',
       'rotation': (
         ( 1, 0, 0, ),
         ( 0, 1, 0, ),
         ( 0, 0, 1, ),
        ),
       'symmetries': ( ),
       'version': 6,
       'xyz_origin': None,
       'xyz_step': None,
      },
      [
       {
        'class': 'Volume_State',
        'default_rgba': ( 1, 1, 0.7, 1, ),
        'region': (
          ( 0, 0, 0, ),
          ( 139, 139, 139, ),
          ( 1, 1, 1, ),
         ),
        'region_list': {
          'class': 'Region_List_State',
          'current_index': 0,
          'named_regions': [ ],
          'region_list': [
            (
             ( 0, 0, 0, ),
             ( 139, 139, 139, ),
            ),
           ],
          'version': 1,
         },
        'rendering_options': {
          'box_faces': False,
          'bt_correction': False,
          'cap_faces': True,
          'class': 'Rendering_Options_State',
          'color_mode': 'auto8',
          'dim_transparency': True,
          'dim_transparent_voxels': True,
          'flip_normals': False,
          'limit_voxel_count': True,
          'line_thickness': 1.4,
          'linear_interpolation': True,
          'maximum_intensity_projection': False,
          'mesh_lighting': True,
          'minimal_texture_memory': False,
          'orthoplane_positions': ( 0, 0, 0, ),
          'orthoplanes_shown': ( False, False, False, ),
          'outline_box_linewidth': 1.0,
          'outline_box_rgb': ( 0.0, 0.0, 0.0, ),
          'projection_mode': 'auto',
          'show_outline_box': False,
          'smooth_lines': True,
          'smoothing_factor': 0.3,
          'smoothing_iterations': 2,
          'square_mesh': True,
          'subdivide_surface': True,
          'subdivision_levels': 1,
          'surface_smoothing': True,
          'two_sided_lighting': True,
          'version': 1,
          'voxel_limit': 16.2,
         },
        'representation': 'surface',
        'session_volume_id': "=%\x0cl%\ruUZ0&?3<\x0c3h=(*Vu>=';8O @nx",
        'solid_brightness_factor': 1,
        'solid_colors': [
          ( 1, 1, 0.7, 1, ),
          ( 1, 1, 0.7, 1, ),
          ( 1, 1, 0.7, 1, ),
         ],
        'solid_levels': (
          ( -0.0033856381610035888, 0, ),
          ( 0.034439573001861568, 0.99, ),
          ( 0.07657667249441147, 1, ),
         ),
        'solid_model': None,
        'surface_brightness_factor': 1,
        'surface_colors': [
          ( 0.7450000047683716, 0.7450000047683716, 0.7450000047683716, 1.0, ),
         ],
        'surface_levels': [ 0.025, ],
        'surface_model': {
          'active': True,
          'class': 'Model_State',
          'clip_plane_normal': ( 0.0, 0.0, 0.0, ),
          'clip_plane_origin': ( 0.0, 0.0, 0.0, ),
          'clip_thickness': 5.0,
          'display': True,
          'id': 1,
          'name': u'run_it025_class002.mrc',
          'osl_identifier': u'#1',
          'silhouette': True,
          'subid': 0,
          'use_clip_plane': False,
          'use_clip_thickness': False,
          'version': 5,
          'xform': {
            'class': 'Xform_State',
            'rotation_angle': 161.47331058967515,
            'rotation_axis': ( -0.6058209820099077, 0.7955083826672006, 0.012138816365935539, ),
            'translation': ( 518.6760615136543, 21.874395628218466, 598.0319493713146, ),
            'version': 1,
           },
         },
        'transparency_depth': 0.5,
        'transparency_factor': 0,
        'version': 6,
       },
      ],
     ),
     (
      {
       'available_subsamplings': {},
       'cell_angles': ( 90.0, 90.0, 90.0, ),
       'class': 'Data_State',
       'file_type': 'mrc',
       'grid_id': '',
       'name': u'run_it025_class004.mrc',
       'path': u'run_it025_class004.mrc',
       'rotation': (
         ( 1, 0, 0, ),
         ( 0, 1, 0, ),
         ( 0, 0, 1, ),
        ),
       'symmetries': ( ),
       'version': 6,
       'xyz_origin': None,
       'xyz_step': None,
      },
      [
       {
        'class': 'Volume_State',
        'default_rgba': ( 0.7, 0.7, 1, 1, ),
        'region': (
          ( 0, 0, 0, ),
          ( 139, 139, 139, ),
          ( 1, 1, 1, ),
         ),
        'region_list': {
          'class': 'Region_List_State',
          'current_index': 0,
          'named_regions': [ ],
          'region_list': [
            (
             ( 0, 0, 0, ),
             ( 139, 139, 139, ),
            ),
           ],
          'version': 1,
         },
        'rendering_options': {
          'box_faces': False,
          'bt_correction': False,
          'cap_faces': True,
          'class': 'Rendering_Options_State',
          'color_mode': 'auto8',
          'dim_transparency': True,
          'dim_transparent_voxels': True,
          'flip_normals': False,
          'limit_voxel_count': True,
          'line_thickness': 1.4,
          'linear_interpolation': True,
          'maximum_intensity_projection': False,
          'mesh_lighting': True,
          'minimal_texture_memory': False,
          'orthoplane_positions': ( 0, 0, 0, ),
          'orthoplanes_shown': ( False, False, False, ),
          'outline_box_linewidth': 1.0,
          'outline_box_rgb': ( 0.0, 0.0, 0.0, ),
          'projection_mode': 'auto',
          'show_outline_box': False,
          'smooth_lines': True,
          'smoothing_factor': 0.3,
          'smoothing_iterations': 2,
          'square_mesh': True,
          'subdivide_surface': True,
          'subdivision_levels': 1,
          'surface_smoothing': True,
          'two_sided_lighting': True,
          'version': 1,
          'voxel_limit': 16.2,
         },
        'representation': 'surface',
        'session_volume_id': 'R&+\nx_pu%|znCD)D\ncxp+8Qt\nW<?of-i',
        'solid_brightness_factor': 1,
        'solid_colors': [
          ( 0.7, 0.7, 1, 1, ),
          ( 0.7, 0.7, 1, 1, ),
          ( 0.7, 0.7, 1, 1, ),
         ],
        'solid_levels': (
          ( -0.0037020705774426441, 0, ),
          ( 0.034480497726798051, 0.99, ),
          ( 0.0849989727139473, 1, ),
         ),
        'solid_model': None,
        'surface_brightness_factor': 1,
        'surface_colors': [
          ( 0.7450000047683716, 0.7450000047683716, 0.7450000047683716, 1.0, ),
         ],
        'surface_levels': [ 0.025, ],
        'surface_model': {
          'active': True,
          'class': 'Model_State',
          'clip_plane_normal': ( 0.0, 0.0, 0.0, ),
          'clip_plane_origin': ( 0.0, 0.0, 0.0, ),
          'clip_thickness': 5.0,
          'display': True,
          'id': 3,
          'name': u'run_it025_class004.mrc',
          'osl_identifier': u'#3',
          'silhouette': True,
          'subid': 0,
          'use_clip_plane': False,
          'use_clip_thickness': False,
          'version': 5,
          'xform': {
            'class': 'Xform_State',
            'rotation_angle': 161.47331058967515,
            'rotation_axis': ( -0.6058209820099077, 0.7955083826672006, 0.012138816365935539, ),
            'translation': ( 520.1785800854548, -700.8129261189981, 599.2679739732001, ),
            'version': 1,
           },
         },
        'transparency_depth': 0.5,
        'transparency_factor': 0,
        'version': 6,
       },
      ],
     ),
     (
      {
       'available_subsamplings': {},
       'cell_angles': ( 90.0, 90.0, 90.0, ),
       'class': 'Data_State',
       'file_type': 'mrc',
       'grid_id': '',
       'name': u'run_it025_class006.mrc',
       'path': u'run_it025_class006.mrc',
       'rotation': (
         ( 1, 0, 0, ),
         ( 0, 1, 0, ),
         ( 0, 0, 1, ),
        ),
       'symmetries': ( ),
       'version': 6,
       'xyz_origin': None,
       'xyz_step': None,
      },
      [
       {
        'class': 'Volume_State',
        'default_rgba': ( 1, 0.7, 0.7, 1, ),
        'region': (
          ( 0, 0, 0, ),
          ( 139, 139, 139, ),
          ( 1, 1, 1, ),
         ),
        'region_list': {
          'class': 'Region_List_State',
          'current_index': 0,
          'named_regions': [ ],
          'region_list': [
            (
             ( 0, 0, 0, ),
             ( 139, 139, 139, ),
            ),
           ],
          'version': 1,
         },
        'rendering_options': {
          'box_faces': False,
          'bt_correction': False,
          'cap_faces': True,
          'class': 'Rendering_Options_State',
          'color_mode': 'auto8',
          'dim_transparency': True,
          'dim_transparent_voxels': True,
          'flip_normals': False,
          'limit_voxel_count': True,
          'line_thickness': 1.4,
          'linear_interpolation': True,
          'maximum_intensity_projection': False,
          'mesh_lighting': True,
          'minimal_texture_memory': False,
          'orthoplane_positions': ( 0, 0, 0, ),
          'orthoplanes_shown': ( False, False, False, ),
          'outline_box_linewidth': 1.0,
          'outline_box_rgb': ( 0.0, 0.0, 0.0, ),
          'projection_mode': 'auto',
          'show_outline_box': False,
          'smooth_lines': True,
          'smoothing_factor': 0.3,
          'smoothing_iterations': 2,
          'square_mesh': True,
          'subdivide_surface': True,
          'subdivision_levels': 1,
          'surface_smoothing': True,
          'two_sided_lighting': True,
          'version': 1,
          'voxel_limit': 16.2,
         },
        'representation': 'surface',
        'session_volume_id': 'L[xeJ3;Evg-&]S6u<l"5~v:Gjze&BByD',
        'solid_brightness_factor': 1,
        'solid_colors': [
          ( 1, 0.7, 0.7, 1, ),
          ( 1, 0.7, 0.7, 1, ),
          ( 1, 0.7, 0.7, 1, ),
         ],
        'solid_levels': (
          ( -0.0029882247112691385, 0, ),
          ( 0.033627754993736741, 0.99, ),
          ( 0.08736740052700043, 1, ),
         ),
        'solid_model': None,
        'surface_brightness_factor': 1,
        'surface_colors': [
          ( 0.7450000047683716, 0.7450000047683716, 0.7450000047683716, 1.0, ),
         ],
        'surface_levels': [ 0.025, ],
        'surface_model': {
          'active': True,
          'class': 'Model_State',
          'clip_plane_normal': ( 0.0, 0.0, 0.0, ),
          'clip_plane_origin': ( 0.0, 0.0, 0.0, ),
          'clip_thickness': 5.0,
          'display': True,
          'id': 5,
          'name': u'run_it025_class006.mrc',
          'osl_identifier': u'#5',
          'silhouette': True,
          'subid': 0,
          'use_clip_plane': False,
          'use_clip_thickness': False,
          'version': 5,
          'xform': {
            'class': 'Xform_State',
            'rotation_angle': 161.47331058967515,
            'rotation_axis': ( -0.6058209820099077, 0.7955083826672006, 0.012138816365935539, ),
            'translation': ( 517.5720024327982, -1427.4563509217583, 605.0819637785567, ),
            'version': 1,
           },
         },
        'transparency_depth': 0.5,
        'transparency_factor': 0,
        'version': 6,
       },
      ],
     ),
    ],
   'version': 2,
  }
 from VolumeViewer import session
 session.restore_volume_data_state(volume_data_state)

try:
  restore_volume_data()
except:
  reportRestoreError('Error restoring volume data')


def restore_volume_dialog():
 volume_dialog_state = \
  {
   'adjust_camera': False,
   'auto_show_subregion': False,
   'box_padding': '0',
   'class': 'Volume_Dialog_State',
   'data_cache_size': '512',
   'focus_volume': 'L[xeJ3;Evg-&]S6u<l"5~v:Gjze&BByD',
   'geometry': u'371x786+498+23',
   'histogram_active_order': [
     5,
     4,
     3,
     2,
     1,
     0,
    ],
   'histogram_volumes': [
     'X [OjzId\rd>8rr,v\t/AVsP*U5Vv8"*%p',
     "=%\x0cl%\ruUZ0&?3<\x0c3h=(*Vu>=';8O @nx",
     'j-~0~Y>Ig/qf^_D(249o.\n#(S mke|*\t',
     'R&+\nx_pu%|znCD)D\ncxp+8Qt\nW<?of-i',
     '!fFH\x0b5BSqR\n3!h\x0b6HlNdj^0S/&r>9?uQ',
     'L[xeJ3;Evg-&]S6u<l"5~v:Gjze&BByD',
    ],
   'immediate_update': True,
   'initial_colors': (
     ( 0.7, 0.7, 0.7, 1, ),
     ( 1, 1, 0.7, 1, ),
     ( 0.7, 1, 1, 1, ),
     ( 0.7, 0.7, 1, 1, ),
     ( 1, 0.7, 1, 1, ),
     ( 1, 0.7, 0.7, 1, ),
     ( 0.7, 1, 0.7, 1, ),
     ( 0.9, 0.75, 0.6, 1, ),
     ( 0.6, 0.75, 0.9, 1, ),
     ( 0.8, 0.8, 0.6, 1, ),
    ),
   'is_visible': True,
   'max_histograms': '6',
   'representation': 'surface',
   'selectable_subregions': False,
   'show_on_open': True,
   'show_plane': True,
   'shown_panels': [ 'Threshold and Color', 'Brightness and Transparency', 'Display style', 'Data display options', ],
   'subregion_button': 'middle',
   'use_initial_colors': True,
   'version': 12,
   'voxel_limit_for_open': '256',
   'voxel_limit_for_plane': '256',
   'zone_radius': 2.6,
  }
 from VolumeViewer import session
 session.restore_volume_dialog_state(volume_dialog_state)

try:
  restore_volume_dialog()
except:
  reportRestoreError('Error restoring volume dialog')

geomData = {'AxisManager': {}, 'CentroidManager': {}, 'PlaneManager': {}}

try:
	from StructMeasure.Geometry import geomManager
	geomManager._restoreSession(geomData)
except:
	reportRestoreError("Error restoring geometry objects in session")


def restoreSession_RibbonStyleEditor():
	import SimpleSession
	import RibbonStyleEditor
	userScalings = [('AHP_settings', [[0.2, 0.2], [1.25, 0.25], [0.75, 0.25], [1.5, 0.25, 0.25, 0.25], [0.9, 0.25]]), ('Margy_thin', [[0.25, 0.25], [0.4, 0.25], [0.4, 0.25], [1.5, 0.25, 0.25, 0.25], [1.5, 0.25]]), ('FAT', [[0.6, 0.6], [1.5, 0.6], [1.5, 0.6], [3, 0.25, 0.25, 0.25], [0.7, 0.7]]), ('BS', [[0.3, 0.3], [1.5, 0.3], [1.5, 0.3], [3, 0.3, 0.25, 0.3], [1.5, 0.3]]), ('for3Dprint1', [[0.5, 0.5], [0.9, 0.5], [0.9, 0.5], [1.8, 0.5, 0.5, 0.5], [0.9, 0.5]]), ('encyclo_virol_2006_FAT', [[0.6, 0.6], [1.5, 0.6], [1.5, 0.6], [3, 0.25, 0.25, 0.25], [0.6, 0.6]]), ('Liz1', [[0.5, 0.5], [0.9, 0.25], [0.9, 0.25], [1.8, 0.25, 0.25, 0.25], [0.9, 0.25]]), ('histon_1_s1', [[0.25, 0.25], [1.5, 0.25], [1.5, 0.25], [3, 0.25, 0.25, 0.25], [1.5, 0.25]]), ('thick1', [[0.5, 0.5], [1.6, 0.25], [1.6, 0.25], [1.8, 0.25, 0.25, 0.25], [0.9, 0.25]]), ('licorice', [[0.35, 0.35], [0.35, 0.35], [0.35, 0.35], [0.35, 0.35, 0.35, 0.35], [0.35, 0.35]]), ('minus_20%', [[0.2, 0.2], [1.2, 0.2], [1.2, 0.2], [2.4, 0.2, 0.2, 0.2], [1.2, 0.2]]), ('slimrib', [[0.2, 0.2], [1, 0.2], [1, 0.2], [0.2, 0.2, 2, 0.2], [1, 0.2]]),
('PyMolesque', [[0.15, 0.15], [1.25, 0.25], [0.9, 0.25], [1.8, 0.25, 0.25, 0.25], [0.9, 0.25]]), ('plump', [[0.3, 0.3], [1.2, 0.3], [1.2, 0.3], [2, 0.3, 0.3, 0.3], [1.2, 0.3]]), ('80percent', [[0.2, 0.2], [1.2, 0.2], [1.2, 0.2], [2.4, 0.2, 0.2, 0.2], [1.2, 0.2]]), ('thin even', [[0.4, 0.4], [0.4, 0.4], [0.4, 0.4], [0.4, 0.4, 0.4, 0.4], [1.5, 0.25]]), ('testdefault', [[0.25, 0.25], [1.5, 0.25], [1.5, 0.25], [3, 0.25, 0.25, 0.25], [1.5, 0.25]]), ('Lid_figs1', [[0.2, 0.2], [1.25, 0.25], [0.75, 0.25], [1.5, 0.25, 0.25, 0.25], [0.9, 0.25]]), ('Lid_figs2', [[0.2, 0.2], [0.5, 0.25], [0.9, 0.25], [1.8, 0.25, 0.25, 0.25], [0.9, 0.25]]), ('custom_ribbon', [[0.2, 0.2], [1.25, 0.25], [0.9, 0.25], [1.8, 0.25, 0.25, 0.25], [0.9, 0.25]]), ('user default', [[0.25, 0.25], [1.5, 0.25], [1.5, 0.25], [0.25, 0.25, 3, 0.25], [1.5, 0.25]]), ('fatz', [[0.25, 0.25], [2.5, 0.25], [2.5, 0.25], [3, 0.25, 0.25, 0.25], [1.5, 0.25]]), ('default', [[0.25, 0.25], [1.5, 0.25], [1.5, 0.25], [0.25, 0.25, 3, 0.25], [1.5, 0.25]]), ('narrow nucleic 2 -gary', [[0.2, 0.2], [0.9, 0.2], [0.95, 0.2], [1.8, 0.2, 0.2, 0.2], [0.35, 0.35]]),
('coils_only', [[0.7, 0.7], [0.7, 0.7], [0.7, 0.7], [0.7, 0.7, 0.7, 0.7], [0.7, 0.7]]), ('Margy_medium', [[0.45, 0.25], [0.7, 0.25], [0.7, 0.25], [1.5, 0.25, 0.45, 0.25], [1.5, 0.25]]), ('encyclo_virol_2006_STD', [[0.4, 0.4], [1.5, 0.4], [1.5, 0.4], [3, 0.25, 0.25, 0.25], [0.4, 0.4]]), ('thin', [[0.15, 0.15], [0.75, 0.15], [0.75, 0.15], [1.75, 0.15, 0.15, 0.15], [1.5, 0.25]]), ('prot_best', [[0.2, 0.2], [1.25, 0.25], [0.75, 0.25], [1.5, 0.25, 0.25, 0.25], [0.9, 0.25]]), ('aa', [[0.25, 0.25], [1.7, 0.25], [1.5, 0.25], [0.25, 0.25, 3, 0.25], [1.7, 0.25]]), ('slim', [[0.2, 0.2], [0.6, 0.2], [0.6, 0.2], [1, 0.2, 0.2, 0.2], [0.6, 0.2]]), ('irina', [[0.25, 0.2], [1.4, 0.1], [1.3, 0.1], [2.5, 0.15, 0.1, 0.15], [1.5, 0.15]]), ('SUPERFAT', [[0.7, 0.7], [1.6, 0.7], [1.6, 0.7], [3.1, 0.35, 0.35, 0.35], [0.7, 0.7]]), ('60%', [[0.15, 0.15], [0.9, 0.15], [0.9, 0.15], [1.8, 0.15, 0.15, 0.15], [0.9, 0.15]]), ('ssccmv_ribbon_scale', [[0.3, 0.3], [1.25, 0.5], [1.25, 0.5], [2.25, 0.25, 0.25, 0.25], [1.5, 0.25]]), ('60_percent', [[0.15, 0.15], [0.9, 0.15], [0.9, 0.15], [2.4, 0.15, 0.15, 0.15], [0.9, 0.15]]),
('fuckyeah', [[0.2, 0.2], [1.25, 0.25], [0.9, 0.25], [1.8, 0.25, 0.25, 0.25], [0.4, 0.4]]), ('spaghetti', [[0.25, 0.25], [0.25, 0.25], [0.25, 0.25], [0.25, 0.25, 0.25, 0.25], [0.25, 0.25]]), ('thin2', [[0.25, 0.15], [0.4, 0.15], [0.4, 0.15], [1, 0.15, 0.25, 0.15], [1.5, 0.25]]), ('no-helix', [[0.25, 0.25], [0.25, 0.25], [1.5, 0.25], [3, 0.25, 0.25, 0.25], [1.5, 0.25]]), ('1', [[0.25, 0.25], [0.5, 0.25], [0.5, 0.25], [0.5, 0.25, 0.25, 0.25], [1.5, 0.25]]), ('linguini', [[0.1, 0.1], [0.1, 0.1], [0.1, 0.1], [0.1, 0.1, 0.1, 0.1], [0.1, 0.1]]), ('chimera_fig1', [[0.2, 0.2], [1.25, 0.25], [0.9, 0.25], [1.8, 0.25, 0.25, 0.25], [0.9, 0.25]]), ('irina_3', [[0.2, 0.2], [1, 0.2], [1, 0.2], [2, 0.2, 0.1, 0.1], [0.8, 0.2]]), ('irina_2', [[0.2, 0.2], [1.3, 0.2], [1.2, 0.2], [2, 0.2, 0.2, 0.2], [0.9, 0.2]]), ('60percent', [[0.15, 0.15], [0.9, 0.15], [0.9, 0.15], [1.8, 0.15, 0.15, 0.15], [0.9, 0.15]]), ('customRibbon', [[0.2, 0.2], [1.25, 0.25], [0.9, 0.25], [1.8, 0.25, 0.25, 0.25], [0.9, 0.25]]), ('extrafatty', [[0.5, 0.35], [1.2, 0.35], [1.2, 0.35], [1.9, 0.25, 0.25, 0.25], [0.9, 0.25]]),
('fatty', [[0.35, 0.25], [0.95, 0.25], [0.95, 0.25], [1.9, 0.25, 0.25, 0.25], [0.9, 0.25]]), ('40%', [[0.1, 0.1], [0.6, 0.1], [0.6, 0.1], [1.2, 0.1, 0.1, 0.1], [0.6, 0.1]]), ('narrow nucleic - gary', [[0.2, 0.2], [0.9, 0.2], [0.95, 0.2], [1.8, 0.2, 0.2, 0.2], [0.35, 0.2]]), ('20%', [[0.05, 0.05], [0.3, 0.05], [0.3, 0.05], [0.6, 0.05, 0.05, 0.05], [0.3, 0.05]]), ('for3Dprint1round', [[0.8, 0.8], [1.5, 0.8], [1.5, 0.8], [2.4, 0.8, 0.8, 0.8], [1, 0.6]]), ('saikat_ribbon', [[0.3, 0.3], [1.5, 0.4], [1.45, 0.35], [3, 0.25, 0.25, 0.25], [0.4, 0.4]]), ('edged_ribbons', [[0.2, 0.2], [1.25, 0.25], [0.75, 0.25], [1.5, 0.25, 0.25, 0.25], [0.9, 0.25]]), ('slim2029', [[0.2, 0.2], [1.2, 0.2], [1.2, 0.2], [2.4, 0.2, 0.2, 0.2], [1.2, 0.2]]), ('thinturn', [[0.1, 0.25], [1.5, 0.25], [1.5, 0.25], [3, 0.25, 0.25, 0.25], [1.5, 0.25]]), ('ribbon_color_from_mark', [[0.2, 0.2], [1.25, 0.25], [0.9, 0.25], [1.8, 0.25, 0.25, 0.25], [0.9, 0.25]]), ('skinny', [[0.25, 0.25], [0.75, 0.25], [0.75, 0.25], [1.5, 0.25, 0.25, 0.25], [1.5, 0.25]]), ('gabe', [[0.25, 0.25], [0.9, 0.25], [0.9, 0.25], [1.8, 0.25, 0.25, 0.25], [0.9, 0.25]])]
	userXSections = [('', ([(4, 4), (5, 5), (6, 5), (7, 4), (7, 3), (6, 2), (5, 2), (4, 3)], 1, 1, 1, 10)), ('diamond', ([(3, 3), (0, 5), (3, 7), (7, 7), (10, 5), (7, 3)], 0, 1, 1, 10)), ('large_octagon', ([(1, 3), (1, 5), (3, 7), (5, 7), (7, 5), (7, 3), (5, 1), (3, 1)], 1, 1, 1, 8)), ('octagon', ([(4, 4), (5, 5), (6, 5), (7, 4), (7, 3), (6, 2), (5, 2), (4, 3)], 1, 1, 1, 10)), ('thin_round_square', ([(4, 2), (5, 2), (6, 5), (4, 3), (4, 4), (4, 5), (6, 4), (5, 4), (5, 3), (6, 3)], True, True, True, 10)), ('ibeam', ([(10, 0), (8, 0), (8, 4), (2, 4), (2, 0), (0, 0), (0, 10), (2, 10), (2, 6), (8, 6), (8, 10), (10, 10)], 0, 1, 1, 10)), ('aitch', ([(0, 0), (0, 10), (3, 10), (3, 6), (7, 6), (7, 10), (10, 10), (10, 0), (7, 0), (7, 4), (3, 4), (3, 0), (0, 0)], 1, True, False, 10)), ('ocatagon', ([(4, 4), (5, 5), (6, 5), (7, 4), (7, 3), (6, 2), (5, 2), (4, 3)], 1, 1, 1, 10)), ('wave', ([(18, 18), (18, 19), (18, 31), (31, 31), (31, 18)], True, True, True, 50))]
	userResidueClasses = [('aa-nomain-ca-o', ('CA', 'O', False, False, {})), ('aa-camain-ca-n', ('CA', 'N', False, False, {'CA': 0.5})), ('aa-camain-ca-o', ('CA', 'O', False, False, {'CA': 0.5})), ('aa-camain-ca-c', ('CA', 'C', False, False, {'CA': 0.5})), ('pguide', ('P', "C1'", False, True, {"C5'": 0.5, 'P': 0.166667, 'O2P': 0.166667, 'O1P': 0.166667, 'O3P': 0.166667, "O5'": 0.333333, 'O3T': 1, "O3'": 1, 'O5T': 0})), ('aa-nomain-c-o', ('C', 'O', False, False, {})), ('pguiderot', ('P', "C1'", 1, True, {"C5'": 0.5, 'P': 0.166667, 'O2P': 0.166667, 'O1P': 0.166667, 'O3P': 0.166667, "O5'": 0.333333, 'O3T': 1, "O3'": 1, 'O5T': 0}))]
	residueData = []
	flags = RibbonStyleEditor.NucleicDefault1
	SimpleSession.registerAfterModelsCB(RibbonStyleEditor.restoreState,
				(userScalings, userXSections,
				userResidueClasses, residueData, flags))
try:
	restoreSession_RibbonStyleEditor()
except:
	reportRestoreError("Error restoring RibbonStyleEditor state")

trPickle = 'gAJjQW5pbWF0ZS5UcmFuc2l0aW9ucwpUcmFuc2l0aW9ucwpxASmBcQJ9cQMoVQxjdXN0b21fc2NlbmVxBGNBbmltYXRlLlRyYW5zaXRpb24KVHJhbnNpdGlvbgpxBSmBcQZ9cQcoVQZmcmFtZXNxCEsBVQ1kaXNjcmV0ZUZyYW1lcQlLAVUKcHJvcGVydGllc3EKXXELVQNhbGxxDGFVBG5hbWVxDVUMY3VzdG9tX3NjZW5lcQ5VBG1vZGVxD1UGbGluZWFycRB1YlUIa2V5ZnJhbWVxEWgFKYFxEn1xEyhoCEsUaAlLAWgKXXEUaAxhaA1VCGtleWZyYW1lcRVoD2gQdWJVBXNjZW5lcRZoBSmBcRd9cRgoaAhLAWgJSwFoCl1xGWgMYWgNVQVzY2VuZXEaaA9oEHVidWIu'
scPickle = 'gAJjQW5pbWF0ZS5TY2VuZXMKU2NlbmVzCnEBKYFxAn1xAyhVATFjQW5pbWF0ZS5TY2VuZQpTY2VuZQpxBCmBcQV9cQYoVQZyYXRpbmdxB0sBVQ10b29sX3NldHRpbmdzcQh9cQkoVRVheGVzL3BsYW5lcy9jZW50cm9pZHNxCn1xCyhVC0F4aXNNYW5hZ2VycQx9VQd2ZXJzaW9ucQ1LAVUPQ2VudHJvaWRNYW5hZ2VycQ59VQxQbGFuZU1hbmFnZXJxD311VQlkaXN0YW5jZXNxEH1xEShVCnNob3cgdW5pdHNxEohVCmdyb3VwIGluZm9xE11xFFgQAAAAZGlzdGFuY2UgbW9uaXRvcn1xFVUMZml4ZWQgbGFiZWxzcRaJc4ZxF2FoDUsBVQlwcmVjaXNpb25xGEsBdVUMVm9sdW1lVmlld2VycRl9cRooaA1LAlUWZGF0YV9hbmRfcmVnaW9uc19zdGF0ZXEbXXEcKH1xHShVCHh5el9zdGVwcR5OVQpzeW1tZXRyaWVzcR8pVQRuYW1lcSBYEwAAAGs2YzRrMl9jbGFzczAwMS5tcmNxIVUJZmlsZV90eXBlcSJVA21yY3EjVQVjbGFzc3EkVQpEYXRhX1N0YXRlcSVVB2dyaWRfaWRxJlUAVQp4eXpfb3JpZ2lucSdOaA1LBlUEcGF0aHEoWG8AAAAvVXNlcnMvYWhlcm5hL0Ryb3Bib3ggKFNjcmlwcHMgUmVzZWFyY2gpL1ZURU5LSUYvUmVwcm9jZXNzZWRfTlNfZGF0YS82X0NsYXNzZXMvV1RBVFBnU19rNmFsL2s2YzRrMl9jbGFzczAwMS5tcmNxKVUWYXZhaWxhYmxlX3N1YnNhbXBsaW5nc3EqfVULY2VsbF9hbmdsZXNxK2NudW1weS5jb3JlLm11bHRpYXJyYXkKc2NhbGFyCnEsY251bXB5CmR0eXBlCnEtVQJmNEsASwGHUnEuKEsDVQE8Tk5OSv////9K/////0sAdGJVBAAAtEKGUnEvaCxoLlUEAAC0QoZScTBoLGguVQQAALRChlJxMYdVCHJvdGF0aW9ucTJLAUsASwCHSwBLAUsAh0sASwBLAYeHdV1xM31xNChVDHNvbGlkX2xldmVsc3E1aCxoLVUCZjhLAEsBh1JxNihLA1UBPE5OTkr/////Sv////9LAHRiVQgg/fY15qRtv4ZScTdLAIZoLGg2VQgOLbKB98WgP4ZScThHP++uFHrhR66GRz+6eG/AAAAASwGGh1UOcmVwcmVzZW50YXRpb25xOVUHc3VyZmFjZXE6VQxkZWZhdWx0X3JnYmFxOyhHP+ZmZmZmZmZHP+ZmZmZmZmZHP+ZmZmZmZmZLAXRVF3NvbGlkX2JyaWdodG5lc3NfZmFjdG9ycTxLAVURcmVuZGVyaW5nX29wdGlvbnNxPX1xPihVFHNtb290aGluZ19pdGVyYXRpb25zcT9LAlURc3VyZmFjZV9zbW9vdGhpbmdxQIhVDmxpbmVfdGhpY2tuZXNzcUFHP/ZmZmZmZmZVC3NxdWFyZV9tZXNocUKIVQxmbGlwX25vcm1hbHNxQ4lVCWNhcF9mYWNlc3FEiFUPb3V0bGluZV9ib3hfcmdicUVHAAAAAAAAAABHAAAAAAAAAABHAAAAAAAAAACHVQlib3hfZmFjZXNxRolVCmNvbG9yX21vZGVxR1UFYXV0bzhxSFUSc3ViZGl2aXNpb25fbGV2ZWxzcUlLAVUQZGltX3RyYW5zcGFyZW5jeXFKiFURc3ViZGl2aWRlX3N1cmZhY2VxS4hVFm1pbmltYWxfdGV4dHVyZV9tZW1vcnlxTIloDUsBVRJ0d29fc2lkZWRfbGlnaHRpbmdxTYhVEWxpbWl0X3ZveGVsX2NvdW50cU6IVRRsaW5lYXJfaW50ZXJwb2xhdGlvbnFPiFUUb3J0aG9wbGFuZV9wb3NpdGlvbnNxUEsASwBLAIdVEHNob3dfb3V0bGluZV9ib3hxUYlVC3ZveGVsX2xpbWl0cVJHQDAzMzMzMzNVEHNtb290aGluZ19mYWN0b3JxU0c/0zMzMzMzM1URb3J0aG9wbGFuZXNfc2hvd25xVImJiYdoJFUXUmVuZGVyaW5nX09wdGlvbnNfU3RhdGVxVVUPcHJvamVjdGlvbl9tb2RlcVZVBGF1dG9xV1UcbWF4aW11bV9pbnRlbnNpdHlfcHJvamVjdGlvbnFYiVUNbWVzaF9saWdodGluZ3FZiFUNYnRfY29ycmVjdGlvbnFaiVUWZGltX3RyYW5zcGFyZW50X3ZveGVsc3FbiFUVb3V0bGluZV9ib3hfbGluZXdpZHRocVxHP/AAAAAAAABVDHNtb290aF9saW5lc3FdiHVVBnJlZ2lvbnFeSwBLAEsAh0uLS4tLi4dLAUsBSwGHh1UZc3VyZmFjZV9icmlnaHRuZXNzX2ZhY3RvcnFfSwFVDXN1cmZhY2VfbW9kZWxxYH1xYShVDnVzZV9jbGlwX3BsYW5lcWKJVQpzaWxob3VldHRlcWOIaCBYEwAAAGs2YzRrMl9jbGFzczAwMS5tcmNVEnVzZV9jbGlwX3RoaWNrbmVzc3FkiVUCaWRxZUsAVRFjbGlwX3BsYW5lX29yaWdpbnFmRwAAAAAAAAAARwAAAAAAAAAARwAAAAAAAAAAh1URY2xpcF9wbGFuZV9ub3JtYWxxZ0cAAAAAAAAAAEcAAAAAAAAAAEcAAAAAAAAAAIdVB2Rpc3BsYXlxaIhVBXN1YmlkcWlLAGgNSwVVBmFjdGl2ZXFqiFUOb3NsX2lkZW50aWZpZXJxa1gCAAAAIzBVDmNsaXBfdGhpY2tuZXNzcWxHQBQAAAAAAABoJFULTW9kZWxfU3RhdGVxbVUFeGZvcm1xbn1xbyhVDnJvdGF0aW9uX2FuZ2xlcXBHQGQvJWdzo1VVC3RyYW5zbGF0aW9ucXFHQIA5CGLsRx5HQHggVZkGiipHQIK5WM0CN9KHaA1LAWgkVQtYZm9ybV9TdGF0ZXFyVQ1yb3RhdGlvbl9heGlzcXNHv+Ni4oKUYCtHP+l0ziKRF1dHP4jcH9aasc6HdXVVDnN1cmZhY2VfbGV2ZWxzcXRdcXVHP5eNT987ZFphVQxzb2xpZF9jb2xvcnNxdl1xdygoRz/wAAAAAAAARz/wAAAAAAAARz/wAAAAAAAASwF0cXgoRz/wAAAAAAAARz/wAAAAAAAARz/wAAAAAAAASwF0cXkoRz/wAAAAAAAARz/wAAAAAAAARz/wAAAAAAAASwF0cXplVRFzZXNzaW9uX3ZvbHVtZV9pZHF7VSBwVUtICXhHUEEvC3IsCgx7RCsJNkcnaCJJCTUMNVwrQnF8aA1LBlUSdHJhbnNwYXJlbmN5X2RlcHRocX1HP+AAAAAAAABVE3RyYW5zcGFyZW5jeV9mYWN0b3JxfksAVQtyZWdpb25fbGlzdHF/fXGAKGh/XXGBSwBLAEsAh0uLS4tLi4eGcYJhVQ1jdXJyZW50X2luZGV4cYNLAFUNbmFtZWRfcmVnaW9uc3GEXWgkVRFSZWdpb25fTGlzdF9TdGF0ZXGFaA1LAXVVC3NvbGlkX21vZGVscYZOaCRVDFZvbHVtZV9TdGF0ZXGHVQ5zdXJmYWNlX2NvbG9yc3GIXXGJKEc/8AAAAAAAAEc/2NjY4AAAAEc/0dHR4AAAAEc/8AAAAAAAAHRximF1YYZxi31xjChoHk5oHyloIFgWAAAAcnVuX2l0MDI1X2NsYXNzMDA2Lm1yY3GNaCJoI2gkaCVoJlUAaCdOaA1LBmgoWHIAAAAvVXNlcnMvYWhlcm5hL0Ryb3Bib3ggKFNjcmlwcHMgUmVzZWFyY2gpL1ZURU5LSUYvUmVwcm9jZXNzZWRfTlNfZGF0YS82X0NsYXNzZXMvV1RBVFBnU19rNmFsL3J1bl9pdDAyNV9jbGFzczAwNi5tcmNxjmgqfWgraCxoLlUEAAC0QoZScY9oLGguVQQAALRChlJxkGgsaC5VBAAAtEKGUnGRh2gySwFLAEsAh0sASwFLAIdLAEsASwGHh3VdcZJ9cZMoaDVoLGg2VQhgs+ozeQlqv4ZScZRLAIZoLGg2VQhcIEH1ZAyjP4ZScZVHP++uFHrhR66GRz+0cESgAAAASwGGh2g5aDpoOyhHP+mZmZmZmZpHP+mZmZmZmZpHP+MzMzMzMzNLAXRoPEsBaD19cZYoaD9LAmhAiGhBRz/2ZmZmZmZmaEKIaEOJaESIaEVHAAAAAAAAAABHAAAAAAAAAABHAAAAAAAAAACHaEaJaEdoSGhJSwFoSohoS4hoTIloDUsBaE2IaE6IaE+IaFBLAEsASwCHaFGJaFJHQDAzMzMzMzNoU0c/0zMzMzMzM2hUiYmJh2gkaFVoVmhXaFiJaFmIaFqJaFuIaFxHP/AAAAAAAABoXYh1aF5LAEsASwCHS4tLi0uLh0sBSwFLAYeHaF9LAWhgfXGXKGhiiWhjiGggWBYAAABydW5faXQwMjVfY2xhc3MwMDYubXJjaGSJaGVLCWhmRwAAAAAAAAAARwAAAAAAAAAARwAAAAAAAAAAh2hnRwAAAAAAAAAARwAAAAAAAAAARwAAAAAAAAAAh2hoiWhpSwBoDUsFaGqIaGtYAgAAACM5aGxHQBQAAAAAAABoJGhtaG59cZgoaHBHQGQvJWdzo1VocUdAgD0yT4/AIEfAphoYyTf34EdAgtlqie98W4doDUsBaCRocmhzR7/jYuKClGArRz/pdM4ikRdXRz+I3B/WmrHOh3V1aHRdcZlHP5eNT987ZFphaHZdcZooKEc/8AAAAAAAAEc/8AAAAAAAAEc/5////////0sBdHGbKEc/8AAAAAAAAEc/8AAAAAAAAEc/5////////0sBdHGcKEc/8AAAAAAAAEc/8AAAAAAAAEc/5////////0sBdHGdZWh7VSBjSXtyN18mXDQtcTJGcXpqMlRnZk9CCgtRISRNckwveHGeaA1LBmh9Rz/gAAAAAAAAaH5LAGh/fXGfKGh/XXGgSwBLAEsAh0uLS4tLi4eGcaFhaINLAGiEXWgkaIVoDUsBdWiGTmgkaIdoiF1xoihHP+fXCkAAAABHP+fXCkAAAABHP+fXCkAAAABHP/AAAAAAAAB0caNhdWGGcaR9caUoaB5OaB8paCBYEwAAAGs2YzZrMl9jbGFzczAwMS5tcmNxpmgiaCNoJGglaCZVAGgnTmgNSwZoKFhvAAAAL1VzZXJzL2FoZXJuYS9Ecm9wYm94IChTY3JpcHBzIFJlc2VhcmNoKS9WVEVOS0lGL1JlcHJvY2Vzc2VkX05TX2RhdGEvNl9DbGFzc2VzL1dUQVRQZ1NfazZhbC9rNmM2azJfY2xhc3MwMDEubXJjcadoKn1oK2gsaC5VBAAAtEKGUnGoaCxoLlUEAAC0QoZScaloLGguVQQAALRChlJxqodoMksBSwBLAIdLAEsBSwCHSwBLAEsBh4d1XXGrfXGsKGg1aCxoNlUIIIcW2eGpar+GUnGtSwCGaCxoNlUIZDvfA1d6oz+GUnGuRz/vrhR64Ueuhkc/temP4AAAAEsBhodoOWg6aDsoRz/mZmZmZmZmSwFLAUsBdGg8SwFoPX1xryhoP0sCaECIaEFHP/ZmZmZmZmZoQohoQ4loRIhoRUcAAAAAAAAAAEcAAAAAAAAAAEcAAAAAAAAAAIdoRoloR2hIaElLAWhKiGhLiGhMiWgNSwFoTYhoTohoT4hoUEsASwBLAIdoUYloUkdAMDMzMzMzM2hTRz/TMzMzMzMzaFSJiYmHaCRoVWhWaFdoWIloWYhoWoloW4hoXEc/8AAAAAAAAGhdiHVoXksASwBLAIdLi0uLS4uHSwFLAUsBh4doX0sBaGB9cbAoaGKJaGOIaCBYEwAAAGs2YzZrMl9jbGFzczAwMS5tcmNoZIloZUsCaGZHAAAAAAAAAABHAAAAAAAAAABHAAAAAAAAAACHaGdHAAAAAAAAAABHAAAAAAAAAABHAAAAAAAAAACHaGiIaGlLAGgNSwVoaohoa1gCAAAAIzJobEdAFAAAAAAAAGgkaG1obn1xsShocEdAZC8lZ3OjVWhxR0CAN+h93GqkR8B0ea/FG8wWR0CC7eclp2zPh2gNSwFoJGhyaHNHv+Ni4oKUYCtHP+l0ziKRF1dHP4jcH9aasc6HdXVodF1xskc/l41P3ztkWmFodl1xsygoRz/mZmZmZmZmSwFLAUsBdHG0KEc/5mZmZmZmZksBSwFLAXRxtShHP+ZmZmZmZmZLAUsBSwF0cbZlaHtVIFskdk5DLTB2U2VFelE9aConMAtaNy5zbmJiU1Z6SVA8cbdoDUsGaH1HP+AAAAAAAABofksAaH99cbgoaH9dcblLAEsASwCHS4tLi0uLh4ZxumFog0sAaIRdaCRohWgNSwF1aIZOaCRoh2iIXXG7KEc/59cKQAAAAEc/59cKQAAAAEc/59cKQAAAAEc/8AAAAAAAAHRxvGF1YYZxvX1xvihoHk5oHyloIFgTAAAAazZjNGsyX2NsYXNzMDAyLm1yY3G/aCJoI2gkaCVoJlUAaCdOaA1LBmgoWG8AAAAvVXNlcnMvYWhlcm5hL0Ryb3Bib3ggKFNjcmlwcHMgUmVzZWFyY2gpL1ZURU5LSUYvUmVwcm9jZXNzZWRfTlNfZGF0YS82X0NsYXNzZXMvV1RBVFBnU19rNmFsL2s2YzRrMl9jbGFzczAwMi5tcmNxwGgqfWgraCxoLlUEAAC0QoZSccFoLGguVQQAALRChlJxwmgsaC5VBAAAtEKGUnHDh2gySwFLAEsAh0sASwFLAIdLAEsASwGHh3VdccR9ccUoaDVoLGg2VQiAMXftkK5sv4ZSccZLAIZoLGg2VQgK+aCHE+mjP4ZSccdHP++uFHrhR66GRz+4zPLgAAAASwGGh2g5aDpoOyhLAUsBRz/mZmZmZmZmSwF0aDxLAWg9fXHIKGg/SwJoQIhoQUc/9mZmZmZmZmhCiGhDiWhEiGhFRwAAAAAAAAAARwAAAAAAAAAARwAAAAAAAAAAh2hGiWhHaEhoSUsBaEqIaEuIaEyJaA1LAWhNiGhOiGhPiGhQSwBLAEsAh2hRiWhSR0AwMzMzMzMzaFNHP9MzMzMzMzNoVImJiYdoJGhVaFZoV2hYiWhZiGhaiWhbiGhcRz/wAAAAAAAAaF2IdWheSwBLAEsAh0uLS4tLi4dLAUsBSwGHh2hfSwFoYH1xyShoYoloY4hoIFgTAAAAazZjNGsyX2NsYXNzMDAyLm1yY2hkiWhlSwFoZkcAAAAAAAAAAEcAAAAAAAAAAEcAAAAAAAAAAIdoZ0cAAAAAAAAAAEcAAAAAAAAAAEcAAAAAAAAAAIdoaIhoaUsAaA1LBWhqiGhrWAIAAAAjMWhsR0AUAAAAAAAAaCRobWhufXHKKGhwR0BkLyVnc6NVaHFHQIA3VxyI445HQDuEefkoIcBHQILQ1K9tomGHaA1LAWgkaHJoc0e/42LigpRgK0c/6XTOIpEXV0c/iNwf1pqxzod1dWh0XXHLRz+XjU/fO2RaYWh2XXHMKChLAUsBRz/mZmZmZmZmSwF0cc0oSwFLAUc/5mZmZmZmZksBdHHOKEsBSwFHP+ZmZmZmZmZLAXRxz2Voe1UgfVV1X30xWjQrOG9QJ3VPNVpYeXQLSF1ZNlJ3UiEhRGVx0GgNSwZofUc/4AAAAAAAAGh+SwBof31x0Shof11x0ksASwBLAIdLi0uLS4uHhnHTYWiDSwBohF1oJGiFaA1LAXVohk5oJGiHaIhdcdQoRz/n1wpAAAAARz/n1wpAAAAARz/n1wpAAAAARz/wAAAAAAAAdHHVYXVhhnHWfXHXKGgeTmgfKWggWBYAAABydW5faXQwMjVfY2xhc3MwMDEubXJjcdhoImgjaCRoJWgmVQBoJ05oDUsGaChYcgAAAC9Vc2Vycy9haGVybmEvRHJvcGJveCAoU2NyaXBwcyBSZXNlYXJjaCkvVlRFTktJRi9SZXByb2Nlc3NlZF9OU19kYXRhLzZfQ2xhc3Nlcy9XVEFUUGdTX2s2YWwvcnVuX2l0MDI1X2NsYXNzMDAxLm1yY3HZaCp9aCtoLGguVQQAALRChlJx2mgsaC5VBAAAtEKGUnHbaCxoLlUEAAC0QoZScdyHaDJLAUsASwCHSwBLAUsAh0sASwBLAYeHdV1x3X1x3ihoNWgsaDZVCOANvjCTv2i/hlJx30sAhmgsaDZVCERHcnn7gqM/hlJx4Ec/764UeuFHroZHP7tFoYAAAABLAYaHaDloOmg7KEsBRz/mZmZmZmZmSwFLAXRoPEsBaD19ceEoaD9LAmhAiGhBRz/2ZmZmZmZmaEKIaEOJaESIaEVHAAAAAAAAAABHAAAAAAAAAABHAAAAAAAAAACHaEaJaEdoSGhJSwFoSohoS4hoTIloDUsBaE2IaE6IaE+IaFBLAEsASwCHaFGJaFJHQDAzMzMzMzNoU0c/0zMzMzMzM2hUiYmJh2gkaFVoVmhXaFiJaFmIaFqJaFuIaFxHP/AAAAAAAABoXYh1aF5LAEsASwCHS4tLi0uLh0sBSwFLAYeHaF9LAWhgfXHiKGhiiWhjiGggWBYAAABydW5faXQwMjVfY2xhc3MwMDEubXJjaGSJaGVLBGhmRwAAAAAAAAAARwAAAAAAAAAARwAAAAAAAAAAh2hnRwAAAAAAAAAARwAAAAAAAAAARwAAAAAAAAAAh2hoiWhpSwBoDUsFaGqIaGtYAgAAACM0aGxHQBQAAAAAAABoJGhtaG59ceMoaHBHQGQvJWdzo1VocUdAgB97LnHq7UfAkFhUYORBOEdAgvUyFkWALodoDUsBaCRocmhzR7/jYuKClGArRz/pdM4ikRdXRz+I3B/WmrHOh3V1aHRdceRHP5eNT987ZFphaHZdceUoKEsBRz/mZmZmZmZmSwFLAXRx5ihLAUc/5mZmZmZmZksBSwF0cecoSwFHP+ZmZmZmZmZLAUsBdHHoZWh7VSBreXJ5OnIKKVp4Oi9fUyo9JS04NSRfJgpcY1MyJz58J3HpaA1LBmh9Rz/gAAAAAAAAaH5LAGh/fXHqKGh/XXHrSwBLAEsAh0uLS4tLi4eGcexhaINLAGiEXWgkaIVoDUsBdWiGTmgkaIdoiF1x7ShHP+fXCkAAAABHP+fXCkAAAABHP+fXCkAAAABHP/AAAAAAAAB0ce5hdWGGce99cfAoaB5OaB8paCBYFgAAAHJ1bl9pdDAyNV9jbGFzczAwNS5tcmNx8WgiaCNoJGglaCZVAGgnTmgNSwZoKFhyAAAAL1VzZXJzL2FoZXJuYS9Ecm9wYm94IChTY3JpcHBzIFJlc2VhcmNoKS9WVEVOS0lGL1JlcHJvY2Vzc2VkX05TX2RhdGEvNl9DbGFzc2VzL1dUQVRQZ1NfazZhbC9ydW5faXQwMjVfY2xhc3MwMDUubXJjcfJoKn1oK2gsaC5VBAAAtEKGUnHzaCxoLlUEAAC0QoZScfRoLGguVQQAALRChlJx9YdoMksBSwBLAIdLAEsBSwCHSwBLAEsBh4d1XXH2fXH3KGg1aCxoNlUIQLbzfczBar+GUnH4SwCGaCxoNlUIOrTIdsQLoz+GUnH5Rz/vrhR64Ueuhkc/tcO2QAAAAEsBhodoOWg6aDsoRz/jMzMzMzMzRz/oAAAAAAAARz/szMzMzMzNSwF0aDxLAWg9fXH6KGg/SwJoQIhoQUc/9mZmZmZmZmhCiGhDiWhEiGhFRwAAAAAAAAAARwAAAAAAAAAARwAAAAAAAAAAh2hGiWhHaEhoSUsBaEqIaEuIaEyJaA1LAWhNiGhOiGhPiGhQSwBLAEsAh2hRiWhSR0AwMzMzMzMzaFNHP9MzMzMzMzNoVImJiYdoJGhVaFZoV2hYiWhZiGhaiWhbiGhcRz/wAAAAAAAAaF2IdWheSwBLAEsAh0uLS4tLi4dLAUsBSwGHh2hfSwFoYH1x+yhoYoloY4hoIFgWAAAAcnVuX2l0MDI1X2NsYXNzMDA1Lm1yY2hkiWhlSwhoZkcAAAAAAAAAAEcAAAAAAAAAAEcAAAAAAAAAAIdoZ0cAAAAAAAAAAEcAAAAAAAAAAEcAAAAAAAAAAIdoaIloaUsAaA1LBWhqiGhrWAIAAAAjOGhsR0AUAAAAAAAAaCRobWhufXH8KGhwR0BkLyVnc6NVaHFHQIBDICgtzV9HwKNbdnQpLKhHQILmFIpEjqGHaA1LAWgkaHJoc0e/42LigpRgK0c/6XTOIpEXV0c/iNwf1pqxzod1dWh0XXH9Rz+XjU/fO2RaYWh2XXH+KChHP+VVVVVVVVVHP+qqqqqqqqpHP/AAAAAAAABLAXRx/yhHP+VVVVVVVVVHP+qqqqqqqqpHP/AAAAAAAABLAXRyAAEAAChHP+VVVVVVVVVHP+qqqqqqqqpHP/AAAAAAAABLAXRyAQEAAGVoe1UgRm0oRw1oIyRvMQw+KFxxZXwgL1tkd3czCT0nWyteDGByAgEAAGgNSwZofUc/4AAAAAAAAGh+SwBof31yAwEAAChof11yBAEAAEsASwBLAIdLi0uLS4uHhnIFAQAAYWiDSwBohF1oJGiFaA1LAXVohk5oJGiHaIhdcgYBAAAoRz/n1wpAAAAARz/n1wpAAAAARz/n1wpAAAAARz/wAAAAAAAAdHIHAQAAYXVhhnIIAQAAfXIJAQAAKGgeTmgfKWggWBYAAABydW5faXQwMjVfY2xhc3MwMDMubXJjcgoBAABoImgjaCRoJWgmVQBoJ05oDUsGaChYcgAAAC9Vc2Vycy9haGVybmEvRHJvcGJveCAoU2NyaXBwcyBSZXNlYXJjaCkvVlRFTktJRi9SZXByb2Nlc3NlZF9OU19kYXRhLzZfQ2xhc3Nlcy9XVEFUUGdTX2s2YWwvcnVuX2l0MDI1X2NsYXNzMDAzLm1yY3ILAQAAaCp9aCtoLGguVQQAALRChlJyDAEAAGgsaC5VBAAAtEKGUnINAQAAaCxoLlUEAAC0QoZScg4BAACHaDJLAUsASwCHSwBLAUsAh0sASwBLAYeHdV1yDwEAAH1yEAEAAChoNWgsaDZVCOBPjRcddGi/hlJyEQEAAEsAhmgsaDZVCOI2GgB9baI/hlJyEgEAAEc/764UeuFHroZHP7ZsvOAAAABLAYaHaDloOmg7KEc/5mZmZmZmZksBRz/mZmZmZmZmSwF0aDxLAWg9fXITAQAAKGg/SwJoQIhoQUc/9mZmZmZmZmhCiGhDiWhEiGhFRwAAAAAAAAAARwAAAAAAAAAARwAAAAAAAAAAh2hGiWhHaEhoSUsBaEqIaEuIaEyJaA1LAWhNiGhOiGhPiGhQSwBLAEsAh2hRiWhSR0AwMzMzMzMzaFNHP9MzMzMzMzNoVImJiYdoJGhVaFZoV2hYiWhZiGhaiWhbiGhcRz/wAAAAAAAAaF2IdWheSwBLAEsAh0uLS4tLi4dLAUsBSwGHh2hfSwFoYH1yFAEAAChoYoloY4hoIFgWAAAAcnVuX2l0MDI1X2NsYXNzMDAzLm1yY2hkiWhlSwZoZkcAAAAAAAAAAEcAAAAAAAAAAEcAAAAAAAAAAIdoZ0cAAAAAAAAAAEcAAAAAAAAAAEcAAAAAAAAAAIdoaIloaUsAaA1LBWhqiGhrWAIAAAAjNmhsR0AUAAAAAAAAaCRobWhufXIVAQAAKGhwR0BkLyVnc6NVaHFHQIAyCsjuk4RHwJtxtMjcL1NHQILo343rl4iHaA1LAWgkaHJoc0e/42LigpRgK0c/6XTOIpEXV0c/iNwf1pqxzod1dWh0XXIWAQAARz+XjU/fO2RaYWh2XXIXAQAAKChHP+ZmZmZmZmZLAUc/5mZmZmZmZksBdHIYAQAAKEc/5mZmZmZmZksBRz/mZmZmZmZmSwF0chkBAAAoRz/mZmZmZmZmSwFHP+ZmZmZmZmZLAXRyGgEAAGVoe1UgQDFVKmM0Z21VZmtQXlxeagt4P1wmbXJDWWZ8Cj1UTHZyGwEAAGgNSwZofUc/4AAAAAAAAGh+SwBof31yHAEAAChof11yHQEAAEsASwBLAIdLi0uLS4uHhnIeAQAAYWiDSwBohF1oJGiFaA1LAXVohk5oJGiHaIhdch8BAAAoRz/n1wpAAAAARz/n1wpAAAAARz/n1wpAAAAARz/wAAAAAAAAdHIgAQAAYXVhhnIhAQAAfXIiAQAAKGgeTmgfKWggWBYAAABydW5faXQwMjVfY2xhc3MwMDQubXJjciMBAABoImgjaCRoJWgmVQBoJ05oDUsGaChYcgAAAC9Vc2Vycy9haGVybmEvRHJvcGJveCAoU2NyaXBwcyBSZXNlYXJjaCkvVlRFTktJRi9SZXByb2Nlc3NlZF9OU19kYXRhLzZfQ2xhc3Nlcy9XVEFUUGdTX2s2YWwvcnVuX2l0MDI1X2NsYXNzMDA0Lm1yY3IkAQAAaCp9aCtoLGguVQQAALRChlJyJQEAAGgsaC5VBAAAtEKGUnImAQAAaCxoLlUEAAC0QoZScicBAACHaDJLAUsASwCHSwBLAUsAh0sASwBLAYeHdV1yKAEAAH1yKQEAAChoNWgsaDZVCCCuR6H0Zmy/hlJyKgEAAEsAhmgsaDZVCFpkOzsz/KM/hlJyKwEAAEc/764UeuFHroZHP7nYVEAAAABLAYaHaDloOmg7KEc/7MzMzMzMzUc/6AAAAAAAAEc/4zMzMzMzM0sBdGg8SwFoPX1yLAEAAChoP0sCaECIaEFHP/ZmZmZmZmZoQohoQ4loRIhoRUcAAAAAAAAAAEcAAAAAAAAAAEcAAAAAAAAAAIdoRoloR2hIaElLAWhKiGhLiGhMiWgNSwFoTYhoTohoT4hoUEsASwBLAIdoUYloUkdAMDMzMzMzM2hTRz/TMzMzMzMzaFSJiYmHaCRoVWhWaFdoWIloWYhoWoloW4hoXEc/8AAAAAAAAGhdiHVoXksASwBLAIdLi0uLS4uHSwFLAUsBh4doX0sBaGB9ci0BAAAoaGKJaGOIaCBYFgAAAHJ1bl9pdDAyNV9jbGFzczAwNC5tcmNoZIloZUsHaGZHAAAAAAAAAABHAAAAAAAAAABHAAAAAAAAAACHaGdHAAAAAAAAAABHAAAAAAAAAABHAAAAAAAAAACHaGiJaGlLAGgNSwVoaohoa1gCAAAAIzdobEdAFAAAAAAAAGgkaG1obn1yLgEAAChocEdAZC8lZ3OjVWhxR0CAPePdtHpKR8CghvXKWoeIR0CCzbvZceRXh2gNSwFoJGhyaHNHv+Ni4oKUYCtHP+l0ziKRF1dHP4jcH9aasc6HdXVodF1yLwEAAEc/l41P3ztkWmFodl1yMAEAACgoRz/wAAAAAAAARz/qqqqqqqqqRz/lVVVVVVVVSwF0cjEBAAAoRz/wAAAAAAAARz/qqqqqqqqqRz/lVVVVVVVVSwF0cjIBAAAoRz/wAAAAAAAARz/qqqqqqqqqRz/lVVVVVVVVSwF0cjMBAABlaHtVIGNUPSIKYyZHJ0lBfngqCnVjInIva14wMHQqV2VkP3gncjQBAABoDUsGaH1HP+AAAAAAAABofksAaH99cjUBAAAoaH9dcjYBAABLAEsASwCHS4tLi0uLh4ZyNwEAAGFog0sAaIRdaCRohWgNSwF1aIZOaCRoh2iIXXI4AQAAKEc/59cKQAAAAEc/59cKQAAAAEc/59cKQAAAAEc/8AAAAAAAAHRyOQEAAGF1YYZyOgEAAH1yOwEAAChoHk5oHyloIFgWAAAAcnVuX2l0MDI1X2NsYXNzMDAyLm1yY3I8AQAAaCJoI2gkaCVoJlUAaCdOaA1LBmgoWHIAAAAvVXNlcnMvYWhlcm5hL0Ryb3Bib3ggKFNjcmlwcHMgUmVzZWFyY2gpL1ZURU5LSUYvUmVwcm9jZXNzZWRfTlNfZGF0YS82X0NsYXNzZXMvV1RBVFBnU19rNmFsL3J1bl9pdDAyNV9jbGFzczAwMi5tcmNyPQEAAGgqfWgraCxoLlUEAAC0QoZScj4BAABoLGguVQQAALRChlJyPwEAAGgsaC5VBAAAtEKGUnJAAQAAh2gySwFLAEsAh0sASwFLAIdLAEsASwGHh3VdckEBAAB9ckIBAAAoaDVdckMBAAAoaCxoNlUI4C+7JzGBZr+GUnJEAQAASwCGckUBAABoLGg2VQiY3ZPXMJigP4ZSckYBAABHP++uFHrhR66GckcBAABHP7cZ6sAAAABLAYZySAEAAGVoOVUHc3VyZmFjZXJJAQAAaDsoSwFHP+ZmZmZmZmZHP+ZmZmZmZmZLAXRoPEc/8AAAAAAAAGg9fXJKAQAAKGg/SwJoQIhoQUc/9mZmZmZmZmhCiGhDiWhEiGhFRwAAAAAAAAAARwAAAAAAAAAARwAAAAAAAAAAh2hGiWhHVQVhdXRvOHJLAQAAaElLAWhKiGhLiGhMiWgNSwFoTYhoTohoT4hoUEsASwBLAIdoUYloUkdAMDMzMzMzM2hTRz/TMzMzMzMzaFSJiYmHaCRoVWhWaFdoWIloWYhoWoloW4hoXEc/8AAAAAAAAGhdiHVoXksASwBLAIdLi0uLS4uHSwFLAUsBh4doX0c/8AAAAAAAAGhgfXJMAQAAKGhiiWhjiGggWBYAAABydW5faXQwMjVfY2xhc3MwMDIubXJjaGSJaGVLBWhmRwAAAAAAAAAARwAAAAAAAAAARwAAAAAAAAAAh2hnRwAAAAAAAAAARwAAAAAAAAAARwAAAAAAAAAAh2hoiWhpSwBoDUsFaGqIaGtYAgAAACM1aGxHQBQAAAAAAABoJGhtaG59ck0BAAAoaHBHQGQvJWdzo1VocUdAgDOl8p/0EEfAlcVNDjXndEdAgtdoPpr8ModoDUsBaCRocmhzR7/jYuKClGArRz/pdM4ikRdXRz+I3B/WmrHOh3V1aHRdck4BAABHP5eNT987ZFphaHZdck8BAAAoKEsBRz/mZmZmZmZmRz/mZmZmZmZmSwF0clABAAAoSwFHP+ZmZmZmZmZHP+ZmZmZmZmZLAXRyUQEAAChLAUc/5mZmZmZmZkc/5mZmZmZmZksBdHJSAQAAZWh7VSBUQVBvWWs6OnxxKDRPfDhJbSpzYkc3Ny1zJ3k1OzBFdHJTAQAAaA1LBmh9Rz/gAAAAAAAAaH5HAAAAAAAAAABof31yVAEAAChof11yVQEAAEsASwBLAIdLi0uLS4uHhnJWAQAAYWiDSwBohF1oJGiFaA1LAXVohk5oJGiHaIhdclcBAAAoRz/wAAAAAAAARz/Y2NjgAAAARz/R0dHgAAAARz/wAAAAAAAAdHJYAQAAYXVhhnJZAQAAfXJaAQAAKGgeTmgfKWggWBMAAABrNmM2azJfY2xhc3MwMDIubXJjclsBAABoImgjaCRoJWgmVQBoJ05oDUsGaChYbwAAAC9Vc2Vycy9haGVybmEvRHJvcGJveCAoU2NyaXBwcyBSZXNlYXJjaCkvVlRFTktJRi9SZXByb2Nlc3NlZF9OU19kYXRhLzZfQ2xhc3Nlcy9XVEFUUGdTX2s2YWwvazZjNmsyX2NsYXNzMDAyLm1yY3JcAQAAaCp9aCtoLGguVQQAALRChlJyXQEAAGgsaC5VBAAAtEKGUnJeAQAAaCxoLlUEAAC0QoZScl8BAACHaDJLAUsASwCHSwBLAUsAh0sASwBLAYeHdV1yYAEAAH1yYQEAAChoNWgsaDZVCMB2vp/Wxmq/hlJyYgEAAEsAhmgsaDZVCEJg5VDv6qI/hlJyYwEAAEc/764UeuFHroZHP7THusAAAABLAYaHaDloOmg7KEc/5mZmZmZmZkc/5mZmZmZmZksBSwF0aDxLAWg9fXJkAQAAKGg/SwJoQIhoQUc/9mZmZmZmZmhCiGhDiWhEiGhFRwAAAAAAAAAARwAAAAAAAAAARwAAAAAAAAAAh2hGiWhHaEhoSUsBaEqIaEuIaEyJaA1LAWhNiGhOiGhPiGhQSwBLAEsAh2hRiWhSR0AwMzMzMzMzaFNHP9MzMzMzMzNoVImJiYdoJGhVaFZoV2hYiWhZiGhaiWhbiGhcRz/wAAAAAAAAaF2IdWheSwBLAEsAh0uLS4tLi4dLAUsBSwGHh2hfSwFoYH1yZQEAAChoYoloY4hoIFgTAAAAazZjNmsyX2NsYXNzMDAyLm1yY2hkiWhlSwNoZkcAAAAAAAAAAEcAAAAAAAAAAEcAAAAAAAAAAIdoZ0cAAAAAAAAAAEcAAAAAAAAAAEcAAAAAAAAAAIdoaIhoaUsAaA1LBWhqiGhrWAIAAAAjM2hsR0AUAAAAAAAAaCRobWhufXJmAQAAKGhwR0BkLyVnc6NVaHFHQIBF/WKt8eBHwIVSoQ1EoIlHQILRDfhmm+OHaA1LAWgkaHJoc0e/42LigpRgK0c/6XTOIpEXV0c/iNwf1pqxzod1dWh0XXJnAQAARz+XjU/fO2RaYWh2XXJoAQAAKChHP+ZmZmZmZmZHP+ZmZmZmZmZLAUsBdHJpAQAAKEc/5mZmZmZmZkc/5mZmZmZmZksBSwF0cmoBAAAoRz/mZmZmZmZmRz/mZmZmZmZmSwFLAXRyawEAAGVoe1UgYUY1bXFuYkwzNnVLDC9ILHxVK2I9PX57d3p+bjANOXVybAEAAGgNSwZofUc/4AAAAAAAAGh+SwBof31ybQEAAChof11ybgEAAEsASwBLAIdLi0uLS4uHhnJvAQAAYWiDSwBohF1oJGiFaA1LAXVohk5oJGiHaIhdcnABAAAoRz/n1wpAAAAARz/n1wpAAAAARz/n1wpAAAAARz/wAAAAAAAAdHJxAQAAYXVhhnJyAQAAZWgkVRRWb2x1bWVfTWFuYWdlcl9TdGF0ZXJzAQAAdXVVCGRpc3BuYW1lcnQBAABVATFVDHNhdmVTdGF0ZVZlcnJ1AQAASwJVCXJhdGluZ01heHJ2AQAASwRVC2Rlc2NyaXB0aW9ucncBAABVAFUFc3RhdGVyeAEAAGNBbmltYXRlLlNjZW5lU3RhdGUKU2NlbmVTdGF0ZQpyeQEAACmBcnoBAAB9cnsBAAAoangBAAB9cnwBAAAoVQhzdXJmYWNlc3J9AQAAfXJ+AQAAVQZtb2RlbHNyfwEAAH1ygAEAAChVBWNsaXBzcoEBAABdcoIBAABLAGFVD3BzZXVkb2JvbmRncm91cHKDAQAAXXKEAQAASwBhVQZ4Zm9ybXNyhQEAAF1yhgEAAEsAYXVqgwEAAH1yhwEAAEsAfXKIAQAAKFUIbGluZVR5cGVyiQEAAEsCVQVjb2xvcnKKAQAAfXKLAQAAKFUEdHlwZXKMAQAAVR88dHlwZSAnX2NoaW1lcmEuTWF0ZXJpYWxDb2xvcic+VQRyZ2Jhco0BAAAoRz/wAAAAAAAARz+i9oN/e+EiRwAAAAAAAAAARz/wAAAAAAAAdHKOAQAAdWqMAQAAVSI8dHlwZSAnX21vbGVjdWxlLlBzZXVkb0JvbmRHcm91cCc+VQ1zaG93U3R1YkJvbmRzco8BAACJVQlsaW5lV2lkdGhykAEAAEdAIgAAAAAAAFUKc3RpY2tTY2FsZXKRAQAARz/wAAAAAAAAaGiIdXNqgQEAAH1ykgEAAEsAKIl9cpMBAAAoVQZvcmlnaW5ylAEAAH1ylQEAAChVA3h5enKWAQAARwAAAAAAAAAARwAAAAAAAAAARwAAAAAAAAAAh3KXAQAAaowBAABVFzx0eXBlICdfY2hpbWVyYS5Qb2ludCc+dWqMAQAAVRc8dHlwZSAnX2NoaW1lcmEuUGxhbmUnPlUGbm9ybWFscpgBAAB9cpkBAAAoapYBAABqlwEAAGqMAQAAVRg8dHlwZSAnX2NoaW1lcmEuVmVjdG9yJz51dYlHQBQAAAAAAAB0cpoBAABzVQltb2xlY3VsZXNymwEAAH1ynAEAAGqFAQAAfXKdAQAASwBVk2NoaW1lcmEuWGZvcm0uY29vcmRGcmFtZShjaGltZXJhLlZlY3RvcigxLjAsIDAuMCwgMC4wKSwgY2hpbWVyYS5WZWN0b3IoMC4wLCAxLjAsIDAuMCksIGNoaW1lcmEuVmVjdG9yKDAuMCwgMC4wLCAxLjApLCBjaGltZXJhLlBvaW50KDAuMCwgMC4wLCAwLjApKXKeAQAAc1UEdmlld3KfAQAAfXKgAQAAKFUGdmlld2VycqEBAAB9cqIBAAAoVQlmaWxsTGlnaHRyowEAAH1ypAEAAChqigEAAH1ypQEAAChqjAEAAFUfPHR5cGUgJ19jaGltZXJhLk1hdGVyaWFsQ29sb3InPmqNAQAAKEc/8AAAAAAAAEc/8AAAAAAAAEc/8AAAAAAAAEc/8AAAAAAAAHRypgEAAHVVDGRpZmZ1c2VTY2FsZXKnAQAARz/X2nzAAAAAVQlkaXJlY3Rpb25yqAEAAH1yqQEAAChqlgEAAEc/0Ak4lYG9OUc/0Ak4lYG9OUc/7exyXRBax4dyqgEAAGqMAQAAVRg8dHlwZSAnX2NoaW1lcmEuVmVjdG9yJz51aowBAABVIjx0eXBlICdfY2hpbWVyYS5EaXJlY3Rpb25hbExpZ2h0Jz5VDXNwZWN1bGFyU2NhbGVyqwEAAEcAAAAAAAAAAHVVCGNsaXBwaW5ncqwBAACJVQ5zaG93U2lsaG91ZXR0ZXKtAQAAiVURVEVYVFVSRV8yRF9TSEFERVJyrgEAAEsHVQhHcmFkaWVudHKvAQAASwFVDWRlcHRoQ3VlUmFuZ2VysAEAAEc/7MzMwAAAAEc/8AAAAAAAAIZVC3NhdmVaYnVmZmVycrEBAACJVRFURVhUVVJFXzNEX1NIQURFUnKyAQAASwhVDWRlcHRoQ3VlQ29sb3JyswEAAE5VCU5PX1NIQURFUnK0AQAASwBVDmhpZ2hsaWdodENvbG9ycrUBAAB9crYBAAAoaowBAABVHzx0eXBlICdfY2hpbWVyYS5NYXRlcmlhbENvbG9yJz5qjQEAAChHAAAAAAAAAABHP/AAAAAAAABHAAAAAAAAAABHP/AAAAAAAAB0crcBAAB1VQ5zaG93UGxhbmVNb2RlbHK4AQAAiVUHYW1iaWVudHK5AQAARz/Fwo9cKPXEVQZab29tZWRyugEAAEsCVQhrZXlMaWdodHK7AQAAfXK8AQAAKGqKAQAAfXK9AQAAKGqMAQAAVR88dHlwZSAnX2NoaW1lcmEuTWF0ZXJpYWxDb2xvcic+ao0BAABqpgEAAHVqpwEAAEc/5JOEAAAAAGqoAQAAfXK+AQAAKGqWAQAAR7/W38CJkul/Rz/lIgJvX4zLRz/lIgJvX4zMh3K/AQAAaowBAABVGDx0eXBlICdfY2hpbWVyYS5WZWN0b3InPnVqjAEAAFUiPHR5cGUgJ19jaGltZXJhLkRpcmVjdGlvbmFsTGlnaHQnPmqrAQAARz/wAAAAAAAAdVUHT3V0bGluZXLAAQAASwBVC1BJQ0tfU0hBREVScsEBAABLA1UIQ2VudGVyZWRywgEAAEsDVRphbmdsZURlcGVuZGVudFRyYW5zcGFyZW5jeXLDAQAAiFUPc2lsaG91ZXR0ZVdpZHRocsQBAABHQCAAAAAAAABVD1NUQU5EQVJEX1NIQURFUnLFAQAASwFVBmVudk1hcHLGAQAAiVUJc2hvd0JvdW5kcscBAACJVQVUaWxlZHLIAQAASwFVEVRFWFRVUkVfMURfU0hBREVScskBAABLBlULbGFiZWxzT25Ub3ByygEAAIhVDHNlbGVjdGlvblNldHLLAQAAfVUQYmFja2dyb3VuZE1ldGhvZHLMAQAASwBVD3NpbGhvdWV0dGVDb2xvcnLNAQAATlURc2hhZG93VGV4dHVyZVNpemVyzgEAAE0ACFUMVU5MSVRfU0hBREVScs8BAABLAlUIc2hvd0NvZlJy0AEAAIlVBVNvbGlkctEBAABLAFUGTG93UmVzctIBAABLB1UKd2luZG93U2l6ZXLTAQAATUoBTTwFhlUTaW5oaWJpdExhYmVsQmFsbG9vbnLUAQAAiVUPSU5TVEFOQ0VfU0hBREVSctUBAABLBFUOT3BhcXVlU3VyZmFjZXNy1gEAAEsAVRdzaW5nbGVMYXllclRyYW5zcGFyZW5jeXLXAQAAiFUKYmFja2dyb3VuZHLYAQAAfXLZAQAAKGqMAQAAVR88dHlwZSAnX2NoaW1lcmEuTWF0ZXJpYWxDb2xvcic+ao0BAABqpgEAAHVVCExpdExpbmVzctoBAABLAlULTnVtRHJhd1Bhc3Ny2wEAAEsJVQpVbmxpdExpbmVzctwBAABLA1ULc2NhbGVGYWN0b3Jy3QEAAEc/8AAAAAAAAFUMd2luZG93T3JpZ2luct4BAABLQ0tDhlUMVHJhbnNsdWNlbnQyct8BAABLBVUMVHJhbnNsdWNlbnQxcuABAABLBFUJU2VsZWN0aW9ucuEBAABLCFULc2hvd1NoYWRvd3Ny4gEAAIlVFElOU1RBTkNFX1BJQ0tfU0hBREVScuMBAABLBVUFSW1hZ2Vy5AEAAEsCVQZMYWJlbHNy5QEAAEsBVQ5kaWRJbml0aWFsVmlld3LmAQAAiFUIdmlld1NpemVy5wEAAEdAcQUoCCzdUVUJU3RyZXRjaGVkcugBAABLAFUJT3ZlcmxheTJkcukBAABLBlUIZGVwdGhDdWVy6gEAAIlVCWhpZ2hsaWdodHLrAQAASwBVBEZpbGxy7AEAAEsBVQliYWNrTGlnaHRy7QEAAE5VDGJlbmNobWFya2luZ3LuAQAASwB1VQZjYW1lcmFy7wEAAH1y8AEAAChVDnNjcmVlbkRpc3RhbmNlcvEBAABHQB/OrxwrqTlVBmNlbnRlcnLyAQAAR0BxmqrBhHPGR8CDwftKKjauR0BuOafpD2hwh1UJZXllT2Zmc2V0cvMBAABHAAAAAAAAAABHAAAAAAAAAACGVQtmaWVsZE9mVmlld3L0AQAAR0BG2oAOlRbFVQVvcnRob3L1AQAAiFUHbmVhckZhcnL2AQAAR0CLudsJiy3BR8B9oYSjR+HQhlULd2luZG93V2lkdGhy9wEAAEdATMBbBbBbBlUGZXh0ZW50cvgBAABHQHEFKAgs3VFVDWV5ZVNlcGFyYXRpb25y+QEAAEdASWZmZmZmZmqMAQAAVRg8dHlwZSAnX2NoaW1lcmEuQ2FtZXJhJz5VCWF1dG9Gb2N1c3L6AQAAiVUFZm9jYWxy+wEAAEdAbjmn6Q9ocFUMd2FsbGV5ZVNjYWxlcvwBAABHP/AAAAAAAAB1avIBAAB9cv0BAAAoVQRjb2Zycv4BAAB9cv8BAAAoapYBAABqlwEAAGqMAQAAVRc8dHlwZSAnX2NoaW1lcmEuUG9pbnQnPnVVCmNvZnJNZXRob2RyAAIAAEsCdXV1VQd2ZXJzaW9ucgECAABLAlUEbmFtZXICAgAAVQExdWJVBXZhbGlkcgMCAACJVQp2aWV3SW1hZ2VzcgQCAABdcgUCAABVA1JHQnIGAgAAS4BLgIZyBwIAAFQAwAAA////////////////////////////////////////////////////////////////////////////////////////////////////////////////////////////////////////////////////////////////oaGhXl5eb29vZ2dnREREdXV1mZmZoqKiq6urtLS0vLy8wsLCysrK0tLS1tbWzs7Ovr6+rKysnJycjY2NbGxsUlJSQUFBPz8/Q0NDUlJSVFRUUFBQUFBQWVlZZWVlYWFhX19fWlpaQkJC////////////////////////////////////////////////////////////////////////////////////////////////////////////////////////////////////////////////////////////////////////////////////////////////////////////////////////////////////////////////////////////////////////////////////////////////////////////////////////////////////////////////////////////////////////////////////////IyMjPT09YWFhdXV1eXl5Z2dnfX19iYmJnJycrKystbW1vb29yMjI0dHRwMDAqqqqmZmZjY2NdnZ2VlZWdXV1UlJSODg4NjY2UlJSVlZWUFBQTk5OUVFRTk5OTU1NS0tLPDw8ODg4////////////////////////////////////////////////////////////////////////////////////////////////////////////////////////////////////////////////////////////////////////////////////////////////////////////////////////////////////////////////////////////////////////////////////////////////////////////////////////////////////////////////////////////////////////////////////////x8fHIiIiOTk5h4eHurq6m5ubNjY2UFBQc3Nzjo6Ol5eXlpaWlpaWlpaWkpKSi4uLgYGBa2trTExMSEhIRkZGQEBAJiYmISEhLi4uNzc3NTU1MTExNDQ0Pz8/RkZGOjo6NTU1bm5u////////////////////////////////////////////////////////////////////////////////////////////////////////////////////////////////////////////////////////////////////////////////////////////////////////////////////////////////////////////////////////////////////////////////////////////////////////////////////////////////////////////////////////////////////////////////////////////T09PU1NTlZWVz8/Pz8/Pzc3Na2trMDAwXFxccHBwb29vaGhoY2NjY2NjZmZmXV1dOTk5Q0NDLi4uLi4uMzMzR0dHbW1teHh4dnZ2ZWVlUFBQJSUlMTExNjY2MTExYGBg////////////////////////////////////////////////////////////////////////////////////////////////////////////////////////////////////////////////////////////////////////////////////////////////////////////////////////////////////////////////////////////////////////////////////////////////////////////////////////////////////////////////////////////////////////////////////////////////aWlpdXV1l5eXwMDAz8/P0NDQycnJgICAMDAwMjIyQUFBRkZGSUlJS0tLSUlJSEhIb29vu7u7xMTEaGhoR0dHZWVlpaWlzc3Nz8/Pr6+vmpqacXFxR0dHMTExV1dX////////////////////////////////////////////////////////////////////////////////////////////////////////////////////////////////////////////////////////////////////////////////////////////////////////////////////////////////////////////////////////////////////////////////////////////////////////////////////////////////////////////////////////////////////////////////////////////////////YGBgcHBwjY2Nqqqqw8PD1NTU2dnZz8/PlpaWPz8/IiIiMDAwOzs7Pz8/Xl5e0NDQlJSUqKiowcHBy8vLn5+fhISEj4+PgYGBbm5ura2tsLCwSUlJMTExLS0tysrK4+Pjv7+/sLCwt7e33Nzc2dnZzc3N////////////////////////////////////////////////////////////////////////////////////////////////////////////////////////////////////////////////////////////////////////////////////////////////////////////////////////////////////////////////////////////////////////////////////////////////////////////////////////////////////////////////////////////////////////aWlpTExMZ2dnfX19oqKiyMjI1tbW0NDQtLS0Y2NjOTk5Ly8vMjIyQkJCnJycqampcHBwd3d3kpKSpqampKSkpaWlp6enn5+fenp6f39/fHx8ampqcXFxn5+f4eHhs7Oztra2x8fHzc3Ny8vLxcXFu7u7nJyc3Nzc////////////////////////////////////////////////////////////////////////////////////////////////////////////////////////////////////////////////////////////////////////////////////////////////////////////////////////////////////////////////////////////////////////////////////////////////////////////////////////////////////////////////////////////////yMjIISEhIyMjLS0tREREd3d3l5eXnJyceHh4NTU1Tk5OYmJiLy8vRkZGbGxsc3NzQ0NDUVFRfn5+hYWFpKSkxcXFycnJwMDAs7OztbW1tbW1qampqamptra20NDQy8vL09PT1NTU09PT0tLSzs7OxsbGtra2hYWF////////////////////////////////////////////////////////////////////////////////////////////////////////////////////////////////////////////////////////////////////////////////////////////////////////////////////////////////////////////////////////////////////////////////////////////////////////////////////////////////////////////////////////////////////aGhoXl5ebW1tIyMjISEhKysrNTU1Pz8/W1tbZWVlfX19ICAgJycnTExMWFhYTExMWFhYnp6ey8vL0dHRy8vLvb29vLy8yMjIz8/P0tLSysrKrKysvLy8xMTE2NjY2tra2dnZ2NjY1dXVz8/Px8fHubm5mJiYkZGR////////////////////////////////////////////////////////////////////////////////////////////////////////////////////////////////////////////////////////////////////////////////////////////////////////////////////////////////////////////////////////////////////////////////////////////////////////////////////////////////////////////////////////////////zc3Nj4+PrKysbGxsPz8/QkJCVFRUXl5eSUlJTExMbGxsh4eHhISENzc3REREUFBQUlJSRkZGhISEu7u7xsbGy8vLzs7OysrKwcHBvLy8v7+/qqqqnJycysrK1NTU1tbW19fX1tbW0dHRyMjIvr6+r6+vlpaWd3d3mpqa2NjY////////////////////////////////////////////////////////////////////////////////////////////////////////////////////////////////////////////////////////////////////////////////////////////////////////////////////////////////////////////////////////////////////////////////////////////////////////////////////////////////////////////////////////5OTkr6+vvLy8pKSkdnZ2hISErq6uxMTEeXl5QUFBRUVFQ0NDOzs7Ozs7Pj4+U1NTf39/W1tbLCwsLi4uU1NTgYGBjY2NiYmJeHh4WlpacHBwlpaWpaWlxMTExsbGycnJysrKxcXFv7+/ubm5sbGxpKSkkZGRgICAf39/fn5+3t7e////////////////////////////////////////////////////////////////////////////////////////////////////////////////////////////////////////////////////////////////////////////////////////////////////////////////////////////////////////////////////////////////////////////////////////////////////////////////////////////////////////////////////p6envb29wcHBtra2paWltra2xsbG0tLS0dHRwMDAf39/RUVFPz8/VFRUc3NzmZmZr6+vl5eXaWlpQkJCOTk5RUVFq6urzMzMuLi4dXV1oaGhlpaW0NDQzs7OyMjIyMjIxsbGvr6+tbW1r6+vqqqqn5+fkJCQhYWFfX19fHx8gICA3d3d////////////////////////////////////////////////////////////////////////////////////////////////////////////////////////////////////////////////////////////////////////////////////////////////////////////////////////////////////////////////////////////////////////////////////////////////////////////////////////////////////////////w8PDn5+fq6urpKSkpKSksLCwv7+/zs7O0dHR0dHR0dHRycnJq6urj4+PtbW1sLCwtbW1x8fH0dHRpqamX19fr6+vzs7O0tLS09PTz8/PxcXFvr6+xsbG0tLS2dnZ2NjY19fX1dXVy8vLwcHBt7e3ra2tn5+fjY2NgYGBdXV1ampqcXFxYWFh////////////////////////////////////////////////////////////////////////////////////////////////////////////////////////////////////////////////////////////////////////////////////////////////////////////////////////////////////////////////////////////////////////////////////////////////////////////////////////////////////////////0tLST09Penp6tLS0wsLCxcXFuLi4u7u7y8vLzs7Oz8/Pz8/PxcXFrKyshYWFt7e3y8vL09PT1dXVwsLCxMTE0tLS1NTU1tbW1tbW0tLSx8fHvb29vr6+ycnJ1NTU2dnZ2dnZ2NjY09PTzMzMxMTEtLS0np6ehISEcnJyZWVlV1dXWFhYTk5O////////////////////////////////////////////////////////////////////////////////////////////////////////////////////////////////////////////////////////////////////////////////////////////////////////////////////////////////////////////////////////////////////////////////////////////////////////////////////////////////////////////////x8fHkZGRsLCwwcHBz8/Py8vLvr6+vr6+xMTEycnJzMzMycnJv7+/pKSkr6+v09PT1dXVurq6zMzM1NTU1NTU1tbW2dnZ2tra0tLSxMTEvb29v7+/yMjI0dHR1NTU1dXV1dXV0NDQy8vLw8PDsrKykpKSaWlpV1dXUVFRTExMR0dHmZmZ////////////////////////////////////////////////////////////////////////////////////////////////////////////////////////////////////////////////////////////////////////////////////////////////////////////////////////////////////////////////////////////////////////////////////////////////////////////////////////////////////////////////////u7u7mZmZtLS0zMzM1NTU0NDQzc3Nzc3Nzc3Ny8vLxcXFvb29o6Ojl5eXy8vLw8PD0NDQ19fX19fX1NTU1NTU19fX1dXVysrKv7+/vb29w8PDzMzM0tLS1NTU1dXV09PTysrKwsLCtra2oKCgcXFxSkpKSEhISUlJPz8/zc3N////////////////////////////////////////////////////////////////////////////////////////////////////////////////////////////////////////////////////////////////////////////////////////////////////////////////////////////////////////////////////////////////////////////////////////////////////////////////////////////////////////////////////////oKCgcnJym5ubvLy81dXV2tra2NjY19fX1dXVzMzMwsLCs7OzhISEhoaGtra2zs7O2NjY2dnZ1tbW0NDQy8vLyMjIwcHBuLi4tLS0t7e3wsLCzs7O1tbW2NjY1NTUx8fHuLi4qampmJiYeHh4TExMRERES0tLREREzc3N////////////////////////////////////////////////////////////////////////////////////////////////////////////////////////////////////////////////////////////////////////////////////////////////////////////////////////////////////////////////////////////////////////////////////////////////////////////////////////////////////////////////////////////////aGhoZmZmjY2Np6enubm5xcXFysrKxsbGuLi4qKiokZGRYGBgf39/sLCwurq6tra2tra2ubm5uLi4tLS0r6+vqKiooqKioaGhpqamr6+vubm5wcHBwcHBuLi4qKiolZWVf39/ZGRkTExMRUVFYWFhUlJSPj4+////////////////////////////////////////////////////////////////////////////////////////////////////////////////////////////////////////////////////////////////////////////////////////////////////////////////////////////////////////////////////////////////////////////////////////////////////////////////////////////////////////////////////////////////////////k5OTPT09VFRUXFxcZGRkaWlpZWVlYWFhVlZWZWVlu7u7goKCkJCQkZGRjo6OjY2Njo6Oj4+PjY2NioqKhoaGhYWFhoaGiYmJjo6Ok5OTmJiYmZmZkpKSgICAZWVlT09PRERERkZGX19fZWVlQ0NDTU1Nzs7O////////////////////////////////////////////////////////////////////////////////////////////////////////////////////////////////////////////////////////////////////////////////////////////////////////////////////////////////////////////////////////////////////////////////////////////////////////////////////////////////////////////////////////////////////////x8fHV1dXQ0NDTk5OQUFBfX19xMTE3Nzc29vb0dHRjIyMZ2dna2traWlpY2NjXV1dV1dXUlJSUFBQUFBQUVFRUlJSVFRUVVVVVFRUWlpaX19fWlpaTExMQUFBPj4+TU1NaGhocXFxTU1NQEBAS0tLzc3N////////////////////////////////////////////////////////////////////////////////////////////////////////////////////////////////////////////////////////////////////////////////////////////////////////////////////////////////////////////////////////////////////////////////////////////////////////////////////////////////////////////////////////////////////////////////sbGxiYmJXV1dgICAsbGx0tLS1tbWzc3Nw8PDWFhYQEBAQ0NDPj4+ODg4MDAwenp6fHx8eHh4d3d3bm5uYGBgS0tLODg4Nzc3Nzc3MzMzKSkpMDAwWVlZeHh4fn5+Xl5eUFBQRkZGPz8/////////////////////////////////////////////////////////////////////////////////////////////////////////////////////////////////////////////////////////////////////////////////////////////////////////////////////////////////////////////////////////////////////////////////////////////////////////////////////////////////////////////////////////////////////////////////5+fnysrKqqqqUFBQT09Pg4ODsbGxw8PDx8fHurq6l5eXUFBQLy8vKSkpUlJSlpaWtbW1xsbGx8fHvLy8qqqqj4+PY2NjSEhIPDw8MDAwKioqJiYmR0dHhoaGg4ODZmZmTk5OUVFRREREzc3N////////////////////////////////////////////////////////////////////////////////////////////////////////////////////////////////////////////////////////////////////////////////////////////////////////////////////////////////////////////////////////////////////////////////////////////////////////////////////////////////////////////////////////////////////////////4eHhsrKyzc3Nubm5WFhYICAgm5ubX19fiYmJmJiYhoaGX19fQ0NDOjo6VlZWpqamcnJygYGBoKCgpKSknJyciYmJbW1tUVFRQ0NDIyMjISEhWFhYICAgRkZGkpKSaGhoRUVFSUlJTk5OcnJy////////////////////////////////////////////////////////////////////////////////////////////////////////////////////////////////////////////////////////////////////////////////////////////////////////////////////////////////////////////////////////////////////////////////////////////////////////////////////////////////////////////////////////////////////////////////m5ubtLS0ysrK0tLSn5+fz8/P////////k5OTnp6eMDAwNTU1OTk5j4+PqKioubm5v7+/nZ2dSUlJYGBgX19fVlZWTk5OT09PgoKCm5ubysrKtbW16OjovLy8W1tbMTExPj4+UFBQYWFhpqam////////////////////////////////////////////////////////////////////////////////////////////////////////////////////////////////////////////////////////////////////////////////////////////////////////////////////////////////////////////////////////////////////////////////////////////////////////////////////////////////////////////////////////////////////////////p6enpaWlrKyswcHBxMTEg4ODycnJ////////////////p6enfX19l5eXqKiorKysxsbG09PT19fX1dXVdnZ2TU1NMzMzSEhIfHx8np6enZ2doKCgqKiolpaWkpKSycnJWVlZS0tLjo6Orq6ux8fH////////////////////////////////////////////////////////////////////////////////////////////////////////////////////////////////////////////////////////////////////////////////////////////////////////////////////////////////////////////////////////////////////////////////////////////////////////////////////////////////////////////////////////////////////////////g4ODl5eXn5+fs7OzqqqqXV1d////////////zMzMpqamvb29wcHBt7e3uLi4tLS0y8vLy8vLysrK1NTUtLS0uLi4vLy8paWlxsbGvr6+m5ubUVFRV1dXbGxsnZ2dtbW1q6urb29vxsbG09PTxMTEzc3N////////////////////////////////////////////////////////////////////////////////////////////////////////////////////////////////////////////////////////////////////////////////////////////////////////////////////////////////////////////////////////////////////////////////////////////////////////////////////////////////////////////////////////////////////////bGxsfn5+f39/ioqKcXFxoaGh////////yMjIyMjIsrKyzMzM1tbW1tbW0tLS0tLS2dnZ0tLSuLi4ioqKtbW1x8fHxsbGs7OzwcHByMjIycnJwsLCfX19paWlpqamoqKilZWVkZGRzMzM09PTyMjIra2t1NTU////////////////////////////////////////////////////////////////////////////////////////////////////////////////////////////////////////////////////////////////////////////////////////////////////////////////////////////////////////////////////////////////////////////////////////////////////////////////////////////////////////////////////////////////////Tk5OaWlpXV1dRUVFampq////////u7u7tbW1x8fHk5OTurq6zMzM0dHRzc3Nzs7O2dnZ1dXVu7u7kpKSjY2NsbGxoKCgqqqqx8fH1tbWycnJn5+ffn5+jo6OpaWllJSUc3NzwcHBzMzMv7+/qqqqgoKCcnJy////////////////////////////////////////////////////////////////////////////////////////////////////////////////////////////////////////////////////////////////////////////////////////////////////////////////////////////////////////////////////////////////////////////////////////////////////////////////////////////////////////////////////////////////////n5+fYGBgX19fREREmZmZ////////oKCge3t7k5OTeHh4g4ODnJycrKystra2vr6+xsbGvr6+paWlg4ODi4uLxcXFh4eHurq60NDQvb29pKSkkpKShYWFjIyMl5eXfHx8S0tLgoKCk5OTjo6OeHh4T09PS0tL////////////////////////////////////////////////////////////////////////////////////////////////////////////////////////////////////////////////////////////////////////////////////////////////////////////////////////////////////////////////////////////////////////////////////////////////////////////////////////////////////////////////////////////////////////SUlJYGBgSUlJ////////////////TExMb29vd3d3U1NTa2trjIyMn5+fpqamoqKikZGRdHR0Wlpab29viYmJVFRUnJycoKCglZWVjIyMh4eHhISEiIiIioqKX19fMzMzRUVFXFxcWlpaS0tLPDw8TU1N////////////////////////////////////////////////////////////////////////////////////////////////////////////////////////////////////////////////////////////////////////////////////////////////////////////////////////////////////////////////////////////////////////////////////////////////////////////////////////////////////////////////////////////////////////ycnJMTExY2Nj////////////////cnJyX19fcXFxe3t7RUVFZ2dnjIyMkZGRhoaGb29vXFxcV1dXaWlpaWlpOTk5R0dHbGxsb29vbW1tbGxsa2trbm5uampqQkJCJSUlLi4uOjo6Pz8/PDw8Q0NDdHR0////////////////////////////////////////////////////////////////////////////////////////////////////////////////////////////////////////////////////////////////////////////////////////////////////////////////////////////////////////////////////////////////////////////////////////////////////////////////////////////////////////////////////////////////////////////////////////////////////o6OjTk5OUFBQWFhYkJCQXl5egoKCjIyMgoKCc3NzampqcXFxeHh4YmJiPT09JSUlKysrPj4+RUVFRUVFR0dHSEhIQkJCkpKSTk5OMjIyNDQ0OTk5PDw8bm5uyMjI////////////////////////////////////////////////////////////////////////////////////////////////////////////////////////////////////////////////////////////////////////////////////////////////////////////////////////////////////////////////////////////////////////////////////////////////////////////////////////////////////////////////////////////////////////////////////////////////////zs7OPz8/MDAwKSkpY2Njurq6bGxsiYmJhISEenp6eHh4g4ODiIiIampqYmJiT09PKysrJCQkMzMzOjo6PDw8Ojo6fHx8qampU1NTLS0tKSkpYGBglZWV////////////////////////////////////////////////////////////////////////////////////////////////////////////////////////////////////////////////////////////////////////////////////////////////////////////////////////////////////////////////////////////////////////////////////////////////////////////////////////////////////////////////////////////////////////////////////////////////////////////////TU1NR0dHVVVVo6OjzMzMra2tSkpKSUlJQkJCSUlJhYWFpaWllpaWlpaWuLi4aGhoKCgoJiYmMTExODg4PT09WVlZdHR0Ojo6PDw8Q0NDjIyMwMDA////////////////////////////////////////////////////////////////////////////////////////////////////////////////////////////////////////////////////////////////////////////////////////////////////////////////////////////////////////////////////////////////////////////////////////////////////////////////////////////////////////////////////////////////////////////////////////////////////////////////iYmJhYWFm5ubwMDAyMjItra2i4uLX19fT09PRERETk5Oz8/Pvr6+oaGhoaGhhISEQUFBLCwsJycnMzMzX19fiIiIb29vWVlZu7u7np6er6+vrq6unp6e////////////////////////////////////////////////////////////////////////////////////////////////////////////////////////////////////////////////////////////////////////////////////////////////////////////////////////////////////////////////////////////////////////////////////////////////////////////////////////////////////////////////////////////////////////////////////////////////////////t7e3u7u7qamptra2vr6+o6OjjY2NgICAe3t7ZGRkbm5uWlpay8vLy8vLvLy8kpKSX19fXl5eKCgoKioqQEBAioqKycnJvb29sLCwq6uroqKivb29vLy8o6Oj3Nzc////////////////////////////////////////////////////////////////////////////////////////////////////////////////////////////////////////////////////////////////////////////////////////////////////////////////////////////////////////////////////////////////////////////////////////////////////////////////////////////////////////////////////////////////////////////////////////////////////qamp09PTnp6ewMDA1tbWrq6uampqdXV1sbGxkpKSiYmJkpKS0dHRz8/Py8vLv7+/fX19fHx8qampXFxcQ0NDioqK1NTUz8/Pv7+/s7OzpaWlk5OTwcHBsLCwcnJy////////////////////////////////////////////////////////////////////////////////////////////////////////////////////////////////////////////////////////////////////////////////////////////////////////////////////////////////////////////////////////////////////////////////////////////////////////////////////////////////////////////////////////////////////////////////////////////////2NjYnZ2dqampoaGhvb293NzcxMTEeHh4bW1tzMzMs7Ozqampzs7O1dXV0tLS0NDQzs7OxMTEiYmJwsLCtra2cnJyjY2Nz8/P1dXVw8PDsrKynZ2df39/nZ2durq6nZ2dqamp////////////////////////////////////////////////////////////////////////////////////////////////////////////////////////////////////////////////////////////////////////////////////////////////////////////////////////////////////////////////////////////////////////////////////////////////////////////////////////////////////////////////////////////////////////////////////////////rq6upKSkoKCgoKCgtra22dnZ0dHRpqamfHx8ycnJubm5s7Oz2dnZ2tra1NTU0NDQzc3Nx8fHtLS0lJSUx8fHkpKSm5ub1NTU1dXVwcHBr6+vlZWVc3Nzd3d3vb29wsLCqamp////////////////////////////////////////////////////////////////////////////////////////////////////////////////////////////////////////////////////////////////////////////////////////////////////////////////////////////////////////////////////////////////////////////////////////////////////////////////////////////////////////////////////////////////////////////////////////////////fX19lpaWnJycra2ty8vL1NTUvb29nJycpaWlyMjIuLi40tLS1tbWzMzMxMTEu7u7r6+vl5eXYmJiw8PDmpqao6Ojx8fHv7+/sLCwoKCggoKCX19faWlptLS02tratbW11dXV////////////////////////////////////////////////////////////////////////////////////////////////////////////////////////////////////////////////////////////////////////////////////////////////////////////////////////////////////////////////////////////////////////////////////////////////////////////////////////////////////////////////////////////////////////////////////////////qampj4+PmJiYoaGhsrKywMDAv7+/rq6uqKiozs7OpKSkpaWlsrKyrKyso6Ojl5eXh4eHZ2dnWFhYwcHBqqqqo6OjpKSkm5ubjo6OfHx8YGBgT09PZ2dnpaWl1tbWubm5q6ur////////////////////////////////////////////////////////////////////////////////////////////////////////////////////////////////////////////////////////////////////////////////////////////////////////////////////////////////////////////////////////////////////////////////////////////////////////////////////////////////////////////////////////////////////////////////////////////////fn5+lZWVl5eXm5ubo6Ojra2tsbGxqampwsLCpqamampqg4ODgYGBeHh4bW1tXV1dTExMSkpKurq6ysrKubm5oKCgioqKdHR0W1tbTExMSUlJcHBwr6+v0dHRh4eH0NDQ////////////////////////////////////////////////////////////////////////////////////////////////////////////////////////////////////////////////////////////////////////////////////////////////////////////////////////////////////////////////////////////////////////////////////////////////////////////////////////////////////////////////////////////////////////////////////////////////dnZ2np6emZmZh4eHgYGBkJCQsbGxw8PDysrKubm5V1dXXV1dXFxcWFhYUVFRTU1NTU1NbGxsv7+/29vb19fXtLS0lZWVc3NzT09PQkJCQUFBbm5uv7+/ubm5f39/////////////////////////////////////////////////////////////////////////////////////////////////////////////////////////////////////////////////////////////////////////////////////////////////////////////////////////////////////////////////////////////////////////////////////////////////////////////////////////////////////////////////////////////////////////////////////////////////oaGhjY2Nvb29rKysXV1dPT09Tk5Onp6e1tbW0NDQx8fHq6urhoaGbW1tXV1dUlJSTk5OYGBgmZmZy8vL2dnZ09PTwcHBq6uriYmJPj4+NjY2R0dHZWVllpaWfHx8zs7O////////////////////////////////////////////////////////////////////////////////////////////////////////////////////////////////////////////////////////////////////////////////////////////////////////////////////////////////////////////////////////////////////////////////////////////////////////////////////////////////////////////////////////////////////////////////////////////oqKigYGBpaWl1NTUn5+fVVVVkpKSsrKyiYmJwsLC1NTU29vb3t7ewMDAoqKihISEZGRkXFxcgYGBt7e32dnZ2tra0dHRxcXFurq6pKSkZWVlX19fa2tre3t7fX19XFxc////////////////////////////////////////////////////////////////////////////////////////////////////////////////////////////////////////////////////////////////////////////////////////////////////////////////////////////////////////////////////////////////////////////////////////////////////////////////////////////////////////////////////////////////////////////////////////////q6urdnZ2fHx8nZ2dt7e3dXV1c3NzwMDAx8fHqampuLi409PT4ODg29vbysrKuLi4m5uba2trYGBgj4+PvLy82tra3Nzczs7OxMTEvb29s7Ozg4ODg4ODfHx8e3t7cHBwTExM////////////////////////////////////////////////////////////////////////////////////////////////////////////////////////////////////////////////////////////////////////////////////////////////////////////////////////////////////////////////////////////////////////////////////////////////////////////////////////////////////////////////////////////////////////////////////////////////TExMa2trcnJybGxsSEhIa2trs7OzwcHBlZWVqampu7u7xMTExsbGw8PDu7u7oqKiXFxcMjIybW1tqKiozc3N0tLSwsLCtra2rq6upKSkjIyMVFRUampqbW1tXV1dSEhI////////////////////////////////////////////////////////////////////////////////////////////////////////////////////////////////////////////////////////////////////////////////////////////////////////////////////////////////////////////////////////////////////////////////////////////////////////////////////////////////////////////////////////////////////////////////////////////////oqKiU1NTU1NTRkZGR0dHcXFxs7Oz1dXVh4eHl5eXnJycnZ2dnp6eoqKip6ennp6ekpKSsrKyLCwsd3d3ra2ttLS0p6enmZmZi4uLfHx8ZGRkPz8/S0tLWlpaUVFRR0dH////////////////////////////////////////////////////////////////////////////////////////////////////////////////////////////////////////////////////////////////////////////////////////////////////////////////////////////////////////////////////////////////////////////////////////////////////////////////////////////////////////////////////////////////////////////////////////////////////Pz8/T09PTk5OUlJSbGxskpKSoaGhfX19hoaGgYGBenp6dXV1dXV1dnZ2bGxsiYmJsrKyU1NTLi4ucXFxh4eHf39/c3NzZmZmWVlZS0tLODg4R0dHUFBQTU1NQUFB////////////////////////////////////////////////////////////////////////////////////////////////////////////////////////////////////////////////////////////////////////////////////////////////////////////////////////////////////////////////////////////////////////////////////////////////////////////////////////////////////////////////////////////////////////////////////////////////////lJSUQ0NDVFRUWlpaZGRkdXV1gYGBZWVlc3NzcXFxaGhoXl5eVFRUSUlJQUFBTExMkpKSioqKT09PJycnSEhIU1NTVFRUUFBQTExMTk5OX19fVFRUS0tLQ0NDmJiY////////////////////////////////////////////////////////////////////////////////////////////////////////////////////////////////////////////////////////////////////////////////////////////////////////////////////////////////////////////////////////////////////////////////////////////////////////////////////////////////////////////////////////////////////////////////////////////////////////W1tbPj4+VlZWZmZmc3Nzf39/iYmJXV1dW1tbYGBgW1tbUlJSR0dHQkJCVlZWhoaGs7OzjY2NPT09JSUlOTk5RERESEhIRkZGY2NjW1tbQkJCNDQ0lpaW////////////////////////////////////////////////////////////////////////////////////////////////////////////////////////////////////////////////////////////////////////////////////////////////////////////////////////////////////////////////////////////////////////////////////////////////////////////////////////////////////////////////////////////////////////////////////////////////////////////////kpKSQUFBcnJyhYWFc3NzT09PpqamaWlpOjo6RUVFSEhIS0tLWFhYbm5uubm51dXVs7Ozbm5uLCwsJycnNTU1Pj4+Q0NDR0dHMDAwXFxcx8fH////////////////////////////////////////////////////////////////////////////////////////////////////////////////////////////////////////////////////////////////////////////////////////////////////////////////////////////////////////////////////////////////////////////////////////////////////////////////////////////////////////////////////////////////////////////////////////////////////////////////////////RUVFdXV1w8PDdHR0bW1twsLCuLi4VVVVJiYmMzMzUFBQkZGRpqammpqaqqqqqampfn5+U1NTNTU1MTExOzs7RUVFUFBQjIyM////////////////////////////////////////////////////////////////////////////////////////////////////////////////////////////////////////////////////////////////////////////////////////////////////////////////////////////////////////////////////////////////////////////////////////////////////////////////////////////////////////////////////////////////////////////////////////////////////////////////1dXVt7e3urq6tra2h4eHU1NTra2tr6+vsLCwvb29z8/PiIiILi4uKSkpVlZWpaWl2dnZwMDAl5eXfn5+eHh4enp6dnZ2aWlpbW1tjIyMra2ttLS0oaGh2dnZ////////////////////////////////////////////////////////////////////////////////////////////////////////////////////////////////////////////////////////////////////////////////////////////////////////////////////////////////////////////////////////////////////////////////////////////////////////////////////////////////////////////////////////////////////////////////////////////////////yMjItLS0xMTEy8vLz8/PxMTEkJCQwsLCzc3NyMjItra2nZ2dbGxsYWFhS0tLYWFhm5ub0NDQ19fXxMTEkZGRb29vp6enr6+vn5+fmZmZoKCgqKiorKysnp6euLi4////////////////////////////////////////////////////////////////////////////////////////////////////////////////////////////////////////////////////////////////////////////////////////////////////////////////////////////////////////////////////////////////////////////////////////////////////////////////////////////////////////////////////////////////////////////////////////////////////enp6rKysycnJ09PT2NjY3d3dsLCw0tLS2dnZ0tLSvr6+jIyMbm5uo6OjkJCQenp6oKCgyMjI2dnZ0tLSyMjIq6urqampzMzMw8PDsLCwrq6us7OzsrKyoaGhbW1t////////////////////////////////////////////////////////////////////////////////////////////////////////////////////////////////////////////////////////////////////////////////////////////////////////////////////////////////////////////////////////////////////////////////////////////////////////////////////////////////////////////////////////////////////////////////////////////////////X19flZWVxcXF2NjY0tLSq6urvLy80dHR09PTz8/PxcXFp6eneXl5t7e3tra2l5eXtLS0zs7O2tra1tbW0NDQysrKwMDAqqqqubm5x8fHycnJxcXFurq6oaGhX19f0NDQ////////////////////////////////////////////////////////////////////////////////////////////////////////////////////////////////////////////////////////////////////////////////////////////////////////////////////////////////////////////////////////////////////////////////////////////////////////////////////////////////////////////////////////////////////////////////////////////////c3NzZ2dnnJycvLy8tra2d3d3rq6uw8PDzMzM0tLS0dHRxMTEs7OzqKiosLCwvb29zMzM3d3d2dnZ0NDQysrKxMTEubm5pKSkeXl5tLS0x8fHv7+/pqamenp6SEhIn5+f////////////////////////////////////////////////////////////////////////////////////////////////////////////////////////////////////////////////////////////////////////////////////////////////////////////////////////////////////////////////////////////////////////////////////////////////////////////////////////////////////////////////////////////////////////////////////////////////y8vLOzs7YGBgf39/d3d3YGBgjY2NqKiowMDA1NTUycnJtLS0q6urvb29ycnJubm5tLS0rKysqampqqqqqamppKSklJSUcnJyRUVFaWlpj4+Pf39/X19fQEBAZGRk////////////////////////////////////////////////////////////////////////////////////////////////////////////////////////////////////////////////////////////////////////////////////////////////////////////////////////////////////////////////////////////////////////////////////////////////////////////////////////////////////////////////////////////////////////////////////////////////////////WFhYKSkpOTk5ODg4NjY2VVVVbGxsg4ODiYmJf39/a2trXl5eXV1dXV1dYmJiYWFhXV1dXV1dYmJiZWVlXl5eTk5OOjo6JycnKysrNzc3NDQ0YWFhyMjI////////////////////////////////////////////////////////////////////////////////////////////////////////////////////////////////////////////////////////////////////////////////////////////////////////////////////////////////////////////////////////////////////////////////////////////////////////////////////////////////////////////////////////////////////////////////////////////////////////////////x8fHj4+Pj4+Pj4+PWFhYJiYmKysrMTExNDQ0Ly8vLS0tKysrLCwsJycnKSkpLS0tLCwsKysrKSkpl5eXkpKS////////////////////////////////////////////////////////////////////////////////////////////////////////////////////////////////////////////////////////////////////////////////////////////////////////////////////////////////////////////////////////////////////////////////////////////////////////////////////////////////////////////////////////////////////////////////////////////////////////////////////////////////////////////////////////////////////j4+Pj4+Pj4+Pj4+Pj4+P////////////x8fHkZGRkZGRx8fH////////////////////////////////////////////////////////////////////////////////////////////////////////////////////////////////////////////////////////////////////////////////////////////////////////////////////////////////////////////////////////////////////////////////////////////////////////////////////////////////////////////////////////////////////////////////////////////////////////////////////////////////////////////////////////////////////////////////////////////////////////////////////////////////////////////////////////////////////////////////////////////////////////////////////////////////////////////////////////////////////////////////////////////////////////////////////////////////////////////////////////////////////////////////////////////////////////////////////////////////////////////////////////////////////////////////////////////////////////////////////////////////////////////////////////////////////////////////////////////////////////////////////////////////////////////////////////////////////////////////////////////////////////////////////////////////////////////////////////////////////////////////////////////////////////////////////////////////////////////////////////////////////////////////////////////////////////////////////////////////////////////////////////////////////////////////////////////////////////////////////////////////////////////////////////////////////////////////////////////////////////////////////////////////////////////////////////////////////////////////////////////////////////////////////////////////////////////////////////////////////////////////////////////////////////////////////////////////////////////////////////////////////////////////////////////////////////////////////////////////////////////////////////////////////////////////////////////////////////////////////////////////////////////////////////////////////////////////////////////////////////////////////////////////////////////////////////////////////////////////////////////////////////////////////////////////////////////////////////////////////////////////////////////////////////////////////////////////////////////////////////////////////////////////////////////////////////////////////////////////////////////////////////////////////////////////////////////////////////////////////////////////////////////////////////////////////////////////////////////////////////////////////////////////////////////////////////////////////////////////////////////////////////////////////////////////////////////////////////////////////////////////////////////////////////////////////////////////////////////////////////////////////////////////////////////////////////////////////////////////////////////////////////////////////////////////////////////////////////////////////////////////////////////////////////////////////////////////////////////////////////////////////////////////////////////////////////////////////////////////////////////////////////////////////////////////////////////////////////////////////////////////////////////////////////////////////////////////////////////////////////////////////////////////////////////////////////////////////////////////////////////////////////////////////////////////////////////////////////////////////////////////////////////////////////////////////////////////////////////////////////////////////////////////////////////////////////////////////////////////////////////////////////////////////////////////////////////////////////////////////////////////////////////////////////////////////////////////////////////////////////////////////////////////////////////////////////////////////////////////////////////////////////////////////////////////////////////////////////////////////////////////////////////////////////////////////////////////////////////////////////////////////////////////////////////////////////////////////////////////////////////////////////////////////////////////////////////////////////////////////////////////////////////////////////////////////////////////////////////////////////////////////////////////////////////////////////////////////////////////////////////////////////////////////////////////////////////////////////////////////////////////////////////////////////////////////////////////////////////////////////////////////////////////////////////////////////////////////////////////////////////////////////////////////////////////////////////////////////////////////////////////////////////////////////////////////////////////////////////////////////////////////////////////////////////////////////////////////////////////////////////////////////////////////////////////////////////////////////////////////////////////////////////////////////////////////////////////////////////////////////////////////////////////////////////////////////////////////////////////////////////////////////////////////////////////////////////////////////////////////////////////////////////////////////////////////////////////////////////////////////////////////////////////////////////////1tbWr6+vuLi4q6urzMzM////////////////////////////////////////////////////////////////////////////////////////////////////////////////////////////////////////////////////////////////////////////////////////////////////////////////////////////////////////////////////////////////////////////////////////////////////////////////////////////////////////////////////////////////////////////////////////////////////////////////////////////////////////////////////////////////////////////////////////////zs7O1tbW3Nzcu7u7zc3N0dHRyMjIubm5oqKivLy8////////////////////////////////////////////////////////////////////////////////////////////////////////////////////////////////////////////////////////////////////////////////////////////////////////////////////////////////////////////////////////////////////////////////////////////////////////////////////////////////////////////////////////////////////////////////////////////////////////////////////////////////////////////////////////////////////////z8/Pzc3Nx8fHyMjI1NTU0dHR0tLS2dnZ3d3d2NjYzMzMu7u7o6Ojb29v////////////////////////////////////////////////////////////////////////////////////////////////////////////////////////////////////////////////////////////////////////////////////////////////////////////////////////////////////////////////////////////////////////////////////////////////////////////////////////////////////////////////////////////////////////////////////////////////////////////////////////////////////////09PT4ODg4ODg3Nzc1tbW1NTUuLi4paWlra2twMDAy8vLz8/PxcXFvLy8vb29y8vL39/f39/fzs7Ovb29pKSkgICAo6OjzMzM////////////////wsLCyMjI////////////////////////////////////////////////////////////////////////////////////////////////////////////////////////////////////////////////////////////////////////////////////////////////////////////////////////////////////////////////////////////////////////////////////////////////////////////////////////////////////////////////////////////////////////////////4uLiz8/P0NDQ0dHR2trau7u7zs7O1NTU0tLSysrKwcHBurq6vLy8xsbGy8vLw8PDsrKyn5+fjIyMfn5+g4ODnp6evr6+yMjIx8fHysrKxcXFqKioe3t7h4eHhoaG3Nzc////////mZmZgYGB////////////////////////////////////////////////////////////////////////////////////////////////////////////////////////////////////////////////////////////////////////////////////////////////////////////////////////////////////////////////////////////////////////////////////////////////////////////////////////////////////////////////////////////////////////////u7u7t7e3wcHBwMDAu7u7vb29ycnJ2dnZ4uLi2NjYyMjIwMDAwcHBxcXFw8PDt7e3qKiolpaWenp6VVVVPj4+NDQ0S0tLmJiYtra2z8/P39/fzMzMt7e3kZGRZGRkdnZ2cnJy2NjY////////////////////////////////////////////////////////////////////////////////////////////////////////////////////////////////////////////////////////////////////////////////////////////////////////////////////////////////////////////////////////////////////////////////////////////////////////////////////////////////////////////////////////////////////////////////////qqqqra2tv7+/y8vLycnJv7+/t7e3vLy8zc3N4uLi1dXVv7+/tra2tbW1rq6un5+fkpKSjY2NiIiIbW1tSEhINzc3NjY2MzMzcXFxu7u7z8/Pv7+/ra2tl5eXc3NzUVFRT09PaGholZWV////////////////////////////////////////////////////////////////////////////////////////////////////////////////////////////////////////////////////////////////////////////////////////////////////////////////////////////////////////////////////////////////////////////////////////////////////////////////////////////////////////////////////////////////////////////////////dXV1mpqatbW1ysrK0NDQvr6+q6urra2tvb2919fX2NjYv7+/tra2srKynZ2dgICAcHBwcnJyenp6aGhoSkpKTU1NbW1tf39/oKCgx8fHv7+/qampkZGRb29vUVFRS0tLRkZGZmZmfHx8uLi4////////////////////////////////////////////////////////////////////////////////////////////////////////////////////////////////////////////////////////////////////////////////////////////////////////////////////////////////////////////////////////////////////////////////////////////////////////////////////////////////////////////////////////////////////////////////oaGhcXFxm5ububm52NjYv7+/mpqaoaGhuLi40dHR4eHhzMzMzs7Ozc3Nm5ubbW1tXl5eW1tbWlpaUFBQS0tLampqp6eno6Ojw8PDyMjItbW1nJyceXl5UVFRR0dHSUlJR0dHfHx8j4+PdHR0////////////////////////////////////////////////////////////////////////////////////////////////////////////////////////////////////////////////////////////////////////////////////////////////////////////////////////////////////////////////////////////////////////////////////////////////////////////////////////////////////////////////////////////////////////////////////QEBAeHh4mJiYsLCwqampkZGRo6OjwMDA0dHRz8/PxcXFycnJw8PDjo6OYGBgpaWl0NDQxsbGkZGRUVFRgoKCrq6ut7e3wMDAurq6qqqqjo6OYGBgSEhISUlJS0tLUlJSj4+PnZ2dhISE////////////////////////////////////////////////////////////////////////////////////////////////////////////////////////////////////////////////////////////////////////////////////////////////////////////////////////////////////////////////////////////////////////////////////////////////////////////////////////////////////////////////////////////////////////////////////SUlJUVFRcXFxgYGBi4uLmJiYurq6zs7Ox8fHu7u7ubm5ubm5qKioi4uLubm529vb39/fxMTEnp6eaGholpaWqKiopaWlqKiopKSklpaWd3d3Tk5OSEhIUlJSV1dXZGRkjY2NlpaWeHh4////////////////////////////////////////////////////////////////////////////////////////////////////////////////////////////////////////////////////////////////////////////////////////////////////////////////////////////////////////////////////////////////////////////////////////////////////////////////////////////////////////////////////////////////////////////////////bGxsQ0NDSEhIVVVVbm5upqam2dnZy8vLwMDAvb29wMDAwMDAwcHBycnJ19fX3d3dz8/PuLi4kZGRaWlpnZ2dpaWle3t7hoaGg4ODc3NzVlZWRkZGVVVVcHBwcHBwaWlpb29vZ2dnR0dH////////////////////////////////////////////////////////////////////////////////////////////////////////////////////////////////////////////////////////////////////////////////////////////////////////////////////////////////////////////////////////////////////////////////////////////////////////////////////////////////////////////////////////////////////////////////t7e3e3t7Xl5eQUFBMTExODg4jY2NwcHBw8PDv7+/vr6+xcXFzc3N1dXV3t7e4eHh1NTUwcHBqqqqfn5+YWFhi4uLmpqaXl5eXFxcWFhYTU1NR0dHS0tLbm5ufHx8Z2dnTk5ORkZGODg4ysrK////////////////////////////////////////////////////////////////////////////////////////////////////////////////////////////////////////////////////////////////////////////////////////////////////////////////////////////////////////////////////////////////////////////////////////////////////////////////////////////////////////////////////////////////////////////////sLCwc3NzbGxsXV1dSEhIQEBAZmZmrKysuLi4s7OzsrKyxMTE2NjY5OTk5ubm3d3dycnJs7OzlpaWZ2dnbGxsZmZmUFBQQUFBOzs7QUFBRERER0dHUVFRaWlpYmJiR0dHOTk5LS0tNjY2o6Oj////////////////////////////////////////////////////////////////////////////////////////////////////////////////////////////////////////////////////////////////////////////////////////////////////////////////////////////////////////////////////////////////////////////////////////////////////////////////////////////////////////////////////////////////////////////////ysrKR0dHXFxcZGRkampqcHBwY2NjlZWVpqamnp6em5ubt7e3zs7O2tra19fXzMzMurq6oaGhfX19UVFRgoKCTk5OMTExICAgJycnOzs7Pz8/PT09PT09Pz8/Ozs7NDQ0MDAwODg4PT09zc3N////////////////////////////////////////////////////////////////////////////////////////////////////////////////////////////////////////////////////////////////////////////////////////////////////////////////////////////////////////////////////////////////////////////////////////////////////////////////////////////////////////////////////////////////////////////////////x8fHKSkpT09PdHR0jo6On5+fX19fg4ODf39/enp6lpaWrKyst7e3urq6tLS0pKSkhoaGXFxcfn5+aWlpQUFBOzs7LCwsICAgICAgISEhJCQkJycnLS0tLi4uPz8/RUVFOTk5ysrK////////////////////////////////////////////////////////////////////////////////////////////////////////////////////////////////////////////////////////////////////////////////////////////////////////////////////////////////////////////////////////////////////////////////////////////////////////////////////////////////////////////////////////////////////////////////////////////oKCgOjo6gICAsrKyy8vLqqqqNzc3RkZGUlJSaWlpgICAjo6Ok5OTkJCQgICAXl5eZWVlvb29Pz8/Li4uPj4+Pj4+j4+Py8vL4uLieHh4WFhYRkZGXFxcWVlZSkpKy8vL////zc3Ny8vL////////////////////////////////////////////////////////////////////////////////////////////////////////////////////////////////////////////////////////////////////////////////////////////////////////////////////////////////////////////////////////////////////////////////////////////////////////////////////////////////////////////////////////////////////////////////////uLi4bW1thoaGxcXF39/fysrKb29vLy8vJSUlPDw8WFhYZ2dnampqYmJiUVFRYmJiycnJzMzMV1dXUVFRZWVlX19fbGxsrKyszc3NysrKOTk5Ozs7QkJCPT09jIyM5eXlsrKyubm5n5+furq6wMDAr6+vxcXF////////////////////////////////////////////////////////////////////////////////////////////////////////////////////////////////////////////////////////////////////////////////////////////////////////////////////////////////////////////////////////////////////////////////////////////////////////////////////////////////////////////////////////////////////tra2aGhogoKCtra2y8vLycnJtLS0lJSUcXFxPz8/MzMzSkpKTExMREREWFhYuLi4ra2ttLS0oqKiYmJijo6OjY2Njo6Or6+vwsLCkpKST09Pbm5uj4+PtLS03d3d5OTk3t7ep6enwcHBzc3Ny8vLwsLCr6+vlZWV////////////////////////////////////////////////////////////////////////////////////////////////////////////////////////////////////////////////////////////////////////////////////////////////////////////////////////////////////////////////////////////////////////////////////////////////////////////////////////////////////////////////////////////////mpqaREREaWlplpaWrq6uvLy8wMDAtLS0l5eXU1NTNzc3JSUlMDAwOzs7hYWFhYWFZmZmREREgICAtbW1ubm5t7e3tbW1ysrKx8fHrq6uq6urrq6ur6+v4ODg4uLi5OTkzc3N09PT3Nzc1tbWzc3NxMTEuLi4oaGh4eHh////////////////////////////////////////////////////////////////////////////////////////////////////////////////////////////////////////////////////////////////////////////////////////////////////////////////////////////////////////////////////////////////////////////////////////////////////////////////////////////////////////////////////////////////V1dXNDQ0V1dXdnZ2m5ubsrKyp6encXFxk5OTV1dXMzMzIiIiMjIyUVFRUlJSPj4+U1NTcnJysrKy2NjYz8/Pz8/P0tLSuLi4sbGxzs7O2NjYv7+/3d3d29vbsrKyzMzM0dHRz8/Pzs7OycnJw8PDu7u7sbGxl5eX3d3d////////////////////////////////////////////////////////////////////////////////////////////////////////////////////////////////////////////////////////////////////////////////////////////////////////////////////////////////////////////////////////////////////////////////////////////////////////////////////////////////////////////////////////////////ZGRkQkJCJiYmQEBAZ2dnX19fS0tLmJiYXFxcSUlJPz8/Ojo6NjY2Tk5OYGBggICAjY2Nrq6uxsbGx8fH2NjY1dXVtra2qamprKysm5ubqKiowMDAwcHBt7e3srKysrKytbW1urq6vb29vr6+u7u7tbW1p6enh4eH2tra////////////////////////////////////////////////////////////////////////////////////////////////////////////////////////////////////////////////////////////////////////////////////////////////////////////////////////////////////////////////////////////////////////////////////////////////////////////////////////////////////////////////////////////s7OzkpKSYGBgNDQ0IyMjIyMjYWFhioqKSkpKQEBAR0dHV1dXSEhIQUFBb29vh4eHeXl5S0tLSEhIeXl5tbW1wsLCra2thoaGXFxcenp6p6eny8vLvb29r6+vp6eno6Ojo6Ojp6enr6+vt7e3t7e3sbGxpqamkpKSd3d3tLS0////////////////////////////////////////////////////////////////////////////////////////////////////////////////////////////////////////////////////////////////////////////////////////////////////////////////////////////////////////////////////////////////////////////////////////////////////////////////////////////////////////////////////////zc3NrKysqKiokpKSdHR0ZmZmrq6ulJSUbW1tJCQkLCwsOjo6Q0NDT09PWFhYcnJyl5eXi4uLPDw8JSUla2trr6+vuLi4u7u7lpaWpqamsbGx19fXy8vLv7+/s7OzqKionp6enJycpKSkr6+vsbGxqqqqnp6ej4+Pfn5+bm5urKys////////////////////////////////////////////////////////////////////////////////////////////////////////////////////////////////////////////////////////////////////////////////////////////////////////////////////////////////////////////////////////////////////////////////////////////////////////////////////////////////////////////////4uLiqKiou7u7x8fHx8fHsbGxj4+PsLCw1tbWvr6+p6enX19faGhogICAkpKSpaWlurq6sbGxtbW1iYmJPDw8rq6uyMjI4eHh1NTUxsbGv7+/xMTE1NTU3Nzc0tLSxcXFurq6sLCwqKiop6enra2trKysoaGhlJSUiYmJe3t7ZWVlSUlJ////////////////////////////////////////////////////////////////////////////////////////////////////////////////////////////////////////////////////////////////////////////////////////////////////////////////////////////////////////////////////////////////////////////////////////////////////////////////////////////////////////////////np6eoqKiubm5zMzM09PTyMjInZ2dtra20dHR2tra1dXVwsLCp6enk5OTtLS0sbGxwMDA2dnZ09PTtLS0nZ2dzs7O5OTk3t7e0tLSyMjIwsLCwsLCycnJ0NDQ0tLSzs7OysrKyMjIxcXFvb29tra2qqqqmJiYioqKgICAcHBwU1NTQEBA////////////////////////////////////////////////////////////////////////////////////////////////////////////////////////////////////////////////////////////////////////////////////////////////////////////////////////////////////////////////////////////////////////////////////////////////////////////////////////////////////////////////eHh4dXV1s7Ozv7+/uLi4q6ursrKyycnJzs7O0NDQ19fX0tLSwcHBlpaWra2t0NDQ4+Pj5eXlwcHBxsbG2dnZ4+Pj2NjY0NDQzMzMxsbGwsLCwcHBxMTEysrKz8/P0tLS09PT1NTU19fX0tLSwMDAqKiojo6OfX19bm5uV1dXR0dHnJyc////////////////////////////////////////////////////////////////////////////////////////////////////////////////////////////////////////////////////////////////////////////////////////////////////////////////////////////////////////////////////////////////////////////////////////////////////////////////////////////////////////////////////lJSUuLi4z8/P2NjYx8fHvb29xsbGyMjIy8vL09PT09PTysrKvLy8rKys2NjYy8vLx8fH1NTU29vb2NjY0dHRysrKxsbGwsLCwMDAvr6+v7+/wsLCx8fHz8/P1tbW2NjY1tbW09PTzc3Nu7u7m5ubd3d3YGBgUFBQQ0NDNzc3////////////////////////////////////////////////////////////////////////////////////////////////////////////////////////////////////////////////////////////////////////////////////////////////////////////////////////////////////////////////////////////////////////////////////////////////////////////////////////////////////////////////////////cXFxoqKiwMDA2tra3d3dzs7OzMzMzc3N1dXV3d3d09PTy8vLxcXFoaGhsrKysLCw0dHR1tbWycnJwsLCwMDAvb29ubm5tra2tLS0tbW1uLi4u7u7wsLCycnJ0NDQ09PTzs7Ox8fHvLy8pqamenp6VFRURkZGNzc3MDAwy8vL////////////////////////////////////////////////////////////////////////////////////////////////////////////////////////////////////////////////////////////////////////////////////////////////////////////////////////////////////////////////////////////////////////////////////////////////////////////////////////////////////////////////////////T09PfX19p6enw8PD29vb5OTk4eHh39/f5eXl3NzczMzMxMTEvr6+pqamioqKrq6usrKysLCwra2tqampp6enpaWloaGhn5+foaGhpaWlqamprKyssrKyubm5vr6+v7+/u7u7srKyoKCggICAVVVVSEhIPDw8Ojo6n5+f////////////////////////////////////////////////////////////////////////////////////////////////////////////////////////////////////////////////////////////////////////////////////////////////////////////////////////////////////////////////////////////////////////////////////////////////////////////////////////////////////////////////////////////zMzMQUFBdnZ2nJycs7OzxMTEz8/P1NTU09PTxcXFt7e3qampjY2NZmZmf39/k5OTjo6Oi4uLh4eHg4ODfn5+fHx8fX19gICAh4eHjY2Nj4+PkJCQk5OTmJiYnp6eo6OjoKCgkpKSeHh4V1dXSkpKSUlJPT09SUlJp6en////////////////////////////////////////////////////////////////////////////////////////////////////////////////////////////////////////////////////////////////////////////////////////////////////////////////////////////////////////////////////////////////////////////////////////////////////////////////////////////////////////////////////////////////x8fHZmZmVlZWdXV1hISEi4uLkpKSmZmZlJSUgICAW1tbioqKz8/PZ2dnc3Nza2trYmJiW1tbVFRUUFBQTk5OT09PW1tbZmZmaWlpZ2dnYWFhWFhYVFRUYGBgcXFxc3NzYmJiUVFRS0tLTU1NS0tLQUFBSUlJdHR0////////////////////////////////////////////////////////////////////////////////////////////////////////////////////////////////////////////////////////////////////////////////////////////////////////////////////////////////////////////////////////////////////////////////////////////////////////////////////////////////////////////////////////////////////////x8fHcnJycXFxdnZ2bW1tcnJyeHh4TU1Ntra21NTU1NTUf39/RkZGRkZGQkJCPz8/Ozs7Q0NDbGxscHBwdHR0eXl5Ly8vREREQEBAOTk5REREPj4+SUlJNDQ0QEBAR0dHTU1NT09PUFBQWVlZSkpKn5+f////////////////////////////////////////////////////////////////////////////////////////////////////////////////////////////////////////////////////////////////////////////////////////////////////////////////////////////////////////////////////////////////////////////////////////////////////////////////////////////////////////////////////////////////////////////x8fHubm5z8/Pv7+/vr6+ycnJioqKra2tv7+/u7u7qKiobm5uQkJCODg4Ly8vJSUlV1dXoaGhsLCwsLCwqqqqmpqabW1tQ0NDMzMzKCgoICAgJiYmVVVVSUlJTk5OTk5OQUFBVVVVVVVVPj4+////////////////////////////////////////////////////////////////////////////////////////////////////////////////////////////////////////////////////////////////////////////////////////////////////////////////////////////////////////////////////////////////////////////////////////////////////////////////////////////////////////////////////////////////////////////////jo6Ot7e329vb2NjYysrKx8fHfX19c3NzjIyMioqKeXl5YWFhSEhIMjIyLy8vSUlJQUFBgoKCnJycmZmZjo6OfX19XV1dRkZGU1NT////////j4+PlZWVeHh4VFRURUVFVVVVVFRUTExMzc3N////////////////////////////////////////////////////////////////////////////////////////////////////////////////////////////////////////////////////////////////////////////////////////////////////////////////////////////////////////////////////////////////////////////////////////////////////////////////////////////////////////////////////////////////////////////w8PDmJiYqampw8PD3d3d3t7e0NDQfX19Tk5Oc3NzZmZmNjY2OTk5bm5u////j4+PNDQ0fHx8VVVVVVVVW1tbWVlZXV1dY2NjcnJyxsbG2NjYw8PDs7OzpKSkcnJyQEBAQUFBVFRUVlZWc3Nz////////////////////////////////////////////////////////////////////////////////////////////////////////////////////////////////////////////////////////////////////////////////////////////////////////////////////////////////////////////////////////////////////////////////////////////////////////////////////////////////////////////////////////////////////////////2tralpaWo6OjpaWlrq6uurq6urq6k5OTWVlZjIyMm5ub0NDQiYmJiIiIj4+Pn5+f29vbwsLC09PTwsLChYWFW1tbMDAwXl5elZWVdnZ2s7Ozx8fH0dHRlJSUfHx8R0dHj4+PPDw8iYmJnZ2du7u7////////////////////////////////////////////////////////////////////////////////////////////////////////////////////////////////////////////////////////////////////////////////////////////////////////////////////////////////////////////////////////////////////////////////////////////////////////////////////////////////////////////////////////////////////////////vLy8nJycq6ursLCwtLS0uLi4qampgoKCdHR0qKio09PTxcXFyMjIq6urpKSktbW1rq6uu7u7s7OzrKysvb29ysrKy8vLg4OD1dXVvb29ioqKl5eXtbW1e3t7hISEhoaGsLCwkpKSycnJ0dHRtLS05+fn////////////////////////////////////////////////////////////////////////////////////////////////////////////////////////////////////////////////////////////////////////////////////////////////////////////////////////////////////////////////////////////////////////////////////////////////////////////////////////////////////////////////////////////////////////tbW1k5OTp6ensrKyvr6+wMDAoqKih4eHk5OTu7u739/fw8PDy8vLycnJxsbGz8/P3t7ey8vLmZmZuLi409PT29vb1NTUqampzMzM1NTUx8fHnJycmpqaqqqqyMjIvr6+rq6usrKy1dXV1dXVxsbGqKio1NTU////////////////////////////////////////////////////////////////////////////////////////////////////////////////////////////////////////////////////////////////////////////////////////////////////////////////////////////////////////////////////////////////////////////////////////////////////////////////////////////////////////////////////////////////////paWlenp6k5OToqKitLS0qqqqh4eHenp6lZWVubm5tra2w8PD0NDQy8vLwsLCwsLCwsLCu7u7oaGhlpaW1NTUxcXFpaWlurq60NDQ1NTUvb29qKiokZGRl5eXl5eXgoKCwMDA1dXV1tbWxcXFtbW1kZGRU1NT////////////////////////////////////////////////////////////////////////////////////////////////////////////////////////////////////////////////////////////////////////////////////////////////////////////////////////////////////////////////////////////////////////////////////////////////////////////////////////////////////////////////////////////////////////Wlpad3d3f39/hISEb29vVlZWVlZWdnZ2mZmZi4uLkJCQo6Ojq6urrq6usbGxsrKyqampk5OTfn5+w8PDlJSUnp6ev7+/vb29rq6un5+flZWVjIyMjo6OioqKUlJSbGxslZWVoKCgm5ubiIiIW1tbQEBApaWl////////////////////////////////////////////////////////////////////////////////////////////////////////////////////////////////////////////////////////////////////////////////////////////////////////////////////////////////////////////////////////////////////////////////////////////////////////////////////////////////////////////////////////////////////cHBwXl5eYGBgUlJSQkJCNDQ0nJycOjo6aWlpgYGBWVlZbm5uioqKlpaWnJycmZmZiYmJcXFxZGRkfX19TU1NZWVll5eXlJSUj4+PjIyMi4uLh4eHh4eHgYGBNzc3KioqQUFBX19fY2NjUFBQOzs7RkZG0NDQ////////////////////////////////////////////////////////////////////////////////////////////////////////////////////////////////////////////////////////////////////////////////////////////////////////////////////////////////////////////////////////////////////////////////////////////////////////////////////////////////////////////////////////////////////ysrKOzs7T09PRkZGOTk5////////MzMzSkpKa2trgYGBS0tLampqhYWFioqKhISEdHR0ZGRkYWFhV1dXLS0tICAgREREZGRkb29vdHR0dHR0cnJycHBwYmJiVlZWOzs7KysrMTExOTk5NjY2QEBAcnJy////////////////////////////////////////////////////////////////////////////////////////////////////////////////////////////////////////////////////////////////////////////////////////////////////////////////////////////////////////////////////////////////////////////////////////////////////////////////////////////////////////////////////////////////////////////x8fHKysrOTk5m5ub////////q6urTExMTExMdXV1k5OTbGxshYWFjY2NiIiIgYGBfHx8eXl5Xl5ea2trfn5+MDAwKioqQ0NDTU1NT09PT09PTExMXV1dlpaWaWlpPj4+MjIyNzc3PT09bW1tyMjI////////////////////////////////////////////////////////////////////////////////////////////////////////////////////////////////////////////////////////////////////////////////////////////////////////////////////////////////////////////////////////////////////////////////////////////////////////////////////////////////////////////////////////////////////////////////////////////////////ra2tV1dXLy8vJycnSUlJaGhofHx8jIyMi4uLjIyMkJCQjo6OdnZ2enp6x8fHioqKLi4uJCQkNDQ0Ozs7Pz8/PDw8nZ2dmZmZXFxcMzMzKCgoKSkpZGRk////////////////////////////////////////////////////////////////////////////////////////////////////////////////////////////////////////////////////////////////////////////////////////////////////////////////////////////////////////////////////////////////////////////////////////////////////////////////////////////////////////////////////////////////////////////////////////////////////////////0NDQS0tLPT09////1NTUn5+fNzc3SkpKT09PW1tbh4eHq6urm5ubioqKsrKyvb29YWFhJCQkIiIiLCwsODg4PDw8goKCdXV1PDw8Li4uNTU1S0tLaGho////////////////////////////////////////////////////////////////////////////////////////////////////////////////////////////////////////////////////////////////////////////////////////////////////////////////////////////////////////////////////////////////////////////////////////////////////////////////////////////////////////////////////////////////////////////////////////////////////////////////bW1tgICAra2tubm5paWlXl5ej4+PyMjIWVlZY2NjwsLCxsbGoKCglpaWpKSkb29vNDQ0WFhYICAgLCwsXV1djY2Nf39/Ojo6UFBQbGxshYWFmJiYpKSk////////////////////////////////////////////////////////////////////////////////////////////////////////////////////////////////////////////////////////////////////////////////////////////////////////////////////////////////////////////////////////////////////////////////////////////////////////////////////////////////////////////////////////////////////////////////////////////////////////29vbmpqaubm5ysrKycnJmZmZa2trjIyM1NTUiYmJgICAoqKi4ODgxMTEmJiYd3d3ZWVlnJyc////n5+fPDw8iIiIu7u7srKypaWlkpKSkJCQo6Ojs7Ozp6enuLi4////////////////////////////////////////////////////////////////////////////////////////////////////////////////////////////////////////////////////////////////////////////////////////////////////////////////////////////////////////////////////////////////////////////////////////////////////////////////////////////////////////////////////////////////////////////////////////////////////p6enp6entra20NDQ3t7empqaZGRkg4ODw8PDioqKnp6et7e35eXl19fXwcHBh4eHZGRkjY2N5+fnr6+vaGhoiYmJxsbGwsLCtra2rKysoaGhkJCQw8PDwsLCkJCQ////////////////////////////////////////////////////////////////////////////////////////////////////////////////////////////////////////////////////////////////////////////////////////////////////////////////////////////////////////////////////////////////////////////////////////////////////////////////////////////////////////////////////////////////////////////////////////////////////oaGhjIyMsLCwyMjI29vbtra2ZGRknZ2dvLy8r6+vqqqqzs7O4uLi19fXzc3Nvr6+iIiIeHh4wsLCzs7OjIyMjIyMz8/PzMzMvr6+r6+vnJycgoKCo6Oj0dHRsrKyu7u7////////////////////////////////////////////////////////////////////////////////////////////////////////////////////////////////////////////////////////////////////////////////////////////////////////////////////////////////////////////////////////////////////////////////////////////////////////////////////////////////////////////////////////////////////////////////////////////0dHRm5ubjo6Op6envb290NDQzc3NlJSUo6Ojubm5r6+vo6Oj0dHR19fX0NDQy8vLx8fHvr6+k5OTurq61tbWoaGhkpKS1NTUzMzMv7+/r6+vlZWVeHh4fn5+ycnJzc3NiYmJ////////////////////////////////////////////////////////////////////////////////////////////////////////////////////////////////////////////////////////////////////////////////////////////////////////////////////////////////////////////////////////////////////////////////////////////////////////////////////////////////////////////////////////////////////////////////////////////1NTUgYGBg4ODmpqas7Ozw8PDycnJvb29ra2tyMjIn5+fkJCQvb29wsLCv7+/vLy8t7e3sLCwnZ2djY2N3NzcqqqqlpaWwcHBubm5r6+voqKiiYmJaWlpcXFxrq6u09PTrq6u1tbW////////////////////////////////////////////////////////////////////////////////////////////////////////////////////////////////////////////////////////////////////////////////////////////////////////////////////////////////////////////////////////////////////////////////////////////////////////////////////////////////////////////////////////////////////////////////////////////gYGBcXFxiYmJqKiouLi4vLy8tra2sLCwvr6+hoaGXFxck5OToKCgoKCgnZ2dlZWVhoaGZGRkZWVlz8/Pubm5jo6OlJSUkpKSj4+PhISEb29vVVVVb29vn5+fvr6+p6enqqqq////////////////////////////////////////////////////////////////////////////////////////////////////////////////////////////////////////////////////////////////////////////////////////////////////////////////////////////////////////////////////////////////////////////////////////////////////////////////////////////////////////////////////////////////////////////////////////////qKioY2Njenp6nJycqampqqqqo6OjnJycnJyciYmJRkZGXV1db29vcnJybm5uZGRkUlJSQ0NDV1dXv7+/0dHRmpqafX19dHR0b29vY2NjUlJSPz8/sbGxpqamqampaWlpzs7O////////////////////////////////////////////////////////////////////////////////////////////////////////////////////////////////////////////////////////////////////////////////////////////////////////////////////////////////////////////////////////////////////////////////////////////////////////////////////////////////////////////////////////////////////////////////////////////ubm5hISEgICAkZGRjIyMhISEhISEmZmZv7+/zc3NmZmZbW1tWlpaT09PRkZGQkJCPj4+RUVFhISEwMDAz8/Pu7u7lpaWd3d3W1tbR0dHS0tLt7e3yMjIzc3NmZmZb29v////////////////////////////////////////////////////////////////////////////////////////////////////////////////////////////////////////////////////////////////////////////////////////////////////////////////////////////////////////////////////////////////////////////////////////////////////////////////////////////////////////////////////////////////////////////////////////////3d3dkpKSqKiosLCwhISEX19fZ2dnfHx8eHh4ysrKwcHB09PTxcXFlJSUXl5eQkJCOzs7QkJCdHR0sbGxy8vL0NDQysrKu7u7mZmZZWVldnZ2r6+vvLy8tbW1sbGxbm5u////////////////////////////////////////////////////////////////////////////////////////////////////////////////////////////////////////////////////////////////////////////////////////////////////////////////////////////////////////////////////////////////////////////////////////////////////////////////////////////////////////////////////////////////////////////////////////////////lpaWl5eXsbGxx8fHfHx8lJSUr6+voqKil5eXt7e32tra3t7eysrKsrKygYGBSkpKQkJCZ2dnpKSkxsbG19fX2NjYzs7Ow8PDsbGxn5+fq6urtra2vb29tLS0mZmZW1tb////////////////////////////////////////////////////////////////////////////////////////////////////////////////////////////////////////////////////////////////////////////h3IIAgAAYVUFbm90ZXNyCQIAAFUAagICAABVATF1YlUHbWFwX2lkc3IKAgAAfXILAgAAS2RLAHNVATJoBCmBcgwCAAB9cg0CAAAoaAdLAWgIfXIOAgAAKGgKfXIPAgAAKGgMfWgNSwFoDn1oD311aBB9chACAAAoaBKIaBNdchECAABYEAAAAGRpc3RhbmNlIG1vbml0b3J9chICAABoFolzhnITAgAAYWgNSwFoGEsBdWgZfXIUAgAAKGgNSwJoG11yFQIAACh9chYCAAAoaB5OaB8paCBoIWgiaCNoJGglaCZVAGgnTmgNSwZoKGgpaCp9aCtoL2gwaDGHaDJLAUsASwCHSwBLAUsAh0sASwBLAYeHdV1yFwIAAH1yGAIAAChoNWg3SwCGaDhHP++uFHrhR66GRz+6eG/AAAAASwGGh2g5aDpoOyhHP+ZmZmZmZmZHP+ZmZmZmZmZHP+ZmZmZmZmZLAXRoPEsBaD19chkCAAAoaD9LAmhAiGhBRz/2ZmZmZmZmaEKIaEOJaESIaEVHAAAAAAAAAABHAAAAAAAAAABHAAAAAAAAAACHaEaJaEdoSGhJSwFoSohoS4hoTIloDUsBaE2IaE6IaE+IaFBLAEsASwCHaFGJaFJHQDAzMzMzMzNoU0c/0zMzMzMzM2hUiYmJh2gkaFVoVmhXaFiJaFmIaFqJaFuIaFxHP/AAAAAAAABoXYh1aF5LAEsASwCHS4tLi0uLh0sBSwFLAYeHaF9LAWhgfXIaAgAAKGhiiWhjiGggWBMAAABrNmM0azJfY2xhc3MwMDEubXJjaGSJaGVLAGhmRwAAAAAAAAAARwAAAAAAAAAARwAAAAAAAAAAh2hnRwAAAAAAAAAARwAAAAAAAAAARwAAAAAAAAAAh2hoiWhpSwBoDUsFaGqIaGtYAgAAACMwaGxHQBQAAAAAAABoJGhtaG59chsCAAAoaHBHQGQvJWdzo1VocUdAgDkIYuxHHkdAeCBVmQaKKkdAgrlYzQI30odoDUsBaCRocmhzR7/jYuKClGArRz/pdM4ikRdXRz+I3B/WmrHOh3V1aHRdchwCAABHP5eNT987ZFphaHZdch0CAAAoKEc/8AAAAAAAAEc/8AAAAAAAAEc/8AAAAAAAAEsBdHIeAgAAKEc/8AAAAAAAAEc/8AAAAAAAAEc/8AAAAAAAAEsBdHIfAgAAKEc/8AAAAAAAAEc/8AAAAAAAAEc/8AAAAAAAAEsBdHIgAgAAZWh7aHxoDUsGaH1HP+AAAAAAAABofksAaH99ciECAAAoaH9dciICAABLAEsASwCHS4tLi0uLh4ZyIwIAAGFog0sAaIRdaCRohWgNSwF1aIZOaCRoh2iIXXIkAgAAKEc/8AAAAAAAAEc/2NjY4AAAAEc/0dHR4AAAAEc/8AAAAAAAAHRyJQIAAGF1YYZyJgIAAH1yJwIAAChoHk5oHyloIGiNaCJoI2gkaCVoJlUAaCdOaA1LBmgoaI5oKn1oK2iPaJBokYdoMksBSwBLAIdLAEsBSwCHSwBLAEsBh4d1XXIoAgAAfXIpAgAAKGg1aJRLAIZolUc/764UeuFHroZHP7RwRKAAAABLAYaHaDloOmg7KEc/6ZmZmZmZmkc/6ZmZmZmZmkc/4zMzMzMzM0sBdGg8SwFoPX1yKgIAAChoP0sCaECIaEFHP/ZmZmZmZmZoQohoQ4loRIhoRUcAAAAAAAAAAEcAAAAAAAAAAEcAAAAAAAAAAIdoRoloR2hIaElLAWhKiGhLiGhMiWgNSwFoTYhoTohoT4hoUEsASwBLAIdoUYloUkdAMDMzMzMzM2hTRz/TMzMzMzMzaFSJiYmHaCRoVWhWaFdoWIloWYhoWoloW4hoXEc/8AAAAAAAAGhdiHVoXksASwBLAIdLi0uLS4uHSwFLAUsBh4doX0sBaGB9cisCAAAoaGKJaGOIaCBYFgAAAHJ1bl9pdDAyNV9jbGFzczAwNi5tcmNoZIloZUsJaGZHAAAAAAAAAABHAAAAAAAAAABHAAAAAAAAAACHaGdHAAAAAAAAAABHAAAAAAAAAABHAAAAAAAAAACHaGiIaGlLAGgNSwVoaohoa1gCAAAAIzlobEdAFAAAAAAAAGgkaG1obn1yLAIAAChocEdAZC8lZ3OjVWhxR0CAPTJPj8AgR8CmGhjJN/fiR0CC2WqJ73xbh2gNSwFoJGhyaHNHv+Ni4oKUYCtHP+l0ziKRF1dHP4jcH9aasc6HdXVodF1yLQIAAEc/l41P3ztkWmFodl1yLgIAACgoRz/wAAAAAAAARz/wAAAAAAAARz/n////////SwF0ci8CAAAoRz/wAAAAAAAARz/wAAAAAAAARz/n////////SwF0cjACAAAoRz/wAAAAAAAARz/wAAAAAAAARz/n////////SwF0cjECAABlaHtonmgNSwZofUc/4AAAAAAAAGh+SwBof31yMgIAAChof11yMwIAAEsASwBLAIdLi0uLS4uHhnI0AgAAYWiDSwBohF1oJGiFaA1LAXVohk5oJGiHaIhdcjUCAAAoRz/n1wpAAAAARz/n1wpAAAAARz/n1wpAAAAARz/wAAAAAAAAdHI2AgAAYXVhhnI3AgAAfXI4AgAAKGgeTmgfKWggaKZoImgjaCRoJWgmVQBoJ05oDUsGaChop2gqfWgraKhoqWiqh2gySwFLAEsAh0sASwFLAIdLAEsASwGHh3VdcjkCAAB9cjoCAAAoaDVorUsAhmiuRz/vrhR64Ueuhkc/temP4AAAAEsBhodoOWg6aDsoRz/mZmZmZmZmSwFLAUsBdGg8SwFoPX1yOwIAAChoP0sCaECIaEFHP/ZmZmZmZmZoQohoQ4loRIhoRUcAAAAAAAAAAEcAAAAAAAAAAEcAAAAAAAAAAIdoRoloR2hIaElLAWhKiGhLiGhMiWgNSwFoTYhoTohoT4hoUEsASwBLAIdoUYloUkdAMDMzMzMzM2hTRz/TMzMzMzMzaFSJiYmHaCRoVWhWaFdoWIloWYhoWoloW4hoXEc/8AAAAAAAAGhdiHVoXksASwBLAIdLi0uLS4uHSwFLAUsBh4doX0sBaGB9cjwCAAAoaGKJaGOIaCBYEwAAAGs2YzZrMl9jbGFzczAwMS5tcmNoZIloZUsCaGZHAAAAAAAAAABHAAAAAAAAAABHAAAAAAAAAACHaGdHAAAAAAAAAABHAAAAAAAAAABHAAAAAAAAAACHaGiJaGlLAGgNSwVoaohoa1gCAAAAIzJobEdAFAAAAAAAAGgkaG1obn1yPQIAAChocEdAZC8lZ3OjVWhxR0CAN+h93GqkR8B0ea/FG8wWR0CC7eclp2zPh2gNSwFoJGhyaHNHv+Ni4oKUYCtHP+l0ziKRF1dHP4jcH9aasc6HdXVodF1yPgIAAEc/l41P3ztkWmFodl1yPwIAACgoRz/mZmZmZmZmSwFLAUsBdHJAAgAAKEc/5mZmZmZmZksBSwFLAXRyQQIAAChHP+ZmZmZmZmZLAUsBSwF0ckICAABlaHtot2gNSwZofUc/4AAAAAAAAGh+SwBof31yQwIAAChof11yRAIAAEsASwBLAIdLi0uLS4uHhnJFAgAAYWiDSwBohF1oJGiFaA1LAXVohk5oJGiHaIhdckYCAAAoRz/n1wpAAAAARz/n1wpAAAAARz/n1wpAAAAARz/wAAAAAAAAdHJHAgAAYXVhhnJIAgAAfXJJAgAAKGgeTmgfKWggaL9oImgjaCRoJWgmVQBoJ05oDUsGaChowGgqfWgraMFowmjDh2gySwFLAEsAh0sASwFLAIdLAEsASwGHh3VdckoCAAB9cksCAAAoaDVoxksAhmjHRz/vrhR64Ueuhkc/uMzy4AAAAEsBhodoOWg6aDsoSwFLAUc/5mZmZmZmZksBdGg8SwFoPX1yTAIAAChoP0sCaECIaEFHP/ZmZmZmZmZoQohoQ4loRIhoRUcAAAAAAAAAAEcAAAAAAAAAAEcAAAAAAAAAAIdoRoloR2hIaElLAWhKiGhLiGhMiWgNSwFoTYhoTohoT4hoUEsASwBLAIdoUYloUkdAMDMzMzMzM2hTRz/TMzMzMzMzaFSJiYmHaCRoVWhWaFdoWIloWYhoWoloW4hoXEc/8AAAAAAAAGhdiHVoXksASwBLAIdLi0uLS4uHSwFLAUsBh4doX0sBaGB9ck0CAAAoaGKJaGOIaCBYEwAAAGs2YzRrMl9jbGFzczAwMi5tcmNoZIloZUsBaGZHAAAAAAAAAABHAAAAAAAAAABHAAAAAAAAAACHaGdHAAAAAAAAAABHAAAAAAAAAABHAAAAAAAAAACHaGiJaGlLAGgNSwVoaohoa1gCAAAAIzFobEdAFAAAAAAAAGgkaG1obn1yTgIAAChocEdAZC8lZ3OjVWhxR0CAN1cciOOOR0A7hHn5KCHAR0CC0NSvbaJhh2gNSwFoJGhyaHNHv+Ni4oKUYCtHP+l0ziKRF1dHP4jcH9aasc6HdXVodF1yTwIAAEc/l41P3ztkWmFodl1yUAIAACgoSwFLAUc/5mZmZmZmZksBdHJRAgAAKEsBSwFHP+ZmZmZmZmZLAXRyUgIAAChLAUsBRz/mZmZmZmZmSwF0clMCAABlaHto0GgNSwZofUc/4AAAAAAAAGh+SwBof31yVAIAAChof11yVQIAAEsASwBLAIdLi0uLS4uHhnJWAgAAYWiDSwBohF1oJGiFaA1LAXVohk5oJGiHaIhdclcCAAAoRz/n1wpAAAAARz/n1wpAAAAARz/n1wpAAAAARz/wAAAAAAAAdHJYAgAAYXVhhnJZAgAAfXJaAgAAKGgeTmgfKWggaNhoImgjaCRoJWgmVQBoJ05oDUsGaCho2WgqfWgraNpo22jch2gySwFLAEsAh0sASwFLAIdLAEsASwGHh3VdclsCAAB9clwCAAAoaDVo30sAhmjgRz/vrhR64Ueuhkc/u0WhgAAAAEsBhodoOWg6aDsoSwFHP+ZmZmZmZmZLAUsBdGg8SwFoPX1yXQIAAChoP0sCaECIaEFHP/ZmZmZmZmZoQohoQ4loRIhoRUcAAAAAAAAAAEcAAAAAAAAAAEcAAAAAAAAAAIdoRoloR2hIaElLAWhKiGhLiGhMiWgNSwFoTYhoTohoT4hoUEsASwBLAIdoUYloUkdAMDMzMzMzM2hTRz/TMzMzMzMzaFSJiYmHaCRoVWhWaFdoWIloWYhoWoloW4hoXEc/8AAAAAAAAGhdiHVoXksASwBLAIdLi0uLS4uHSwFLAUsBh4doX0sBaGB9cl4CAAAoaGKJaGOIaCBYFgAAAHJ1bl9pdDAyNV9jbGFzczAwMS5tcmNoZIloZUsEaGZHAAAAAAAAAABHAAAAAAAAAABHAAAAAAAAAACHaGdHAAAAAAAAAABHAAAAAAAAAABHAAAAAAAAAACHaGiIaGlLAGgNSwVoaohoa1gCAAAAIzRobEdAFAAAAAAAAGgkaG1obn1yXwIAAChocEdAZC8lZ3OjVWhxR0CAH3sucertR8CQWFRg5EE4R0CC9TIWRYAuh2gNSwFoJGhyaHNHv+Ni4oKUYCtHP+l0ziKRF1dHP4jcH9aasc6HdXVodF1yYAIAAEc/l41P3ztkWmFodl1yYQIAACgoSwFHP+ZmZmZmZmZLAUsBdHJiAgAAKEsBRz/mZmZmZmZmSwFLAXRyYwIAAChLAUc/5mZmZmZmZksBSwF0cmQCAABlaHto6WgNSwZofUc/4AAAAAAAAGh+SwBof31yZQIAAChof11yZgIAAEsASwBLAIdLi0uLS4uHhnJnAgAAYWiDSwBohF1oJGiFaA1LAXVohk5oJGiHaIhdcmgCAAAoRz/n1wpAAAAARz/n1wpAAAAARz/n1wpAAAAARz/wAAAAAAAAdHJpAgAAYXVhhnJqAgAAfXJrAgAAKGgeTmgfKWggaPFoImgjaCRoJWgmVQBoJ05oDUsGaCho8mgqfWgraPNo9Gj1h2gySwFLAEsAh0sASwFLAIdLAEsASwGHh3VdcmwCAAB9cm0CAAAoaDVo+EsAhmj5Rz/vrhR64Ueuhkc/tcO2QAAAAEsBhodoOWg6aDsoRz/jMzMzMzMzRz/oAAAAAAAARz/szMzMzMzNSwF0aDxLAWg9fXJuAgAAKGg/SwJoQIhoQUc/9mZmZmZmZmhCiGhDiWhEiGhFRwAAAAAAAAAARwAAAAAAAAAARwAAAAAAAAAAh2hGiWhHaEhoSUsBaEqIaEuIaEyJaA1LAWhNiGhOiGhPiGhQSwBLAEsAh2hRiWhSR0AwMzMzMzMzaFNHP9MzMzMzMzNoVImJiYdoJGhVaFZoV2hYiWhZiGhaiWhbiGhcRz/wAAAAAAAAaF2IdWheSwBLAEsAh0uLS4tLi4dLAUsBSwGHh2hfSwFoYH1ybwIAAChoYoloY4hoIFgWAAAAcnVuX2l0MDI1X2NsYXNzMDA1Lm1yY2hkiWhlSwhoZkcAAAAAAAAAAEcAAAAAAAAAAEcAAAAAAAAAAIdoZ0cAAAAAAAAAAEcAAAAAAAAAAEcAAAAAAAAAAIdoaIhoaUsAaA1LBWhqiGhrWAIAAAAjOGhsR0AUAAAAAAAAaCRobWhufXJwAgAAKGhwR0BkLyVnc6NVaHFHQIBDICgtzV9HwKNbdnQpLKhHQILmFIpEjqGHaA1LAWgkaHJoc0e/42LigpRgK0c/6XTOIpEXV0c/iNwf1pqxzod1dWh0XXJxAgAARz+XjU/fO2RaYWh2XXJyAgAAKChHP+VVVVVVVVVHP+qqqqqqqqpHP/AAAAAAAABLAXRycwIAAChHP+VVVVVVVVVHP+qqqqqqqqpHP/AAAAAAAABLAXRydAIAAChHP+VVVVVVVVVHP+qqqqqqqqpHP/AAAAAAAABLAXRydQIAAGVoe2oCAQAAaA1LBmh9Rz/gAAAAAAAAaH5LAGh/fXJ2AgAAKGh/XXJ3AgAASwBLAEsAh0uLS4tLi4eGcngCAABhaINLAGiEXWgkaIVoDUsBdWiGTmgkaIdoiF1yeQIAAChHP+fXCkAAAABHP+fXCkAAAABHP+fXCkAAAABHP/AAAAAAAAB0cnoCAABhdWGGcnsCAAB9cnwCAAAoaB5OaB8paCBqCgEAAGgiaCNoJGglaCZVAGgnTmgNSwZoKGoLAQAAaCp9aCtqDAEAAGoNAQAAag4BAACHaDJLAUsASwCHSwBLAUsAh0sASwBLAYeHdV1yfQIAAH1yfgIAAChoNWoRAQAASwCGahIBAABHP++uFHrhR66GRz+2bLzgAAAASwGGh2g5aDpoOyhHP+ZmZmZmZmZLAUc/5mZmZmZmZksBdGg8SwFoPX1yfwIAAChoP0sCaECIaEFHP/ZmZmZmZmZoQohoQ4loRIhoRUcAAAAAAAAAAEcAAAAAAAAAAEcAAAAAAAAAAIdoRoloR2hIaElLAWhKiGhLiGhMiWgNSwFoTYhoTohoT4hoUEsASwBLAIdoUYloUkdAMDMzMzMzM2hTRz/TMzMzMzMzaFSJiYmHaCRoVWhWaFdoWIloWYhoWoloW4hoXEc/8AAAAAAAAGhdiHVoXksASwBLAIdLi0uLS4uHSwFLAUsBh4doX0sBaGB9coACAAAoaGKJaGOIaCBYFgAAAHJ1bl9pdDAyNV9jbGFzczAwMy5tcmNoZIloZUsGaGZHAAAAAAAAAABHAAAAAAAAAABHAAAAAAAAAACHaGdHAAAAAAAAAABHAAAAAAAAAABHAAAAAAAAAACHaGiIaGlLAGgNSwVoaohoa1gCAAAAIzZobEdAFAAAAAAAAGgkaG1obn1ygQIAAChocEdAZC8lZ3OjVWhxR0CAMgrI7pOER8CbcbTI3C9SR0CC6N+N65eIh2gNSwFoJGhyaHNHv+Ni4oKUYCtHP+l0ziKRF1dHP4jcH9aasc6HdXVodF1yggIAAEc/l41P3ztkWmFodl1ygwIAACgoRz/mZmZmZmZmSwFHP+ZmZmZmZmZLAXRyhAIAAChHP+ZmZmZmZmZLAUc/5mZmZmZmZksBdHKFAgAAKEc/5mZmZmZmZksBRz/mZmZmZmZmSwF0coYCAABlaHtqGwEAAGgNSwZofUc/4AAAAAAAAGh+SwBof31yhwIAAChof11yiAIAAEsASwBLAIdLi0uLS4uHhnKJAgAAYWiDSwBohF1oJGiFaA1LAXVohk5oJGiHaIhdcooCAAAoRz/n1wpAAAAARz/n1wpAAAAARz/n1wpAAAAARz/wAAAAAAAAdHKLAgAAYXVhhnKMAgAAfXKNAgAAKGgeTmgfKWggaiMBAABoImgjaCRoJWgmVQBoJ05oDUsGaChqJAEAAGgqfWgraiUBAABqJgEAAGonAQAAh2gySwFLAEsAh0sASwFLAIdLAEsASwGHh3Vdco4CAAB9co8CAAAoaDVqKgEAAEsAhmorAQAARz/vrhR64Ueuhkc/udhUQAAAAEsBhodoOWg6aDsoRz/szMzMzMzNRz/oAAAAAAAARz/jMzMzMzMzSwF0aDxLAWg9fXKQAgAAKGg/SwJoQIhoQUc/9mZmZmZmZmhCiGhDiWhEiGhFRwAAAAAAAAAARwAAAAAAAAAARwAAAAAAAAAAh2hGiWhHaEhoSUsBaEqIaEuIaEyJaA1LAWhNiGhOiGhPiGhQSwBLAEsAh2hRiWhSR0AwMzMzMzMzaFNHP9MzMzMzMzNoVImJiYdoJGhVaFZoV2hYiWhZiGhaiWhbiGhcRz/wAAAAAAAAaF2IdWheSwBLAEsAh0uLS4tLi4dLAUsBSwGHh2hfSwFoYH1ykQIAAChoYoloY4hoIFgWAAAAcnVuX2l0MDI1X2NsYXNzMDA0Lm1yY2hkiWhlSwdoZkcAAAAAAAAAAEcAAAAAAAAAAEcAAAAAAAAAAIdoZ0cAAAAAAAAAAEcAAAAAAAAAAEcAAAAAAAAAAIdoaIhoaUsAaA1LBWhqiGhrWAIAAAAjN2hsR0AUAAAAAAAAaCRobWhufXKSAgAAKGhwR0BkLyVnc6NVaHFHQIA94920ekpHwKCG9cpah4hHQILNu9lx5FeHaA1LAWgkaHJoc0e/42LigpRgK0c/6XTOIpEXV0c/iNwf1pqxzod1dWh0XXKTAgAARz+XjU/fO2RaYWh2XXKUAgAAKChHP/AAAAAAAABHP+qqqqqqqqpHP+VVVVVVVVVLAXRylQIAAChHP/AAAAAAAABHP+qqqqqqqqpHP+VVVVVVVVVLAXRylgIAAChHP/AAAAAAAABHP+qqqqqqqqpHP+VVVVVVVVVLAXRylwIAAGVoe2o0AQAAaA1LBmh9Rz/gAAAAAAAAaH5LAGh/fXKYAgAAKGh/XXKZAgAASwBLAEsAh0uLS4tLi4eGcpoCAABhaINLAGiEXWgkaIVoDUsBdWiGTmgkaIdoiF1ymwIAAChHP+fXCkAAAABHP+fXCkAAAABHP+fXCkAAAABHP/AAAAAAAAB0cpwCAABhdWGGcp0CAAB9cp4CAAAoaB5OaB8paCBqPAEAAGgiaCNoJGglaCZVAGgnTmgNSwZoKGo9AQAAaCp9aCtqPgEAAGo/AQAAakABAACHaDJLAUsASwCHSwBLAUsAh0sASwBLAYeHdV1ynwIAAH1yoAIAAChoNV1yoQIAAChqRAEAAEsAhnKiAgAAakYBAABHP++uFHrhR66GcqMCAABHP7cZ6sAAAABLAYZypAIAAGVoOWpJAQAAaDsoSwFHP+ZmZmZmZmZHP+ZmZmZmZmZLAXRoPEc/8AAAAAAAAGg9fXKlAgAAKGg/SwJoQIhoQUc/9mZmZmZmZmhCiGhDiWhEiGhFRwAAAAAAAAAARwAAAAAAAAAARwAAAAAAAAAAh2hGiWhHaksBAABoSUsBaEqIaEuIaEyJaA1LAWhNiGhOiGhPiGhQSwBLAEsAh2hRiWhSR0AwMzMzMzMzaFNHP9MzMzMzMzNoVImJiYdoJGhVaFZoV2hYiWhZiGhaiWhbiGhcRz/wAAAAAAAAaF2IdWheSwBLAEsAh0uLS4tLi4dLAUsBSwGHh2hfRz/wAAAAAAAAaGB9cqYCAAAoaGKJaGOIaCBYFgAAAHJ1bl9pdDAyNV9jbGFzczAwMi5tcmNoZIloZUsFaGZHAAAAAAAAAABHAAAAAAAAAABHAAAAAAAAAACHaGdHAAAAAAAAAABHAAAAAAAAAABHAAAAAAAAAACHaGiIaGlLAGgNSwVoaohoa1gCAAAAIzVobEdAFAAAAAAAAGgkaG1obn1ypwIAAChocEdAZC8lZ3OjVWhxR0CAM6Xyn/QQR8CVydQONed0R0CC12g+mvwzh2gNSwFoJGhyaHNHv+Ni4oKUYCtHP+l0ziKRF1dHP4jcH9aasc6HdXVodF1yqAIAAEc/l41P3ztkWmFodl1yqQIAACgoSwFHP+ZmZmZmZmZHP+ZmZmZmZmZLAXRyqgIAAChLAUc/5mZmZmZmZkc/5mZmZmZmZksBdHKrAgAAKEsBRz/mZmZmZmZmRz/mZmZmZmZmSwF0cqwCAABlaHtqUwEAAGgNSwZofUc/4AAAAAAAAGh+RwAAAAAAAAAAaH99cq0CAAAoaH9dcq4CAABLAEsASwCHS4tLi0uLh4ZyrwIAAGFog0sAaIRdaCRohWgNSwF1aIZOaCRoh2iIXXKwAgAAKEc/8AAAAAAAAEc/2NjY4AAAAEc/0dHR4AAAAEc/8AAAAAAAAHRysQIAAGF1YYZysgIAAH1yswIAAChoHk5oHyloIGpbAQAAaCJoI2gkaCVoJlUAaCdOaA1LBmgoalwBAABoKn1oK2pdAQAAal4BAABqXwEAAIdoMksBSwBLAIdLAEsBSwCHSwBLAEsBh4d1XXK0AgAAfXK1AgAAKGg1amIBAABLAIZqYwEAAEc/764UeuFHroZHP7THusAAAABLAYaHaDloOmg7KEc/5mZmZmZmZkc/5mZmZmZmZksBSwF0aDxLAWg9fXK2AgAAKGg/SwJoQIhoQUc/9mZmZmZmZmhCiGhDiWhEiGhFRwAAAAAAAAAARwAAAAAAAAAARwAAAAAAAAAAh2hGiWhHaEhoSUsBaEqIaEuIaEyJaA1LAWhNiGhOiGhPiGhQSwBLAEsAh2hRiWhSR0AwMzMzMzMzaFNHP9MzMzMzMzNoVImJiYdoJGhVaFZoV2hYiWhZiGhaiWhbiGhcRz/wAAAAAAAAaF2IdWheSwBLAEsAh0uLS4tLi4dLAUsBSwGHh2hfSwFoYH1ytwIAAChoYoloY4hoIFgTAAAAazZjNmsyX2NsYXNzMDAyLm1yY2hkiWhlSwNoZkcAAAAAAAAAAEcAAAAAAAAAAEcAAAAAAAAAAIdoZ0cAAAAAAAAAAEcAAAAAAAAAAEcAAAAAAAAAAIdoaIloaUsAaA1LBWhqiGhrWAIAAAAjM2hsR0AUAAAAAAAAaCRobWhufXK4AgAAKGhwR0BkLyVnc6NVaHFHQIBF/WKt8eBHwIVSoQ1EoIlHQILRDfhmm+OHaA1LAWgkaHJoc0e/42LigpRgK0c/6XTOIpEXV0c/iNwf1pqxzod1dWh0XXK5AgAARz+XjU/fO2RaYWh2XXK6AgAAKChHP+ZmZmZmZmZHP+ZmZmZmZmZLAUsBdHK7AgAAKEc/5mZmZmZmZkc/5mZmZmZmZksBSwF0crwCAAAoRz/mZmZmZmZmRz/mZmZmZmZmSwFLAXRyvQIAAGVoe2psAQAAaA1LBmh9Rz/gAAAAAAAAaH5LAGh/fXK+AgAAKGh/XXK/AgAASwBLAEsAh0uLS4tLi4eGcsACAABhaINLAGiEXWgkaIVoDUsBdWiGTmgkaIdoiF1ywQIAAChHP+fXCkAAAABHP+fXCkAAAABHP+fXCkAAAABHP/AAAAAAAAB0csICAABhdWGGcsMCAABlaCRqcwEAAHV1anQBAABVATJqdQEAAEsCanYBAABLBGp3AQAAVQBqeAEAAGp5AQAAKYFyxAIAAH1yxQIAAChqeAEAAH1yxgIAAChqfQEAAH1yxwIAAGp/AQAAfXLIAgAAKGqBAQAAXXLJAgAASwBhaoMBAABdcsoCAABLAGFqhQEAAF1yywIAAEsAYXVqgwEAAH1yzAIAAEsAfXLNAgAAKGqJAQAASwJqigEAAH1yzgIAAChqjAEAAFUfPHR5cGUgJ19jaGltZXJhLk1hdGVyaWFsQ29sb3InPmqNAQAAao4BAAB1aowBAABVIjx0eXBlICdfbW9sZWN1bGUuUHNldWRvQm9uZEdyb3VwJz5qjwEAAIlqkAEAAEdAIgAAAAAAAGqRAQAARz/wAAAAAAAAaGiIdXNqgQEAAH1yzwIAAEsAKIl9ctACAAAoapQBAAB9ctECAAAoapYBAABqlwEAAGqMAQAAVRc8dHlwZSAnX2NoaW1lcmEuUG9pbnQnPnVqjAEAAFUXPHR5cGUgJ19jaGltZXJhLlBsYW5lJz5qmAEAAH1y0gIAAChqlgEAAGqXAQAAaowBAABVGDx0eXBlICdfY2hpbWVyYS5WZWN0b3InPnV1iUdAFAAAAAAAAHRy0wIAAHNqmwEAAH1y1AIAAGqFAQAAfXLVAgAASwBVk2NoaW1lcmEuWGZvcm0uY29vcmRGcmFtZShjaGltZXJhLlZlY3RvcigxLjAsIDAuMCwgMC4wKSwgY2hpbWVyYS5WZWN0b3IoMC4wLCAxLjAsIDAuMCksIGNoaW1lcmEuVmVjdG9yKDAuMCwgMC4wLCAxLjApLCBjaGltZXJhLlBvaW50KDAuMCwgMC4wLCAwLjApKXLWAgAAc2qfAQAAfXLXAgAAKGqhAQAAfXLYAgAAKGqjAQAAfXLZAgAAKGqKAQAAfXLaAgAAKGqMAQAAVR88dHlwZSAnX2NoaW1lcmEuTWF0ZXJpYWxDb2xvcic+ao0BAABqpgEAAHVqpwEAAEc/19p8wAAAAGqoAQAAfXLbAgAAKGqWAQAAaqoBAABqjAEAAFUYPHR5cGUgJ19jaGltZXJhLlZlY3Rvcic+dWqMAQAAVSI8dHlwZSAnX2NoaW1lcmEuRGlyZWN0aW9uYWxMaWdodCc+aqsBAABHAAAAAAAAAAB1aqwBAACJaq0BAACJaq4BAABLB2qvAQAASwFqsAEAAEc/7MzMwAAAAEc/8AAAAAAAAIZqsQEAAIlqsgEAAEsIarMBAABOarQBAABLAGq1AQAAfXLcAgAAKGqMAQAAVR88dHlwZSAnX2NoaW1lcmEuTWF0ZXJpYWxDb2xvcic+ao0BAABqtwEAAHVquAEAAIlquQEAAEc/xcKPXCj1xGq6AQAASwJquwEAAH1y3QIAAChqigEAAH1y3gIAAChqjAEAAFUfPHR5cGUgJ19jaGltZXJhLk1hdGVyaWFsQ29sb3InPmqNAQAAaqYBAAB1aqcBAABHP+SThAAAAABqqAEAAH1y3wIAAChqlgEAAGq/AQAAaowBAABVGDx0eXBlICdfY2hpbWVyYS5WZWN0b3InPnVqjAEAAFUiPHR5cGUgJ19jaGltZXJhLkRpcmVjdGlvbmFsTGlnaHQnPmqrAQAARz/wAAAAAAAAdWrAAQAASwBqwQEAAEsDasIBAABLA2rDAQAAiGrEAQAAR0AgAAAAAAAAasUBAABLAWrGAQAAiWrHAQAAiWrIAQAASwFqyQEAAEsGasoBAACIassBAAB9aswBAABLAGrNAQAATmrOAQAATQAIas8BAABLAmrQAQAAiWrRAQAASwBq0gEAAEsHatMBAABNSgFNPAWGatQBAACJatUBAABLBGrWAQAASwBq1wEAAIhq2AEAAH1y4AIAAChqjAEAAFUfPHR5cGUgJ19jaGltZXJhLk1hdGVyaWFsQ29sb3InPmqNAQAAaqYBAAB1atoBAABLAmrbAQAASwlq3AEAAEsDat0BAABHP/AAAAAAAABq3gEAAEtDS0OGat8BAABLBWrgAQAASwRq4QEAAEsIauIBAACJauMBAABLBWrkAQAASwJq5QEAAEsBauYBAACIaucBAABHQHEmRjDZeNBq6AEAAEsAaukBAABLBmrqAQAAiWrrAQAASwBq7AEAAEsBau0BAABOau4BAABLAHVq7wEAAH1y4QIAAChq8QEAAEdAH86vHCupOWryAQAAR0Bxmqq5+TvQR8CgIPnBH3gKR0BuOagLBiN4h2rzAQAARwAAAAAAAAAARwAAAAAAAAAAhmr0AQAAR0BG2oAOlRbFavUBAACIavYBAABHQIvePF/DhZNHwIpLEVjiNaKGavcBAABHQEzAWwWwWwZq+AEAAEdAcSZGMNl40Gr5AQAAR0BJZmZmZmZmaowBAABVGDx0eXBlICdfY2hpbWVyYS5DYW1lcmEnPmr6AQAAiWr7AQAAR0BuOagLBiN4avwBAABHP/AAAAAAAAB1avIBAAB9cuICAAAoav4BAAB9cuMCAAAoapYBAABqlwEAAGqMAQAAVRc8dHlwZSAnX2NoaW1lcmEuUG9pbnQnPnVqAAIAAEsCdXV1agECAABLAmoCAgAAVQEydWJqAwIAAIlqBAIAAF1y5AIAAFUDUkdCcuUCAABLgEuAhnLmAgAAVADAAAD///////////////////////////////////////////////////////////////////////////////////////////////////////////////////////////////////////////////////////////////+hoaFYWFhkZGRqampgYGBMTExKSkpWVlZvb2+Ojo6hoaGzs7O+vr6/v7/BwcHLy8vW1tbZ2dnW1tbQ0NDExMSsrKyHh4dSUlI1NTUzMzMxMTEzMzM0NDQzMzM0NDQ5OTk5OTlLS0ukpKT///////////////////////////////////////////////////////////////////////////////////////////////////////////////////////////////////////////////////////////////////////////////////////////////////////////////////////////////////////////////////////////////////////////////////////////////////////////////////////////////////////////////////////////////////////////////////////84ODg3Nzc3Nzc5OTkzMzMyMjJfX183NzddXV17e3uVlZWlpaWpqamqqqqvr6+4uLjDw8POzs7IyMi2tradnZ1vb29TU1NXV1cjIyMhISEhISElJSUuLi40NDQwMDBLS0tDQ0PMzMz///////////////////////////////////////////////////////////////////////////////////////////////////////////////////////////////////////////////////////////////////////////////////////////////////////////////////////////////////////////////////////////////////////////////////////////////////////////////////////////////////////////////////////////////////////////////////////9xcXFPT09HR0dUVFR4eHixsbHR0dHOzs53d3c8PDxbW1t1dXWDg4OKioqMjIyMjIyMjIyRkZGXl5eWlpaKiopUVFSXl5d4eHiXl5empqaenp6AgIBdXV1NTU1cXFxeXl6QkJD///////////////////////////////////////////////////////////////////////////////////////////////////////////////////////////////////////////////////////////////////////////////////////////////////////////////////////////////////////////////////////////////////////////////////////////////////////////////////////////////////////////////////////////////////////////////////////////+pqal1dXV6enqBgYGenp64uLjHx8fR0dHS0tJ2dnYuLi4sLCxBQUFbW1tmZmZoaGhmZmZoaGhycnJ8fHxzc3NtbW2goKCEhISMjIzLy8upqalxcXFZWVk+Pj6AgIC/v7+Wlpb///////////////////////////////////////////////////////////////////////////////////////////////////////////////////////////////////////////////////////////////////////////////////////////////////////////////////////////////////////////////////////////////////////////////////////////////////////////////////////////////////////////////////////////////////////////////////////////+np6d/f3+Li4uLi4udnZ2urq68vLzLy8vU1NTJycmSkpJYWFgvLy8kJCQ8PDxMTExRUVFUVFRfX19paWlRUVHPz8+7u7ujo6OEhIRnZ2c4ODhbW1unp6e7u7vT09PIyMiRkZH///////////////////////////////////////////////////////////////////////////////////////////////////////////////////////////////////////////////////////////////////////////////////////////////////////////////////////////////////////////////////////////////////////////////////////////////////////////////////////////////////////////////////////////////////////////////////////////////9ra2t+fn56enqKioqampqkpKSwsLDAwMDExMS0tLSbm5twcHAxMTEqKioxMTE8PDw5OTk3Nzc6OjqIiIi2trbKysrT09Ovr6+oqKiBgYH////AwMDQ0NDW1tbOzs6QkJDf39/Q0ND////////////////g4ODh4eH///////////////////////////////////////////////////////////////////////////////////////////////////////////////////////////////////////////////////////////////////////////////////////////////////////////////////////////////////////////////////////////////////////////////////////////////////////////////////////////////////////////////////////////////9ubm5WVlZNTU1WVlZpaWlxcXF5eXmHh4eVlZWbm5uUlJRoaGhHR0dMTEw5OTlBQUFFRUVra2t/f3+dnZ2Pj49iYmKRkZHMzMzGxsaurq6ampq7u7vT09PR0dHMzMyXl5fGxsbQ0NC+vr7q6ur////Nzc27u7udnZ10dHTb29v///////////////////////////////////////////////////////////////////////////////////////////////////////////////////////////////////////////////////////////////////////////////////////////////////////////////////////////////////////////////////////////////////////////////////////////////////////////////////////////////////////////////////////////8vLy8zMzMlJSUkJCQtLS02NjZAQEBOTk5eXl5aWlo7Ozs+Pj5GRkZHR0c9PT06Ojo+Pj6dnZ3Hx8fOzs7T09PR0dG8vLyqqqrCwsLDw8Ompqa7u7u8vLy9vb24uLjU1NTMzMy0tLSnp6fc3NzS0tLKysqwsLB9fX1paWn///////////////////////////////////////////////////////////////////////////////////////////////////////////////////////////////////////////////////////////////////////////////////////////////////////////////////////////////////////////////////////////////////////////////////////////////////////////////////////////////////////////////////////////9TU1NoaGhhYWFKSko2NjYnJyckJCQkJCRAQEB6enpGRkYsLCwkJCQvLy80NDQ2NjZCQkJoaGiZmZm+vr7Ly8vGxsampqazs7PQ0NDMzMyzs7O0tLTGxsaurq7MzMzT09O3t7fAwMDT09PV1dXR0dHMzMzAwMCMjIx+fn6zs7P///////////////////////////////////////////////////////////////////////////////////////////////////////////////////////////////////////////////////////////////////////////////////////////////////////////////////////////////////////////////////////////////////////////////////////////////////////////////////////////////////////////////////////+CgoKlpaWvr6+oqKiPj49wcHBZWVlhYWFqampjY2NSUlJOTk6MjIy2trZpaWmXl5ecnJw3Nzc7Ozs0NDQ1NTVkZGR+fn6QkJCbm5uQkJCysrLS0tLExMS3t7e/v7/Ly8vPz8/Pz8/Pz8/Pz8/Ozs7Ly8vBwcGmpqaCgoKHh4fZ2dn///////////////////////////////////////////////////////////////////////////////////////////////////////////////////////////////////////////////////////////////////////////////////////////////////////////////////////////////////////////////////////////////////////////////////////////////////////////////////////////////////////////////////+kpKS/v7/Nzc3V1dXW1tbJycmysrK3t7fNzc2Li4tOTk54eHjAwMDOzs7BwcF3d3f///+FhYVlZWVGRkaGhobLy8vQ0NCrq6uSkpK6urrR0dHNzc3FxcXDw8PGxsbKysrJycnIyMjIyMjKysrLy8vGxsa6urqnp6eNjY2IiIiQkJD////////////////////////////////////////////////////////////////////////////////////////////////////////////////////////////////////////////////////////////////////////////////////////////////////////////////////////////////////////////////////////////////////////////////////////////////////////////////////////////////////////////////IyMiurq6/v7/KysrKysq/v7+5ubnBwcHHx8fMzMzR0dHHx8e0tLTFxcXR0dGysrKCgoLBwcHDw8OlpaXHx8fV1dXS0tLV1dXY2NjY2NjW1tbPz8/Hx8fFxcXGxsbHx8fFxcXCwsLBwcHExMTHx8fHx8fAwMCysrKenp6NjY2AgIBfX1////////////////////////////////////////////////////////////////////////////////////////////////////////////////////////////////////////////////////////////////////////////////////////////////////////////////////////////////////////////////////////////////////////////////////////////////////////////////////////////////////////////////+5ubmJiYmVlZWqqqq1tbWzs7Otra2vr6+rq6uurq7Pz8/U1NTS0tLJycm4uLifn5+1tbXNzc3X19erq6vNzc3AwMC+vr7IyMjMzMzGxsbBwcHAwMDCwsLCwsLDw8PDw8PBwcG+vr6+vr7AwMDCwsLBwcG6urqsrKyWlpaDg4N0dHRWVlb///////////////////////////////////////////////////////////////////////////////////////////////////////////////////////////////////////////////////////////////////////////////////////////////////////////////////////////////////////////////////////////////////////////////////////////////////////////////////////////////////////////////////+bm5s3NzdcXFyTk5Ojo6Ompqa7u7vOzs7ExMSioqLFxcXS0tLT09PR0dHGxsaXl5fR0dHW1taYmJikpKSnp6esrKyvr6+pqamhoaGjo6Ourq66urq9vb29vb2+vr6/v7+/v7++vr69vb29vb27u7uzs7OkpKSKiopubm5nZ2dTU1POzs7///////////////////////////////////////////////////////////////////////////////////////////////////////////////////////////////////////////////////////////////////////////////////////////////////////////////////////////////////////////////////////////////////////////////////////////////////////////////////////////////////////////////////////+QkJBmZmaPj4+MjIybm5uzs7PKysrMzMyFhYW6urrNzc3Q0NDMzMyenp6amprQ0NB4eHiPj4+ZmZmfn5+bm5uSkpKJiYmNjY2bm5utra21tbW3t7e6urq/v7/BwcG+vr65ubm2traysrKnp6eSkpJra2tSUlJdXV1UVFT///////////////////////////////////////////////////////////////////////////////////////////////////////////////////////////////////////////////////////////////////////////////////////////////////////////////////////////////////////////////////////////////////////////////////////////////////////////////////////////////////////////////////////////////9ubm5ycnJxcXFxcXF/f3+UlJSxsbGdnZ2FhYXDw8POzs7Ly8uqqqpQUFCcnJxZWVlsbGyCgoKIiIiAgIB2dnZpaWltbW2BgYGWlpalpaWsrKyysrK6urq8vLy4uLixsbGqqqqhoaGPj49paWlHR0dKSkpVVVVSUlL///////////////////////////////////////////////////////////////////////////////////////////////////////////////////////////////////////////////////////////////////////////////////////////////////////////////////////////////////////////////////////////////////////////////////////////////////////////////////////////////////////////////////////////////9zc3NNTU1ERERERERAQEBGRkZTU1NVVVVYWFihoaHFxcXFxcWXl5ddXV3CwsLHx8dvb29ubm51dXVdXV1GRkY4ODg+Pj4/Pz9ubm6IiIiUlJSbm5ujo6Onp6elpaWfn5+YmJiJiYloaGhISEhHR0dMTExKSkpGRkb///////////////////////////////////////////////////////////////////////////////////////////////////////////////////////////////////////////////////////////////////////////////////////////////////////////////////////////////////////////////////////////////////////////////////////////////////////////////////////////////////////////////////////////////+ysrKOjo5aWlo6OjojIyMiIiIiIiI3NzdmZmaEhIRERERQUFBLS0uBgYHExMTDw8Ozs7O9vb3Nzc27u7tKSkpDQ0M4ODgqKipJSUk8PDxSUlJjY2NxcXF8fHyBgYGEhIR/f39ra2tPT09JSUlLS0tFRUU4ODjMzMz///////////////////////////////////////////////////////////////////////////////////////////////////////////////////////////////////////////////////////////////////////////////////////////////////////////////////////////////////////////////////////////////////////////////////////////////////////////////////////////////////////////////////////////////////9xcXFXV1eQkJC6urqfn5+Dg4NoaGjHx8fb29vT09O7u7uXl5eFhYWSkpKWlpatra3Ly8vW1tbKysqGhoZcXFyPj495eXl4eHjT09PJycmlpaVycnI9PT1XV1dkZGRjY2NSUlJJSUlHR0dAQEBCQkKjo6P////////////////////////////////////////////////////////////////////////////////////////////////////////////////////////////////////////////////////////////////////////////////////////////////////////////////////////////////////////////////////////////////////////////////////////////////////////////////////////////////////////////////////////////////////////////e3t6wsLDQ0NCgoKCbm5t0dHS0tLTY2NjY2NjFxcWdnZ10dHRbW1tiYmKoqKjNzc3b29vNzc2xsbFjY2N5eXmTk5PHx8fDw8Ojo6OkpKR+fn5wcHBaWlpWVlZNTU1EREQ9PT0+Pj5FRUVUVFSlpaX////////////////////////////////////////////////////////////////////////////////////////////////////////////////////////////////////////////////////////////////////////////////////////////////////////////////////////////////////////////////////////////////////////////////////////////////////////////////////////////////////////////////////////////////////////////MzMzExMTS0tKhoaGIiIhnZ2eQkJC7u7u8vLycnJxra2tDQ0MtLS0uLi6ZmZnGxsbY2NjKysq0tLSenp6ioqK+vr6zs7OFhYVmZmZTU1OcnJyxsbGFhYVaWlo4ODhBQUFwcHBOTk5GRkZNTU2hoaH///////////////////////////////////////////////////////////////////////////////////////////////////////////////////////////////////////////////////////////////////////////////////////////////////////////////////////////////////////////////////////////////////////////////////////////////////////////////////////////////////////////////////////////////////////////+JiYm/v7/Q0NCsrKx5eXmYmJhycnJVVVVSUlI9PT1EREQ8PDwxMTEsLCxwcHCmpqa6urq0tLSgoKCKioqJiYmJiYlra2tOTk5AQEBTU1PCwsKrq6uGhoZLS0tLS0tWVlZYWFhJSUlOTk5FRUXKysr////////////////////////////////////////////////////////////////////////////////////////////////////////////////////////////////////////////////////////////////////////////////////////////////////////////////////////////////////////////////////////////////////////////////////////////////////////////////////////////////////////////////////////////////////////W1tZra2uXl5e4uLi4uLidnZ3e3t7////////IyMg0NDSZmZkvLy83NzfJycmdnZ1ycnKOjo6MjIx3d3dnZ2dtbW1iYmJDQ0MsLCwpKSmLi4urq6uTk5NbW1s/Pz9KSkpPT09QUFBZWVlZWVmhoaH///////////////////////////////////////////////////////////////////////////////////////////////////////////////////////////////////////////////////////////////////////////////////////////////////////////////////////////////////////////////////////////////////////////////////////////////////////////////////////////////////////////////////////////////////////////+tra1TU1NhYWGEhISnp6e4uLifn5/k5OT////m5ubPz8/MzMy7u7ubm5uXl5fc3NwvLy9OTk5SUlJLS0tRUVFlZWVKSkpeXl5HR0dBQUF+fn6CgoJXV1cnJycxMTFBQUFNTU1RUVFzc3OJiYnNzc3///////////////////////////////////////////////////////////////////////////////////////////////////////////////////////////////////////////////////////////////////////////////////////////////////////////////////////////////////////////////////////////////////////////////////////////////////////////////////////////////////////////////////////////////////////////+srKxYWFhRUVFaWlp2dnafn5+6urq9vb2/v7/Hx8e/v7/ExMS5ubmqqqqrq6u7u7tmZmYtLS00NDQ8PDxPT0+RkZGYmJi2tra8vLx9fX1XV1dlZWVOTk4vLy8jIyM/Pz9ra2uMjIypqam4uLi4uLj///////////////////////////////////////////////////////////////////////////////////////////////////////////////////////////////////////////////////////////////////////////////////////////////////////////////////////////////////////////////////////////////////////////////////////////////////////////////////////////////////////////////////////////////////////////+jo6NdXV1lZWVnZ2dra2t8fHyioqLHx8fZ2dnExMS8vLzQ0NDPz8/JycnGxsbJycnDw8N0dHQ2NjZkZGR2dna8vLy4uLi2trbBwcGKioqVlZXCwsKdnZ17e3tNTU1bW1uxsbHQ0NC5ubm2traenp7b29v////////////////////////////////////////////////////////////////////////////////////////////////////////////////////////////////////////////////////////////////////////////////////////////////////////////////////////////////////////////////////////////////////////////////////////////////////////////////////////////////////////////////////////////////////////KyspHR0dra2t9fX1/f391dXV/f3+Xl5ewsLCoqKizs7PExMTNzc3Ozs7R0dHV1dXLy8uZmZlZWVmRkZGgoKCnp6e4uLjMzMyqqqpwcHCHh4eqqqq8vLzFxcWdnZ2BgYHAwMDPz8/R0dHIyMiLi4t3d3f///////////////////////////////////////////////////////////////////////////////////////////////////////////////////////////////////////////////////////////////////////////////////////////////////////////////////////////////////////////////////////////////////////////////////////////////////////////////////////////////////////////////////////////////////////////+Tk5NNTU10dHR6enpjY2NNTU1YWFhsbGxxcXGMjIyenp6wsLDExMTX19fOzs6oqKiFhYWVlZWxsbGBgYGpqam9vb2tra2QkJB3d3eHh4eqqqqqqqqMjIynp6e8vLzR0dHa2trPz8+wsLBtbW1jY2OsrKz///////////////////////////////////////////////////////////////////////////////////////////////////////////////////////////////////////////////////////////////////////////////////////////////////////////////////////////////////////////////////////////////////////////////////////////////////////////////////////////////////////////////////////////////////////////9bW1s/Pz9JSUk4ODgqKionJyc4ODhOTk5NTU1zc3OLi4uioqKtra2ampp4eHhoaGiKioqPj49wcHClpaWfn5+RkZGGhoaEhISUlJSoqKihoaFfX199fX29vb3ExMS5ubmioqJ1dXVGRkZDQ0OAgID///////////////////////////////////////////////////////////////////////////////////////////////////////////////////////////////////////////////////////////////////////////////////////////////////////////////////////////////////////////////////////////////////////////////////////////////////////////////////////////////////////////////////////////////////////////////9XV1clJSUtLS1oaGj///+WlpZMTExfX19GRkZubm6AgICAgIBubm5dXV1iYmJ4eHhmZmZGRkZ/f39+fn56enp+fn6Li4ucnJylpaWKioo9PT0+Pj5jY2OBgYGEhIRqampGRkY+Pj5ERERzc3P////////////////////////////////////////////////////////////////////////////////////////////////////////////////////////////////////////////////////////////////////////////////////////////////////////////////////////////////////////////////////////////////////////////////////////////////////////////////////////////////////////////////////////////////////////////////////Hx8eUlJT///////+ioqI0NDRJSUl6enpmZmZ6enp3d3dtbW1tbW14eHh7e3tfX180NDQ5OTlOTk5cXFxqamp7e3uIiIiGhoZZWVksLCwlJSUqKipDQ0NLS0s/Pz86OjpDQ0M4ODjKysr////////////////////////////////////////////////////////////////////////////////////////////////////////////////////////////////////////////////////////////////////////////////////////////////////////////////////////////////////////////////////////////////////////////////////////////////////////////////////////////////////////////////////////////////////////////////////////////////////R0dE/Pz8vLy9vb293d3d9fX18fHx4eHiDg4OQkJCHh4dsbGxdXV1HR0cpKSk0NDRHR0dUVFRWVlZLS0tXV1d+fn5sbGw8PDwoKCgwMDA5OTlEREQ6OjrHx8f////////////////////////////////////////////////////////////////////////////////////////////////////////////////////////////////////////////////////////////////////////////////////////////////////////////////////////////////////////////////////////////////////////////////////////////////////////////////////////////////////////////////////////////////////////////////////////////////////////V1dVvb29sbGzT09Orq6tvb28/Pz9CQkJsbGynp6efn5+Dg4OTk5OVlZVSUlIhISEtLS06Ojo9PT03NzeQkJCurq6QkJBSUlIxMTEzMzM8PDw4ODjLy8v////////////////////////////////////////////////////////////////////////////////////////////////////////////////////////////////////////////////////////////////////////////////////////////////////////////////////////////////////////////////////////////////////////////////////////////////////////////////////////////////////////////////////////////////////////////////////////////////////////////CwsKkpKS2tra/v7/FxcW8vLyZmZlhYWFHR0empqbBwcGZmZmdnZ2vr693d3cvLy8gICApKSk4ODhCQkJ/f3+xsbF/f38xMTEuLi42NjZhYWHe3t7///////////////////////////////////////////////////////////////////////////////////////////////////////////////////////////////////////////////////////////////////////////////////////////////////////////////////////////////////////////////////////////////////////////////////////////////////////////////////////////////////////////////////////////////////////////////////////////////////////////////+xsbG6urrCwsKpqamVlZWhoaGlpaWAgIBubm6cnJzOzs6wsLCKioqUlJR1dXVBQUEjIyMgICArKytycnKZmZmYmJhdXV1dXV2NjY2Xl5enp6ecnJzc3Nz////////////////////////////////////////////////////////////////////////////////////////////////////////////////////////////////////////////////////////////////////////////////////////////////////////////////////////////////////////////////////////////////////////////////////////////////////////////////////////////////////////////////////////////////////////////////////////////////////////i4uKgoKC6urrR0dG9vb1xcXGIiIioqKioqKiGhoa9vb3W1tbJycmnp6dvb29ra2tISEiqqqrt7e1CQkKfn5/IyMi9vb2urq6ZmZmvr6+5ubnFxcXAwMCIiIj///////////////////////////////////////////////////////////////////////////////////////////////////////////////////////////////////////////////////////////////////////////////////////////////////////////////////////////////////////////////////////////////////////////////////////////////////////////////////////////////////////////////////////////////////////////////////////////////////////+jo6Ofn5+0tLTR0dHMzMx/f397e3u5ubnGxsafn5/Nzc3c3NzT09PIyMioqKhra2txcXGsrKzJycllZWWjo6PY2NjExMS5ubmsrKyQkJC7u7vd3d3S0tKrq6uGhob///////////////////////////////////////////////////////////////////////////////////////////////////////////////////////////////////////////////////////////////////////////////////////////////////////////////////////////////////////////////////////////////////////////////////////////////////////////////////////////////////////////////////////////////////////////////////////////////////+KioqUlJSqqqrKysrR0dGfn5+EhIS2tra4uLitra3V1dXg4ODZ2dnS0tLJycmmpqZzc3OpqanKysp4eHitra3d3d3Ly8u8vLyqqqqTk5OKiorf39/b29u+vr52dnb///////////////////////////////////////////////////////////////////////////////////////////////////////////////////////////////////////////////////////////////////////////////////////////////////////////////////////////////////////////////////////////////////////////////////////////////////////////////////////////////////////////////////////////////////////////////////////////////////9/f3+Hh4ednZ29vb3MzMy2traioqK+vr6ZmZmysrLS0tLb29vU1NTNzc3CwsKqqqppaWl8fHyjo6OGhoaysrLb29vPz8/AwMCpqamGhoZcXFyurq7T09PR0dGhoaGlpaX///////////////////////////////////////////////////////////////////////////////////////////////////////////////////////////////////////////////////////////////////////////////////////////////////////////////////////////////////////////////////////////////////////////////////////////////////////////////////////////////////////////////////////////////////////////////////////////////9wcHB/f3+RkZGtra25ubm2trawsLDNzc2GhoaWlpawsLC2trazs7OsrKyenp6BgYFNTU0mJiahoaGJiYmhoaG+vr7AwMC1tbWcnJx1dXVNTU1gYGCgoKDY2NjFxcWcnJz///////////////////////////////////////////////////////////////////////////////////////////////////////////////////////////////////////////////////////////////////////////////////////////////////////////////////////////////////////////////////////////////////////////////////////////////////////////////////////////////////////////////////////////////////////////////////////////////9sbGyFhYWLi4udnZ2np6evr6+vr6+zs7N0dHRcXFyAgICJiYmJiYmBgYFubm5UVFRERERsbGy4uLiOjo6MjIybm5udnZ2Tk5N9fX1hYWFWVlZdXV2FhYW+vr7Nzc16enr////////////////////////////////////////////////////////////////////////////////////////////////////////////////////////////////////////////////////////////////////////////////////////////////////////////////////////////////////////////////////////////////////////////////////////////////////////////////////////////////////////////////////////////////////////////////////////////g4OCOjo6mpqaNjY2AgICLi4uoqKjBwcHCwsK2trZSUlJWVlZeXl5fX19VVVVKSkpHR0dMTEySkpLS0tKvr6+SkpKIiIh+fn5tbW1dXV1UVFSAgICLi4uMjIyqqqqfn59RUVH///////////////////////////////////////////////////////////////////////////////////////////////////////////////////////////////////////////////////////////////////////////////////////////////////////////////////////////////////////////////////////////////////////////////////////////////////////////////////////////////////////////////////////////////////////////////////////////+BgYG0tLTOzs5ubm48PDxJSUmAgIDR0dHLy8vExMS3t7eOjo5paWlOTk5ERERERERLS0tzc3OysrLV1dXa2trAwMCYmJh0dHRVVVVNTU1NTU2CgoKurq63t7eioqJYWFjPz8/////////////////////////////////////////////////////////////////////////////////////////////////////////////////////////////////////////////////////////////////////////////////////////////////////////////////////////////////////////////////////////////////////////////////////////////////////////////////////////////////////////////////////////////////////////////////////////a2tqPj4+8vLzCwsJLS0tOTk54eHiDg4O5ubnNzc3S0tLX19fT09OioqJoaGhISEhJSUlqamqrq6vS0tLU1NTV1dXW1ta5ubmKiopYWFhBQUE1NTVhYWGurq7JycmDg4NsbGz///////////////////////////////////////////////////////////////////////////////////////////////////////////////////////////////////////////////////////////////////////////////////////////////////////////////////////////////////////////////////////////////////////////////////////////////////////////////////////////////////////////////////////////////////////////////////////////+vr694eHiPj49/f39FRUVjY2Ojo6Oampqrq6vNzc3e3t7a2trJycmqqqpzc3NTU1NgYGCSkpLHx8fc3NzX19fT09PMzMy9vb2hoaFcXFw+Pj5WVlaGhoaioqKcnJxhYWHLy8v///////////////////////////////////////////////////////////////////////////////////////////////////////////////////////////////////////////////////////////////////////////////////////////////////////////////////////////////////////////////////////////////////////////////////////////////////////////////////////////////////////////////////////////////////////////////////////////+kpKRJSUlUVFRNTU1NTU1qamqqqqqfn5+Wlpazs7PIyMjLy8u/v7+ioqJqampUVFRsbGyTk5O3t7fR0dHe3t7U1NTGxsa6urqqqqqAgICBgYGIiIiampqenp6Hh4dPT0////////////////////////////////////////////////////////////////////////////////////////////////////////////////////////////////////////////////////////////////////////////////////////////////////////////////////////////////////////////////////////////////////////////////////////////////////////////////////////////////////////////////////////////////////////////////////////////////+bm5s5OTk4ODg/Pz9NTU1eXl6ZmZmjo6OBgYGPj4+cnJygoKCenp6NjY1bW1tAQEAyMjJhYWGdnZ3CwsLU1NTDw8O2traurq6ioqKCgoJoaGh/f3+UlJSWlpZ3d3dGRkb///////////////////////////////////////////////////////////////////////////////////////////////////////////////////////////////////////////////////////////////////////////////////////////////////////////////////////////////////////////////////////////////////////////////////////////////////////////////////////////////////////////////////////////////////////////////////////////////////84ODhBQUFCQkJJSUlQUFBzc3N4eHh5eXl0dHR1dXV1dXVycnJnZ2dKSko3NzdDQ0MoKChoaGibm5upqamkpKScnJyVlZWIiIhmZmZERERiYmJ+fn6EhIRjY2NBQUH////////////////////////////////////////////////////////////////////////////////////////////////////////////////////////////////////////////////////////////////////////////////////////////////////////////////////////////////////////////////////////////////////////////////////////////////////////////////////////////////////////////////////////////////////////////////////////////////////IyMg2NjZFRUVKSkpSUlJwcHBzc3N2dnZsbGxhYWFbW1tYWFhRUVFGRkZZWVl0dHRbW1swMDBkZGR9fX2AgIB8fHx0dHRkZGRFRUU5OTlRUVFoaGhra2tQUFBra2v////////////////////////////////////////////////////////////////////////////////////////////////////////////////////////////////////////////////////////////////////////////////////////////////////////////////////////////////////////////////////////////////////////////////////////////////////////////////////////////////////////////////////////////////////////////////////////////////////////Hx8cuLi5KSkpmZmaBgYGVlZVmZmZgYGBdXV1ZWVlXV1dPT09DQ0NQUFBERER7e3tMTEwwMDBPT09ZWVlZWVlUVFRMTEw+Pj4/Pz9JSUlaWlpUVFRDQ0PMzMz////////////////////////////////////////////////////////////////////////////////////////////////////////////////////////////////////////////////////////////////////////////////////////////////////////////////////////////////////////////////////////////////////////////////////////////////////////////////////////////////////////////////////////////////////////////////////////////////////////////Hx8dBQUGDg4OsrKzBwcGxsbFMTEw8PDxERERJSUlLS0tRUVF+fn6dnZ3AwMB+fn4qKiorKys7OztERERISEhDQ0N2dnZISEguLi4zMzM0NDTNzc3///////////////////////////////////////////////////////////////////////////////////////////////////////////////////////////////////////////////////////////////////////////////////////////////////////////////////////////////////////////////////////////////////////////////////////////////////////////////////////////////////////////////////////////////////////////////////////////////////+7u7u5ubmwsLCTk5NRUVGLi4vIyMjBwcHHx8e5ublQUFAnJyc1NTVTU1N1dXWbm5u8vLzOzs6fn59BQUEgICAqKio5OTlBQUFnZ2d4eHhHR0ctLS1nZ2f////////////////////////////////////////////////////////////////////////////////////////////////////////////////////////////////////////////////////////////////////////////////////////////////////////////////////////////////////////////////////////////////////////////////////////////////////////////////////////////////////////////////////////////////////////////////////////////////////////FxcW7u7vExMTIyMi9vb2IiIiPj4+urq6urq7AwMDPz8+AgIA4ODhISEiAgIDGxsapqamfn5+oqKiMjIxaWlpDQ0MoKCgsLCw6OjpTU1NVVVU9PT2Tk5PLy8v///////////////////////////////////////////////////////////////////////////////////////////////////////////////////////////////////////////////////////////////////////////////////////////////////////////////////////////////////////////////////////////////////////////////////////////////////////////////////////////////////////////////////////////////////////////////////////////////////////+lpaW9vb3Ozs7V1dXd3d25ubnLy8vQ0NC5ubmbm5uenp6BgYFERERvb2+RkZG3t7fKysqwsLCEhIRwcHB/f3+WlpZ4eHhYWFhcXFyNjY2xsbG9vb2ioqJ7e3v///////////////////////////////////////////////////////////////////////////////////////////////////////////////////////////////////////////////////////////////////////////////////////////////////////////////////////////////////////////////////////////////////////////////////////////////////////////////////////////////////////////////////////////////////////////////////////////////////////9kZGSurq7V1dXW1taysrLExMTQ0NDU1NTIyMienp54eHigoKCVlZWQkJCdnZ2urq7Ozs7S0tLAwMCJiYmZmZnU1NS6urqenp6VlZWenp6urq6zs7Obm5t7e3uZmZn///////////////////////////////////////////////////////////////////////////////////////////////////////////////////////////////////////////////////////////////////////////////////////////////////////////////////////////////////////////////////////////////////////////////////////////////////////////////////////////////////////////////////////////////////////////////////////////////////9xcXF2dnaysrKysrKrq6vBwcHJycnNzc3Pz8+/v7+KioqgoKCvr6+qqqqioqLCwsLY2NjV1dXOzs7Hx8exsbGzs7Pc3NzPz8+4uLi3t7e8vLy3t7eZmZlqamqJiYnQ0ND///////////////////////////////////////////////////////////////////////////////////////////////////////////////////////////////////////////////////////////////////////////////////////////////////////////////////////////////////////////////////////////////////////////////////////////////////////////////////////////////////////////////////////////////////////////////////////////////+VlZU5OTlzc3N1dXWTk5Otra3AwMDU1NTe3t7Ly8u2trawsLC4uLivr6+7u7vX19fR0dHHx8fHx8fIyMjBwcGWlpbBwcHS0tLW1tbY2NjS0tK9vb2QkJBRUVFhYWHOzs7///////////////////////////////////////////////////////////////////////////////////////////////////////////////////////////////////////////////////////////////////////////////////////////////////////////////////////////////////////////////////////////////////////////////////////////////////////////////////////////////////////////////////////////////////////////////////////////////////9ZWVkvLy88PDxhYWGIiIivr6/ExMS8vLynp6ebm5u0tLTCwsKlpaWmpqapqamrq6uwsLC2tra3t7esrKyIiIhubm66urrNzc3Q0NDAwMCYmJhcXFxHR0eioqL///////////////////////////////////////////////////////////////////////////////////////////////////////////////////////////////////////////////////////////////////////////////////////////////////////////////////////////////////////////////////////////////////////////////////////////////////////////////////////////////////////////////////////////////////////////////////////////////////////////9XV1cgICAnJydDQ0NxcXGAgIB4eHhmZmZXV1dUVFRaWlplZWVoaGhzc3OAgICOjo6VlZWRkZF2dnZPT08zMzNhYWGDg4ODg4NqampJSUk2NjZmZmbIyMj///////////////////////////////////////////////////////////////////////////////////////////////////////////////////////////////////////////////////////////////////////////////////////////////////////////////////////////////////////////////////////////////////////////////////////////////////////////////////////////////////////////////////////////////////////////////////////////////////////////////////////+Pj48iIiIrKysuLi40NDQzMzMvLy8zMzMpKSkqKiotLS08PDxKSkpOTk5HR0c4ODgoKCggICAhISEqKiosLCyZmZmSkpLHx8f///////////////////////////////////////////////////////////////////////////////////////////////////////////////////////////////////////////////////////////////////////////////////////////////////////////////////////////////////////////////////////////////////////////////////////////////////////////////////////////////////////////////////////////////////////////////////////////////////////////////////////////////////////+Pj4+Tk5PHx8f///////+Pj4+SkpKQkJCQkJCQkJCPj4+Pj4+Pj4/////////////////////////////////////////////////////////////////////////////////////////////////////////////////////////////////////////////////////////////////////////////////////////////////////////////////////////////////////////////////////////////////////////////////////////////////////////////////////////////////////////////////////////////////////////////////////////////////////////////////////////////////////////////////////////////////////////////////////////////////////////////////////////////////////////////////////////////////////////////////////////////////////////////////////////////////////////////////////////////////////////////////////////////////////////////////////////////////////////////////////////////////////////////////////////////////////////////////////////////////////////////////////////////////////////////////////////////////////////////////////////////////////////////////////////////////////////////////////////////////////////////////////////////////////////////////////////////////////////////////////////////////////////////////////////////////////////////////////////////////////////////////////////////////////////////////////////////////////////////////////////////////////////////////////////////////////////////////////////////////////////////////////////////////////////////////////////////////////////////////////////////////////////////////////////////////////////////////////////////////////////////////////////////////////////////////////////////////////////////////////////////////////////////////////////////////////////////////////////////////////////////////////////////////////////////////////////////////////////////////////////////////////////////////////////////////////////////////////////////////////////////////////////////////////////////////////////////////////////////////////////////////////////////////////////////////////////////////////////////////////////////////////////////////////////////////////////////////////////////////////////////////////////////////////////////////////////////////////////////////////////////////////////////////////////////////////////////////////////////////////////////////////////////////////////////////////////////////////////////////////////////////////////////////////////////////////////////////////////////////////////////////////////////////////////////////////////////////////////////////////////////////////////////////////////////////////////////////////////////////////////////////////////////////////////////////////////////////////////////////////////////////////////////////////////////////////////////////////////////////////////////////////////////////////////////////////////////////////////////////////////////////////////////////////////////////////////////////////////////////////////////////////////////////////////////////////////////////////////////////////////////////////////////////////////////////////////////////////////////////////////////////////////////////////////////////////////////////////////////////////////////////////////////////////////////////////////////////////////////////////////////////////////////////////////////////////////////////////////////////////////////////////////////////////////////////////////////////////////////////////////////////////////////////////////////////////////////////////////////////////////////////////////////////////////////////////////////////////////////////////////////////////////////////////////////////////////////////////////////////////////////////////////////////////////////////////////////////////////////////////////////////////////////////////////////////////////////////////////////////////////////////////////////////////////////////////////////////////////////////////////////////////////////////////////////////////////////////////////////////////////////////////////////////////////////////////////////////////////////////////////////////////////////////////////////////////////////////////////////////////////////////////////////////////////////////////////////////////////////////////////////////////////////////////////////////////////////////////////////////////////////////////////////////////////////////////////////////////////////////////////////////////////////////////////////////////////////////////////////////////////////////////////////////////////////////////////////////////////////////////////////////////////////////////////////////////////////////////////////////////////////////////////////////////////////////////////////////////////////////////////////////////////////////////////////////////////////////////////////////////////////////////////////////////////////////////////////////////////////////////////////////////////////////////////////////////////////////////////////////////////////////////////////////////////////////////////////////////////////////////////////////////////////////////////////////////////////////////////////////////////////////////////////////////////////////////////////////////////////////////////////////////////////////////////////////////////////////////////////////////////////////////////////////////////////////////////////////////////////////////////////////////////////////////////////////////////////////////////////////////////////////////////////////////////////////////////////////////////////////////////////////////////////////////////////////////////////////////////////////////////////////////////////////////////////////////////////////////////////////////////////////////////////////////////////////////////////////////////////////////////////////////////////////////////////////////////////////////////////////////////////////////////////////////////////////////////////////////////////////////////////////////////////////////////////////////////////////////////////////////////////////////////////////////////////////////////////////////////////////////////////////////////////////////////////////////////////////////////////////////////////////////////////////////////////////////////////////////////////////////////////////////////////////////////Hx8fIyMj////////////////////////y8vLc3Nz////////////////////////////////////////////////////////////////////////////////////////////////////////////////////////////////////////////////////////////////////////////////////////////////////////////////////////////////////////////////////////////////////////////////////////////////////////////////////////////////////////////////////////////////////////////////////////////////////////////////////////////////////////////////////////////////////////o6Oja2tqxsbG7u7vAwMDCwsLDw8PAwMCTk5P////////Kysq8vLyrq6upqan////////////////////////////////////////////////////////////////////////////////////////////////////////////////////////////////////////////////////////////////////////////////////////////////////////////////////////////////////////////////////////////////////////////////////////////////////////////////////////////////////////////////////////////////////////////////////////////////////////////////////////////////////////////////////Pz8/Pz8/c3Ny8vLzQ0NDZ2dnT09PLy8vHx8fGxsbExMS7u7uAgID///////////+enp5YWFimpqb////////////////////////////////////////////////////////////////////////////////////////////////////////////////////////////////////////////////////////////////////////////////////////////////////////////////////////////////////////////////////////////////////////////////////////////////////////////////////////////////////////////////////////////////////////////////////////////////////////////////////////////////l5eXR0dHU1NS8vLynp6e1tbXKysrW1tbZ2dnY2Njc3Nzc3NzR0dHKysrHx8fFxcW6urqRkZHJycni4uLOzs7v7+/////////////////////////////////////////////////////////////////////////////////////////////////////////////////////////////////////////////////////////////////////////////////////////////////////////////////////////////////////////////////////////////////////////////////////////////////////////////////////////////////////////////////////////////////////////////////////////////////////k5OTk5OT////////W1tbIyMjAwMDExMTExMTExMTAwMC2traoqKi9vb3Ozs7R0dHGxsa7u7u4uLjBwcHW1tbe3t7S0tLLy8vJycnFxcWqqqqkpKSjo6O6urqsrKz////////////////////////////////////////////////////////////////////////////////////////////////////////////////////////////////////////////////////////////////////////////////////////////////////////////////////////////////////////////////////////////////////////////////////////////////////////////////////////////////////////////////////////////////////////////////////////////V1dW+vr7JycnDw8O0tLSrq6u7u7vQ0NDZ2dnPz8/Ly8vMzMzJycnAwMC4uLi3t7e0tLSpqambm5uRkZGRkZGjo6PExMTS0tLLy8vIyMjJycnMzMzQ0NDHx8d5eXlVVVVfX1/f39////////////////////////////////////////////////////////////////////////////////////////////////////////////////////////////////////////////////////////////////////////////////////////////////////////////////////////////////////////////////////////////////////////////////////////////////////////////////////////////////////////////////////////////////////////////////////+xsbGzs7PFxcXR0dHU1NTHx8ewsLCpqanFxcXh4eHQ0NDExMTBwcG+vr62tratra2kpKSVlZV9fX1hYWFMTEw+Pj5jY2Onp6fHx8fNzc3Dw8O+vr67u7uxsbGDg4Nubm6IiIh4eHh0dHT///////////////////////////////////////////////////////////////////////////////////////////////////////////////////////////////////////////////////////////////////////////////////////////////////////////////////////////////////////////////////////////////////////////////////////////////////////////////////////////////////////////////////////////////////////////////////+AgICZmZm0tLTIyMjZ2dnY2Ni7u7uhoaGrq6vV1dXT09O9vb21tbWysrKwsLCqqqqcnJyEhIRlZWVMTExDQ0NiYmKUlJS1tbXY2Ni+vr6urq6np6ehoaGQkJBeXl5UVFR+fn5paWl2dnb///////////////////////////////////////////////////////////////////////////////////////////////////////////////////////////////////////////////////////////////////////////////////////////////////////////////////////////////////////////////////////////////////////////////////////////////////////////////////////////////////////////////////////////////////////////////////9tbW1iYmKZmZm3t7fMzMzh4eHLy8uqqqqgoKC6urrd3d3S0tLAwMC/v7+8vLyzs7OdnZ19fX1oaGhgYGBcXFxaWlq8vLzS0tKvr6+YmJiNjY2JiYmEhIR1dXVTU1NLS0tubm5vb29ycnLS0tL////////////////////////////////////////////////////////////////////////////////////////////////////////////////////////////////////////////////////////////////////////////////////////////////////////////////////////////////////////////////////////////////////////////////////////////////////////////////////////////////////////////////////////////////////////////////Hx8cuLi5wcHCfn5+zs7PGxsbR0dG7u7uqqqqysrLGxsbT09PS0tLY2Njc3NzAwMCdnZ1+fn5+fn6Tk5Orq6vV1dXa2tq5ubmWlpZ9fX1xcXFqampmZmZfX19VVVVLS0tpaWl9fX17e3upqan///////////////////////////////////////////////////////////////////////////////////////////////////////////////////////////////////////////////////////////////////////////////////////////////////////////////////////////////////////////////////////////////////////////////////////////////////////////////////////////////////////////////////////////////////////////////////9VVVVMTEx7e3uampqwsLDHx8fR0dHExMTAwMC+vr6+vr7Dw8PMzMzT09PBwcG8vLzV1dXc3Nzh4eHf39/R0dG9vb2jo6OEhIRra2taWlpTU1NUVFRbW1teXl5TU1NlZWWCgoJnZ2fOzs7////////////////////////////////////////////////////////////////////////////////////////////////////////////////////////////////////////////////////////////////////////////////////////////////////////////////////////////////////////////////////////////////////////////////////////////////////////////////////////////////////////////////////////////////////////////////W1tZ2dnZaWlpQUFB4eHigoKC+vr7d3d3e3t7Q0NDKysrGxsa/v7+wsLC3t7fY2Njj4+Pe3t7V1dXJycm9vb20tLSoqKiOjo5sbGxUVFRNTU1PT09bW1tkZGRjY2NVVVVaWlpubm49PT3///////////////////////////////////////////////////////////////////////////////////////////////////////////////////////////////////////////////////////////////////////////////////////////////////////////////////////////////////////////////////////////////////////////////////////////////////////////////////////////////////////////////////////////////////////////////////+tra19fX17e3tLS0tFRUWHh4e2trbOzs7a2trZ2dnW1tbPz8+/v7+2trbS0tLk5OTZ2dnKysrAwMC0tLSoqKifn5+QkJBvb29SUlJKSkpMTExZWVlkZGRhYWFVVVVLS0tMTExLS0tGRkb///////////////////////////////////////////////////////////////////////////////////////////////////////////////////////////////////////////////////////////////////////////////////////////////////////////////////////////////////////////////////////////////////////////////////////////////////////////////////////////////////////////////////////////////////////////////////+goKBmZmZ6enpgYGAyMjJGRkalpaW+vr7GxsbMzMzQ0NDIyMi+vr7Hx8fX19fW1tbKysq/v7+0tLSoqKiampqIiIhsbGxQUFBHR0dJSUlRUVFWVlZRUVFGRkY/Pz8/Pz9ERERDQ0N0dHT///////////////////////////////////////////////////////////////////////////////////////////////////////////////////////////////////////////////////////////////////////////////////////////////////////////////////////////////////////////////////////////////////////////////////////////////////////////////////////////////////////////////////////////////////////////////////////8qKipUVFRZWVlLS0s8PDxsbGykpKSsrKyvr6+0tLS0tLS3t7fAwMDDw8PAwMC6urq0tLSsrKyjo6OSkpJubm5NTU1FRUVMTExaWlo+Pj4vLy8vLy8xMTE3Nzc9PT0+Pj5ra2v///////////////////////////////////////////////////////////////////////////////////////////////////////////////////////////////////////////////////////////////////////////////////////////////////////////////////////////////////////////////////////////////////////////////////////////////////////////////////////////////////////////////////////////////////////////////////////////+UlJQkJCQwMDBcXFx4eHh4eHhXV1d/f3+MjIyTk5OUlJSfn5+oqKiqqqqoqKilpaWkpKSjo6Oenp5/f39KSko1NTVERER8fHx7e3sgICAlJSUsLCwtLS0xMTE2NjYpKSnIyMj////q6urp6en////////////////////////////////////////////////////////////////////////////////////////////////////////////////////////////////////////////////////////////////////////////////////////////////////////////////////////////////////////////////////////////////////////////////////////////////////////////////////////////////////////////////////////////////////////////////Q0NBoaGhxcXF8fHzFxcXZ2dnS0tJgYGBYWFhxcXFwcHB1dXWCgoKJiYmJiYmHh4eLi4uRkZGLi4uEhISenp7KyspVVVWqqqqwsLCXl5c3Nzc2NjZFRUU4ODgwMDA3Nzf///++vr7FxcXBwcHAwMD///////////////////////////////////////////////////////////////////////////////////////////////////////////////////////////////////////////////////////////////////////////////////////////////////////////////////////////////////////////////////////////////////////////////////////////////////////////////////////////////////////////////////////////////////////////+tra2FhYWGhoabm5vGxsbX19fR0dHNzc2RkZFAQEBGRkZJSUlQUFBaWlphYWFnZ2dsbGxra2tUVFSxsbGtra3IyMh3d3ekpKS0tLS3t7dzc3NOTk5MTExSUlJkZGSpqam3t7fExMTS0tKurq5lZWX///////////////////////////////////////////////////////////////////////////////////////////////////////////////////////////////////////////////////////////////////////////////////////////////////////////////////////////////////////////////////////////////////////////////////////////////////////////////////////////////////////////////////////////////////////////+pqalzc3N1dXWdnZ24uLjGxsbS0tLZ2dnIyMidnZ1eXl4zMzMpKSk2NjZBQUFJSUlJSUlaWlqZmZnPz8/Gxsabm5uAgICBgYFeXl6NjY2UlJTAwMCnp6eYmJiurq69vb2+vr6kpKSbm5t/f39nZ2fY2NjV1dX///////////////////////////////////////////////////////////////////////////////////////////////////////////////////////////////////////////////////////////////////////////////////////////////////////////////////////////////////////////////////////////////////////////////////////////////////////////////////////////////////////////////////////////////////////82NjZbW1t/f3+bm5upqamxsbG1tbW2tra2travr6+RkZFDQ0MiIiIqKioxMTE7Oztra2t5eXmFhYV7e3tUVFROTk58fHyfn5+lpaWEhIShoaGmpqaTk5OEhISPj4+8vLzU1NS9vb27u7vDw8O7u7uoqKizs7P///////////////////////////////////////////////////////////////////////////////////////////////////////////////////////////////////////////////////////////////////////////////////////////////////////////////////////////////////////////////////////////////////////////////////////////////////////////////////////////////////////////////////////////////////+Pj48kJCQzMzNMTExmZmZxcXF3d3eDg4OYmJivr6+qqqpGRkYzMzMwMDA6Ojo9PT00NDQvLy9BQUGkpKTb29vU1NTBwcGZmZm1tbWZmZmrq6vNzc1+fn51dXV0dHTExMTV1dXS0tLPz8/Nzc3Ly8vExMTIyMjJycn///////////////////////////////////////////////////////////////////////////////////////////////////////////////////////////////////////////////////////////////////////////////////////////////////////////////////////////////////////////////////////////////////////////////////////////////////////////////////////////////////////////////////////////////////9hYWE8PDwrKyshISEnJycqKiouLi5AQEBtbW2YmJhSUlI6OjozMzNSUlJqamphYWFPT09dXV12dnaOjo6QkJCPj4+Xl5e0tLR+fn5+fn6bm5ukpKSLi4uNjY3AwMC7u7u/v7/Hx8fOzs7R0dHQ0NDHx8eqqqqkpKTa2tr////////////////////////////////////////////////////////////////////////////////////////////////////////////////////////////////////////////////////////////////////////////////////////////////////////////////////////////////////////////////////////////////////////////////////////////////////////////////////////////////////////////////////////////T09ORkZGKiooyMjJBQUFISEhBQUEwMDAyMjIuLi5GRkZNTU07OzspKSlLS0tycnJvb29RUVFISEgnJycqKiovLy9LS0umpqaenp6/v7/GxsbNzc3e3t7Hx8eysrKysrK7u7vGxsbOzs7Q0NDLy8vAwMCioqJqamp5eXnKysrh4eH////////////////////////////////////////////////////////////////////////////////////////////////////////////////////////////////////////////////////////////////////////////////////////////////////////////////////////////////////////////////////////////////////////////////////////////////////////////////////////////////////////////////////MzMy5ubnCwsJ7e3t/f3+WlpaYmJi6urqMjIyIiIhubm4wMDA5OTlKSkpgYGB2dnaCgoKampp9fX1ERETKysrh4eHOzs7R0dHNzc3Pz8/V1dXT09PJycm7u7u3t7e6urrAwMDIyMjOzs7MzMzExMS1tbWVlZVsbGxubm6SkpKenp6lpaX////////////////////////////////////////////////////////////////////////////////////////////////////////////////////////////////////////////////////////////////////////////////////////////////////////////////////////////////////////////////////////////////////////////////////////////////////////////////////////////////////////////n5+ewsLC/v7+7u7ufn5+1tbXLy8vPz8/KysrJycnMzMzOzs6tra2Ghoaurq6oqKi4uLjU1NS+vr6srKyJiYnPz8/j4+Pa2trPz8/JycnIyMjJycnHx8fBwcG9vb3Dw8PNzc3Ozs7Pz8/Q0NDJycm/v7+tra2Ojo5qampiYmKDg4OWlpaMjIzS0tL///////////////////////////////////////////////////////////////////////////////////////////////////////////////////////////////////////////////////////////////////////////////////////////////////////////////////////////////////////////////////////////////////////////////////////////////////////////////////////////////////////+UlJSvr6+5ubmlpaWvr6/Dw8PGxsbKysrT09Pg4ODa2trJycm+vr6rq6uZmZmzs7O9vb3AwMDIyMjAwMDf39/b29vPz8/KysrGxsbDw8PBwcHBwcHBwcHBwcHExMTNzc3b29ve3t7a2trU1NTJycm9vb2qqqqLi4toaGhWVlZ4eHiKiop4eHjQ0ND///////////////////////////////////////////////////////////////////////////////////////////////////////////////////////////////////////////////////////////////////////////////////////////////////////////////////////////////////////////////////////////////////////////////////////////////////////////////////////////////////////9NTU19fX2VlZWnp6fIyMjU1NTU1NTPz8/Q0NDX19fa2trOzs69vb2kpKRzc3PHx8fJycnExMTW1tbX19fJycnAwMC8vLy6urq4uLi2tra2tra6urq+vr7Dw8PJycnT09Pe3t7h4eHd3d3S0tLHx8e5ubmkpKSDg4NgYGBPT09ycnJxcXFISEj///////////////////////////////////////////////////////////////////////////////////////////////////////////////////////////////////////////////////////////////////////////////////////////////////////////////////////////////////////////////////////////////////////////////////////////////////////////////////////////////////////////////9nZ2eJiYm9vb3Hx8fNzc3R0dHR0dHLy8vIyMjKysrKysq6urp5eXlcXFyysrK1tbXMzMzBwcG2trawsLCurq6tra2srKyqqqqoqKiqqqqxsbG6urrBwcHIyMjQ0NDW1tbV1dXOzs7Dw8O4uLiqqqqQkJBoaGhQUFBPT09lZWVISEjMzMz///////////////////////////////////////////////////////////////////////////////////////////////////////////////////////////////////////////////////////////////////////////////////////////////////////////////////////////////////////////////////////////////////////////////////////////////////////////////////////////////////////////////////+tra3CwsLDw8PFxcXQ0NDc3NzU1NTIyMjFxcXGxsa8vLxeXl5WVlafn5+wsLCioqKampqYmJiYmJicnJygoKCioqKioqKfn5+ioqKoqKivr6+4uLi+vr7CwsLCwsK/v7+2traqqqqbm5uGhoZjY2NJSUlHR0dNTU1KSkqZmZn////////////////////////////////////////////////////////////////////////////////////////////////////////////////////////////////////////////////////////////////////////////////////////////////////////////////////////////////////////////////////////////////////////////////////////////////////////////////////////////////////////////////////Y2Nirq6u9vb2+vr6/v7/Jycna2trg4ODS0tLLy8vOzs7S0tLPz8+lpaWGhoZ/f39wcHBqampra2tycnKAgICOjo6YmJibm5ubm5ubm5ucnJyfn5+np6etra2xsbGwsLCoqKiampqGhoZvb29TU1M9PT05OTlGRkZHR0doaGj///////////////////////////////////////////////////////////////////////////////////////////////////////////////////////////////////////////////////////////////////////////////////////////////////////////////////////////////////////////////////////////////////////////////////////////////////////////////////////////////////////////////////////////+VlZWtra2ysrKxsbG1tbW/v7/MzMzR0dHOzs7MzMzQ0NDU1NTCwsJJSUlSUlJDQ0M5OTkyMjIvLy88PDxaWlp8fHyMjIyPj4+KioqEhISCgoKJiYmVlZWbm5uZmZmNjY11dXVaWlpEREQ2NjY8PDxGRkZDQ0M4ODigoKD///////////////////////////////////////////////////////////////////////////////////////////////////////////////////////////////////////////////////////////////////////////////////////////////////////////////////////////////////////////////////////////////////////////////////////////////////////////////////////////////////////////////////////////////+bm5uMjIyQkJCWlpahoaGurq60tLStra2bm5t8fHxgYGCSkpJ/f39QUFApKSkkJCQlJSVDQ0ONjY1qampYWFhVVVVgYGBaWlpKSko2NjY+Pj5XV1dwcHB0dHRiYmJMTExAQEA9PT1bW1tOTk46Ojo4ODhBQUHMzMz///////////////////////////////////////////////////////////////////////////////////////////////////////////////////////////////////////////////////////////////////////////////////////////////////////////////////////////////////////////////////////////////////////////////////////////////////////////////////////////////////////////////////////////////////+Tk5NxcXE/Pz9LS0tfX19nZ2dUVFRDQ0Nzc3Opqam/v7+7u7udnZ1+fn5TU1MrKytsbGyfn5+wsLC2traxsbFcXFxaWlpRUVFGRkZDQ0M9PT1gYGAvLy83Nzc/Pz9TU1Nra2tiYmJHR0dWVlZCQkJsbGz///////////////////////////////////////////////////////////////////////////////////////////////////////////////////////////////////////////////////////////////////////////////////////////////////////////////////////////////////////////////////////////////////////////////////////////////////////////////////////////////////////////////////////////////////////////////+zs7PDw8Ovr6+0tLTHx8epqalNTU2AgICPj4+EhIRnZ2dJSUk3NzdBQUFdXV17e3uWlpacnJyVlZV/f39gYGBLS0tFRUU7OzvLy8v///+2trZoaGh3d3eGhoZ8fHxMTExKSkpJSUk7Ozv///////////////////////////////////////////////////////////////////////////////////////////////////////////////////////////////////////////////////////////////////////////////////////////////////////////////////////////////////////////////////////////////////////////////////////////////////////////////////////////////////////////////////////////////////////////////+zs7PS0tLh4eHGxsbBwcHIyMivr6+jo6OSkpJubm4vLy+bm5uWlpaPj4+Ojo68vLx3d3dAQEBaWlpnZ2dlZWVfX19ZWVlPT0+QkJDc3Ny3t7erq6uSkpKEhIR5eXldXV09PT1BQUE+Pj6goKD///////////////////////////////////////////////////////////////////////////////////////////////////////////////////////////////////////////////////////////////////////////////////////////////////////////////////////////////////////////////////////////////////////////////////////////////////////////////////////////////////////////////////////////////////////////+wsLC4uLjQ0NDg4ODMzMy0tLSVlZVvb2+EhIT///+oqKiQkJDZ2dnZ2dnMzMybm5ugoKCrq6u3t7d4eHg0NDRLS0tgYGBoaGhbW1vAwMDHx8eOjo6Hh4d0dHReXl5JSUkxMTEwMDA+Pj5DQ0Oenp7///////////////////////////////////////////////////////////////////////////////////////////////////////////////////////////////////////////////////////////////////////////////////////////////////////////////////////////////////////////////////////////////////////////////////////////////////////////////////////////////////////////////////////////////////////+qqqqnp6erq6vDw8Pb29vU1NSlpaVycnI7OzuFhYW9vb3FxcXKysrOzs7KysqsrKykpKSurq6kpKSkpKS4uLirq6tsbGxbW1ukpKSpqam3t7eioqKIiIg+Pj48PDxZWVmVlZWJiYk2NjZ/f3+cnJyEhIS6urr///////////////////////////////////////////////////////////////////////////////////////////////////////////////////////////////////////////////////////////////////////////////////////////////////////////////////////////////////////////////////////////////////////////////////////////////////////////////////////////////////////////////////////////////////+SkpKfn5+ZmZm0tLTa2trb29uoqKj///+ampqPj4/CwsLMzMzMzMzDw8O/v7/AwMDOzs7W1tbMzMyenp5+fn6cnJy4uLixsbHGxsa+vr63t7etra2kpKSsrKy+vr64uLikpKSlpaWenp61tbW0tLSioqKDg4PW1tb///////////////////////////////////////////////////////////////////////////////////////////////////////////////////////////////////////////////////////////////////////////////////////////////////////////////////////////////////////////////////////////////////////////////////////////////////////////////////////////////////////////////////////////////+BgYGYmJiIiIigoKDFxcXLy8uwsLCmpqarq6t2dna5ubnX19fX19fPz8/ExMTPz8/e3t7X19fNzc3BwcGDg4OCgoLJycnGxsbOzs7R0dHR0dHMzMzCwsK2traoqKiSkpKQkJCrq6u+vr7GxsbGxsa6urp3d3dkZGT///////////////////////////////////////////////////////////////////////////////////////////////////////////////////////////////////////////////////////////////////////////////////////////////////////////////////////////////////////////////////////////////////////////////////////////////////////////////////////////////////////////////////////////////+QkJCKiop3d3d7e3ucnJympqadnZ2tra2hoaFVVVWPj4+jo6OoqKinp6empqa0tLS7u7u7u7u2tratra2WlpaTk5PBwcHMzMy7u7u3t7ezs7Ourq6oqKihoaGXl5eCgoKBgYGSkpKampqYmJiJiYlsbGxISEheXl7Pz8////////////////////////////////////////////////////////////////////////////////////////////////////////////////////////////////////////////////////////////////////////////////////////////////////////////////////////////////////////////////////////////////////////////////////////////////////////////////////////////////////////////////////////////+fn59vb29oaGhWVlZoaGhzc3NoaGijo6P///85OTlTU1NLS0tpaWl6enqFhYWPj4+VlZWUlJSLi4t0dHRSUlKvr6+jo6OcnJyXl5eYmJiampqYmJiVlZWQkJCJiYl8fHxsbGxfX19TU1NKSkpFRUVDQ0NHR0dNTU2dnZ3///////////////////////////////////////////////////////////////////////////////////////////////////////////////////////////////////////////////////////////////////////////////////////////////////////////////////////////////////////////////////////////////////////////////////////////////////////////////////////////////////////////////////////////////9ycnJVVVVDQ0M/Pz9FRUVFRUXLy8v///+bm5s4ODhDQ0NDQ0NnZ2d+fn5+fn57e3t3d3dsbGxXV1dISEi5ubliYmJlZWV1dXWAgICCgoKAgIB6enpwcHBnZ2dfX19TU1NBQUEmJiY2NjZBQUFHR0dJSUk7Ozv///////////////////////////////////////////////////////////////////////////////////////////////////////////////////////////////////////////////////////////////////////////////////////////////////////////////////////////////////////////////////////////////////////////////////////////////////////////////////////////////////////////////////////////////////////9iYmIzMzMuLi4zMzNoaGj///////////9FRUUvLy+Pj49tbW2VlZWRkZGIiIiDg4N6enpsbGxqamqvr6+0tLRVVVU9PT1XV1deXl5WVlZMTExDQ0M8PDxJSUmLi4tra2tTU1NUVFROTk5GRkZtbW3IyMj///////////////////////////////////////////////////////////////////////////////////////////////////////////////////////////////////////////////////////////////////////////////////////////////////////////////////////////////////////////////////////////////////////////////////////////////////////////////////////////////////////////////////////////////////////////+Pj49cXFwsLCzJycn///////////92dnaqqqr///////+GhoaSkpKVlZWXl5eRkZGHh4eTk5O0tLTFxcW5ubl3d3dBQUE7Ozs3NzcvLy8uLi41NTVbW1ulpaV/f38wMDA6Ojo0NDRxcXH///////////////////////////////////////////////////////////////////////////////////////////////////////////////////////////////////////////////////////////////////////////////////////////////////////////////////////////////////////////////////////////////////////////////////////////////////////////////////////////////////////////////////////////////////////////////////////////////////////////////+ioqKIiIjJycnIyMijo6NtbW1cXFyJiYmFhYWLi4uzs7PHx8fNzc3Jycm4uLhubm4vLy8qKio7OztQUFBiYmJcXFxqamq4uLhycnJ7e3uFhYWRkZH///////////////////////////////////////////////////////////////////////////////////////////////////////////////////////////////////////////////////////////////////////////////////////////////////////////////////////////////////////////////////////////////////////////////////////////////////////////////////////////////////////////////////////////////////////////////////////////////////////////+1tbWxsbGlpaW6urq9vb25ubmIiIhISEhwcHBtbW1SUlLNzc3Z2dnU1NTFxcWbm5tYWFhiYmIoKChISEiHh4epqamnp6dcXFxdXV2xsbG/v7+xsbG2tra3t7f////////////////////////////////////////////////////////////////////////////////////////////////////////////////////////////////////////////////////////////////////////////////////////////////////////////////////////////////////////////////////////////////////////////////////////////////////////////////////////////////////////////////////////////////////////////////////////////////////////ExMSysrK2trbDw8PLy8uxsbFeXl6RkZGwsLDKysrAwMDCwsLMzMzOzs6+vr5/f39GRkb///////+Li4unp6fT09PR0dHKysq2travr6/GxsbExMS+vr6vr6+1tbX///////////////////////////////////////////////////////////////////////////////////////////////////////////////////////////////////////////////////////////////////////////////////////////////////////////////////////////////////////////////////////////////////////////////////////////////////////////////////////////////////////////////////////////////////////////////////////////////////+2trampqa6urrU1NTf39+ysrJjY2OVlZW7u7vf39/MzMzGxsbFxcXExMS2trZ+fn5dXV3Q0NDAwMCioqKjo6Pi4uLW1tbPz8/FxcWzs7Oenp7KysrExMS1tbV+fn7////////////////////////////////////////////////////////////////////////////////////////////////////////////////////////////////////////////////////////////////////////////////////////////////////////////////////////////////////////////////////////////////////////////////////////////////////////////////////////////////////////////////////////////////////////////////////////////////a2tqioqKioqK7u7vV1dXg4ODAwMB2dnZ0dHTFxcXc3NzS0tLQ0NDPz8/Kysq+vr6VlZV2dnZVVVWPj4+1tbXQ0NDV1dXPz8/KysrAwMCtra2Ojo6JiYnCwsK9vb2kpKS0tLT///////////////////////////////////////////////////////////////////////////////////////////////////////////////////////////////////////////////////////////////////////////////////////////////////////////////////////////////////////////////////////////////////////////////////////////////////////////////////////////////////////////////////////////////////////////////////////////+2traRkZGcnJy4uLjPz8/Z2dnOzs6ZmZlUVFS5ubnU1NTR0dHR0dHS0tLQ0NDKysq9vb2JiYmTk5OKiorOzs7c3NzNzc3JycnExMS7u7uqqqqPj49xcXGsrKzCwsLBwcGSkpL///////////////////////////////////////////////////////////////////////////////////////////////////////////////////////////////////////////////////////////////////////////////////////////////////////////////////////////////////////////////////////////////////////////////////////////////////////////////////////////////////////////////////////////////////////////////////////////////9tbW2Li4uwsLDFxcXKysrExMSpqal2dnakpKTIyMjGxsbDw8PBwcG8vLyzs7OhoaF4eHiGhobIyMi7u7vBwcHDw8O9vb23t7eurq6goKCJiYlbW1tzc3O3t7fS0tK5ubm/v7////////////////////////////////////////////////////////////////////////////////////////////////////////////////////////////////////////////////////////////////////////////////////////////////////////////////////////////////////////////////////////////////////////////////////////////////////////////////////////////////////////////////////////////////////////////////////////////+pqal0dHSgoKC2tra4uLivr6+YmJhtbW10dHSsrKyxsbGtra2np6eenp6NjY1ycnJXV1dwcHCdnZ2ampqbm5ulpaWjo6Oenp6VlZWHh4dubm5RUVFKSkqcnJzLy8u6urqRkZH///////////////////////////////////////////////////////////////////////////////////////////////////////////////////////////////////////////////////////////////////////////////////////////////////////////////////////////////////////////////////////////////////////////////////////////////////////////////////////////////////////////////////////////////////////////////////////////+rq6tycnKQkJCkpKSoqKidnZ2Kiop1dXVKSkpnZ2eBgYGHh4eEhIR5eXljY2NSUlJWVlZ5eXmbm5ufn5+SkpKMjIyKioqEhIR5eXliYmJLS0tERERsbGyPj4+3t7eIiIikpKT///////////////////////////////////////////////////////////////////////////////////////////////////////////////////////////////////////////////////////////////////////////////////////////////////////////////////////////////////////////////////////////////////////////////////////////////////////////////////////////////////////////////////////////////////////////////////////////+goKCXl5eYmJienp6goKCJiYmIiIiwsLCgoKBTU1NiYmJra2toaGhaWlpNTU1QUFBsbGyRkZGwsLC9vb20tLShoaGNjY13d3dXV1c8PDw3NzdKSkp1dXWoqKiPj491dXX///////////////////////////////////////////////////////////////////////////////////////////////////////////////////////////////////////////////////////////////////////////////////////////////////////////////////////////////////////////////////////////////////////////////////////////////////////////////////////////////////////////////////////////////////////////////////////////+enp6UlJS1tbWsrKylpaWEhIRzc3N/f3+4uLixsbGurq6cnJyOjo5+fn5kZGRXV1dqamqMjIyurq7FxcXQ0NDNzc3AwMCrq6t4eHhNTU1JSUlhYWF4eHiAgIBsbGxZWVn///////////////////////////////////////////////////////////////////////////////////////////////////////////////////////////////////////////////////////////////////////////////////////////////////////////////////////////////////////////////////////////////////////////////////////////////////////////////////////////////////////////////////////////////////////////////////////////////9zc3Oenp6tra2goKCenp6zs7PCwsLPz8/V1dXR0dHGxsa9vb20tLSmpqaIiIh8fHyNjY2mpqa+vr7Q0NDY2NjS0tLJycm9vb2YmJjBwcG7u7ujo6OTk5OEhIRiYmJJSUn///////////////////////////////////////////////////////////////////////////////////////////////////////////////////////////////////////////////////////////////////////////+HcucCAABhagkCAABVAGoCAgAAVQEydWJ1Yi4='
kfPickle = 'gAJjQW5pbWF0ZS5LZXlmcmFtZXMKS2V5ZnJhbWVzCnEBKYFxAn1xA1UHZW50cmllc3EEXXEFc2Iu'
def restoreAnimation():
	'A method to unpickle and restore animation objects'
	# Scenes must be unpickled after restoring transitions, because each
	# scene links to a 'scene' transition. Likewise, keyframes must be 
	# unpickled after restoring scenes, because each keyframe links to a scene.
	# The unpickle process is left to the restore* functions, it's 
	# important that it doesn't happen prior to calling those functions.
	import SimpleSession
	from Animate.Session import restoreTransitions
	from Animate.Session import restoreScenes
	from Animate.Session import restoreKeyframes
	SimpleSession.registerAfterModelsCB(restoreTransitions, trPickle)
	SimpleSession.registerAfterModelsCB(restoreScenes, scPickle)
	SimpleSession.registerAfterModelsCB(restoreKeyframes, kfPickle)
try:
	restoreAnimation()
except:
	reportRestoreError('Error in Animate.Session')

def restoreLightController():
	import Lighting
	Lighting._setFromParams({'ratio': 1.25, 'brightness': 1.0, 'material': [30.0, (0.85, 0.85, 0.85), 0.1], 'back': [(0.3574067443365933, 0.6604015517481455, -0.6604015517481456), (1.0, 1.0, 1.0), 0.0], 'mode': 'two-point', 'key': [(-0.3574067443365933, 0.6604015517481455, 0.6604015517481456), (1.0, 1.0, 1.0), 1.0], 'contrast': 0.83, 'fill': [(0.2505628070857316, 0.2505628070857316, 0.9351131265310294), (1.0, 1.0, 1.0), 0.0]})
try:
	restoreLightController()
except:
	reportRestoreError("Error restoring lighting parameters")


def restore_surface_zones():
 surface_zone_state = \
   {
    'class': 'Surface_Zone_State',
    'version': 3,
    'zone_table': {},
   }
 try:
  import SurfaceZone.session
  SurfaceZone.session.restore_surface_zone_state(surface_zone_state)
 except:
  reportRestoreError('Error restoring surface zones')

registerAfterModelsCB(restore_surface_zones)


def restoreRemainder():
	from SimpleSession.versions.v65 import restoreWindowSize, \
	     restoreOpenStates, restoreSelections, restoreFontInfo, \
	     restoreOpenModelsAttrs, restoreModelClip, restoreSilhouettes

	curSelIds =  []
	savedSels = []
	openModelsAttrs = { 'cofrMethod': 2 }
	windowSize = (330, 1340)
	xformMap = {}
	fontInfo = {'face': (u'Sans Serif', u'Normal', 28)}
	clipPlaneInfo = {}
	silhouettes = {0: True}

	replyobj.status("Restoring window...", blankAfter=0,
		secondary=True)
	restoreWindowSize(windowSize)
	replyobj.status("Restoring open states...", blankAfter=0,
		secondary=True)
	restoreOpenStates(xformMap)
	replyobj.status("Restoring font info...", blankAfter=0,
		secondary=True)
	restoreFontInfo(fontInfo)
	replyobj.status("Restoring selections...", blankAfter=0,
		secondary=True)
	restoreSelections(curSelIds, savedSels)
	replyobj.status("Restoring openModel attributes...", blankAfter=0,
		secondary=True)
	restoreOpenModelsAttrs(openModelsAttrs)
	replyobj.status("Restoring model clipping...", blankAfter=0,
		secondary=True)
	restoreModelClip(clipPlaneInfo)
	replyobj.status("Restoring per-model silhouettes...", blankAfter=0,
		secondary=True)
	restoreSilhouettes(silhouettes)

	replyobj.status("Restoring remaining extension info...", blankAfter=0,
		secondary=True)
try:
	restoreRemainder()
except:
	reportRestoreError("Error restoring post-model state")
from SimpleSession.versions.v65 import makeAfterModelsCBs
makeAfterModelsCBs()

from SimpleSession.versions.v65 import endRestore
replyobj.status('Finishing restore...', blankAfter=0, secondary=True)
endRestore({})
replyobj.status('', secondary=True)
replyobj.status('Restore finished.')
