# Supplementary material for: Specific lid-base contacts in the 26s proteasome control the conformational switching required for substrate degradation
Source: eLife. 2019 Nov 28;8:e49806. doi: 10.7554/eLife.49806 (PMC6910829; doi:10.7554/eLife.49806)
Supplement: Figure 2—source data 1. [file elife-49806-fig2-data1.zip › Figure 2-source data/EM density/MutAtp_recen_k6al/tiles.py]

import cPickle, base64
try:
	from SimpleSession.versions.v65 import beginRestore,\
	    registerAfterModelsCB, reportRestoreError, checkVersion
except ImportError:
	from chimera import UserError
	raise UserError('Cannot open session that was saved in a'
	    ' newer version of Chimera; update your version')
checkVersion([1, 13, 1, 41965])
import chimera
from chimera import replyobj
replyobj.status('Restoring session...', \
    blankAfter=0)
replyobj.status('Beginning session restore...', \
    blankAfter=0, secondary=True)
beginRestore()

def restoreCoreModels():
	from SimpleSession.versions.v65 import init, restoreViewer, \
	     restoreMolecules, restoreColors, restoreSurfaces, \
	     restoreVRML, restorePseudoBondGroups, restoreModelAssociations
	molInfo = cPickle.loads(base64.b64decode('gAJ9cQEoVRFyaWJib25JbnNpZGVDb2xvcnECSwBOfYdVCWJhbGxTY2FsZXEDSwBOfYdVCXBvaW50U2l6ZXEESwBOfYdVBWNvbG9ycQVLAE59h1UKcmliYm9uVHlwZXEGSwBOfYdVCnN0aWNrU2NhbGVxB0sATn2HVQxtbUNJRkhlYWRlcnNxCF1VDGFyb21hdGljTW9kZXEJSwBOfYdVCnZkd0RlbnNpdHlxCksATn2HVQZoaWRkZW5xC0sATn2HVQ1hcm9tYXRpY0NvbG9ycQxLAE59h1UPcmliYm9uU21vb3RoaW5ncQ1LAE59h1UJYXV0b2NoYWlucQ5LAE59h1UKcGRiVmVyc2lvbnEPSwBOfYdVCG9wdGlvbmFscRB9VQ9sb3dlckNhc2VDaGFpbnNxEUsATn2HVQlsaW5lV2lkdGhxEksATn2HVQ9yZXNpZHVlTGFiZWxQb3NxE0sATn2HVQRuYW1lcRRLAE59h1UPYXJvbWF0aWNEaXNwbGF5cRVLAE59h1UPcmliYm9uU3RpZmZuZXNzcRZLAE59h1UKcGRiSGVhZGVyc3EXXVUDaWRzcRhLAE59h1UOc3VyZmFjZU9wYWNpdHlxGUsATn2HVRBhcm9tYXRpY0xpbmVUeXBlcRpLAE59h1UUcmliYm9uSGlkZXNNYWluY2hhaW5xG0sATn2HVQdkaXNwbGF5cRxLAE59h3Uu'))
	resInfo = cPickle.loads(base64.b64decode('gAJ9cQEoVQZpbnNlcnRxAksATn2HVQtmaWxsRGlzcGxheXEDSwBOfYdVBG5hbWVxBEsATn2HVQVjaGFpbnEFSwBOfYdVDnJpYmJvbkRyYXdNb2RlcQZLAE59h1UCc3NxB0sATn2HVQhtb2xlY3VsZXEISwBOfYdVC3JpYmJvbkNvbG9ycQlLAE59h1UFbGFiZWxxCksATn2HVQpsYWJlbENvbG9ycQtLAE59h1UIZmlsbE1vZGVxDEsATn2HVQVpc0hldHENSwBOfYdVC2xhYmVsT2Zmc2V0cQ5LAE59h1UIcG9zaXRpb25xD11VDXJpYmJvbkRpc3BsYXlxEEsATn2HVQhvcHRpb25hbHERfVUEc3NJZHESSwBOfYd1Lg=='))
	atomInfo = cPickle.loads(base64.b64decode('gAJ9cQEoVQdyZXNpZHVlcQJLAE59h1UIdmR3Q29sb3JxA0sATn2HVQRuYW1lcQRLAE59h1UDdmR3cQVLAE59h1UOc3VyZmFjZURpc3BsYXlxBksATn2HVQVjb2xvcnEHSwBOfYdVCWlkYXRtVHlwZXEISwBOfYdVBmFsdExvY3EJSwBOfYdVBWxhYmVscQpLAE59h1UOc3VyZmFjZU9wYWNpdHlxC0sATn2HVQdlbGVtZW50cQxLAE59h1UKbGFiZWxDb2xvcnENSwBOfYdVDHN1cmZhY2VDb2xvcnEOSwBOfYdVD3N1cmZhY2VDYXRlZ29yeXEPSwBOfYdVBnJhZGl1c3EQSwBOfYdVCmNvb3JkSW5kZXhxEV1VC2xhYmVsT2Zmc2V0cRJLAE59h1USbWluaW11bUxhYmVsUmFkaXVzcRNLAE59h1UIZHJhd01vZGVxFEsATn2HVQhvcHRpb25hbHEVfVUHZGlzcGxheXEWSwBOfYd1Lg=='))
	bondInfo = cPickle.loads(base64.b64decode('gAJ9cQEoVQVjb2xvcnECSwBOfYdVBWF0b21zcQNdVQVsYWJlbHEESwBOfYdVCGhhbGZib25kcQVLAE59h1UGcmFkaXVzcQZLAE59h1ULbGFiZWxPZmZzZXRxB0sATn2HVQhkcmF3TW9kZXEISwBOfYdVCG9wdGlvbmFscQl9VQdkaXNwbGF5cQpLAE59h3Uu'))
	crdInfo = cPickle.loads(base64.b64decode('gAJ9cQEu'))
	surfInfo = {'category': (0, None, {}), 'probeRadius': (0, None, {}), 'pointSize': (0, None, {}), 'name': [], 'density': (0, None, {}), 'colorMode': (0, None, {}), 'useLighting': (0, None, {}), 'transparencyBlendMode': (0, None, {}), 'molecule': [], 'smoothLines': (0, None, {}), 'lineWidth': (0, None, {}), 'allComponents': (0, None, {}), 'twoSidedLighting': (0, None, {}), 'customVisibility': [], 'drawMode': (0, None, {}), 'display': (0, None, {}), 'customColors': []}
	vrmlInfo = {'subid': (0, None, {}), 'display': (0, None, {}), 'id': (0, None, {}), 'vrmlString': [], 'name': (0, None, {})}
	colors = {u'': ((0.580392, 0.878431, 0.878431), 1, u''), u'Ru': ((0.141176, 0.560784, 0.560784), 1, u'default'), u'gold': ((1, 0.843137, 0), 1, u'default'), u'firebrick': ((0.698039, 0.133333, 0.133333), 1, u'default'), u'Re': ((0.14902, 0.490196, 0.670588), 1, u'default'), u'Rf': ((0.8, 0, 0.34902), 1, u'default'), u'Ra': ((0, 0.490196, 0), 1, u'default'), u'Rb': ((0.439216, 0.180392, 0.690196), 1, u'default'), u'Rn': ((0.258824, 0.509804, 0.588235), 1, u'default'), u'Rh': ((0.0392157, 0.490196, 0.54902), 1, u'default'), u'Be': ((0.760784, 1, 0), 1, u'default'), u'Ba': ((0, 0.788235, 0), 1, u'default'), u'Bh': ((0.878431, 0, 0.219608), 1, u'default'), u'Bi': ((0.619608, 0.309804, 0.709804), 1, u'default'), u'Bk': ((0.541176, 0.309804, 0.890196), 1, u'default'), u'Br': ((0.65098, 0.160784, 0.160784), 1, u'default'), u'orange': ((1, 0.498039, 0), 1, u'default'), u'H': ((1, 1, 1), 1, u'default'), u'P': ((1, 0.501961, 0), 1, u'default'), u'Os': ((0.14902, 0.4, 0.588235), 1, u'default'), u'orange red': ((1, 0.270588, 0), 1, u'default'), u'Ge': ((0.4, 0.560784, 0.560784), 1, u'default'),
u'Gd': ((0.270588, 1, 0.780392), 1, u'default'), u'Ga': ((0.760784, 0.560784, 0.560784), 1, u'default'), u'Pr': ((0.85098, 1, 0.780392), 1, u'default'), u'deep pink': ((1, 0.0784314, 0.576471), 1, u'default'), u'Pt': ((0.815686, 0.815686, 0.878431), 1, u'default'), u'Pu': ((0, 0.419608, 1), 1, u'default'), u'C': ((0.564706, 0.564706, 0.564706), 1, u'default'), u'Cf': ((0.631373, 0.211765, 0.831373), 1, u'default'), u'Pb': ((0.341176, 0.34902, 0.380392), 1, u'default'), u'Pa': ((0, 0.631373, 1), 1, u'default'), u'Pd': ((0, 0.411765, 0.521569), 1, u'default'), u'Cd': ((1, 0.85098, 0.560784), 1, u'default'), u'Po': ((0.670588, 0.360784, 0), 1, u'default'), u'Pm': ((0.639216, 1, 0.780392), 1, u'default'), u'purple': ((0.627451, 0.12549, 0.941176), 1, u'default'), u'Hs': ((0.901961, 0, 0.180392), 1, u'default'), u'Ho': ((0, 1, 0.611765), 1, u'default'), u'Hf': ((0.301961, 0.760784, 1), 1, u'default'), u'Hg': ((0.721569, 0.721569, 0.815686), 1, u'default'), u'He': ((0.85098, 1, 1), 1, u'default'), u'Md': ((0.701961, 0.0509804, 0.65098), 1, u'default'), u'Mg': ((0.541176, 1, 0), 1, u'default'),
u'K': ((0.560784, 0.25098, 0.831373), 1, u'default'), u'Mn': ((0.611765, 0.478431, 0.780392), 1, u'default'), u'O': ((1, 0.0509804, 0.0509804), 1, u'default'), u'Mt': ((0.921569, 0, 0.14902), 1, u'default'), u'S': ((1, 1, 0.188235), 1, u'default'), u'W': ((0.129412, 0.580392, 0.839216), 1, u'default'), u'sky blue': ((0.529412, 0.807843, 0.921569), 1, u'default'), u'Zn': ((0.490196, 0.501961, 0.690196), 1, u'default'), u'plum': ((0.866667, 0.627451, 0.866667), 1, u'default'), u'hot pink': ((1, 0.411765, 0.705882), 1, u'default'), u'Eu': ((0.380392, 1, 0.780392), 1, u'default'), u'Es': ((0.701961, 0.121569, 0.831373), 1, u'default'), u'Er': ((0, 0.901961, 0.458824), 1, u'default'), u'Ni': ((0.313725, 0.815686, 0.313725), 1, u'default'), u'No': ((0.741176, 0.0509804, 0.529412), 1, u'default'), u'Na': ((0.670588, 0.360784, 0.94902), 1, u'default'), u'Nb': ((0.45098, 0.760784, 0.788235), 1, u'default'), u'Nd': ((0.780392, 1, 0.780392), 1, u'default'), u'Ne': ((0.701961, 0.890196, 0.960784), 1, u'default'), u'dodger blue': ((0.117647, 0.564706, 1), 1, u'default'),
u'Np': ((0, 0.501961, 1), 1, u'default'), u'Fr': ((0.258824, 0, 0.4), 1, u'default'), u'Fe': ((0.878431, 0.4, 0.2), 1, u'default'), u'Fm': ((0.701961, 0.121569, 0.729412), 1, u'default'), u'B': ((1, 0.709804, 0.709804), 1, u'default'), u'F': ((0.564706, 0.878431, 0.313725), 1, u'default'), u'Sr': ((0, 1, 0), 1, u'default'), u'cornflower blue': ((0.392157, 0.584314, 0.929412), 1, u'default'), u'N': ((0.188235, 0.313725, 0.972549), 1, u'default'), u'Kr': ((0.360784, 0.721569, 0.819608), 1, u'default'), u'Si': ((0.941176, 0.784314, 0.627451), 1, u'default'), u'Sn': ((0.4, 0.501961, 0.501961), 1, u'default'), u'Sm': ((0.560784, 1, 0.780392), 1, u'default'), u'V': ((0.65098, 0.65098, 0.670588), 1, u'default'), u'Sc': ((0.901961, 0.901961, 0.901961), 1, u'default'), u'Sb': ((0.619608, 0.388235, 0.709804), 1, u'default'), u'Sg': ((0.85098, 0, 0.270588), 1, u'default'), u'Se': ((1, 0.631373, 0), 1, u'default'), u'Co': ((0.941176, 0.564706, 0.627451), 1, u'default'), u'Cm': ((0.470588, 0.360784, 0.890196), 1, u'default'), u'Cl': ((0.121569, 0.941176, 0.121569), 1, u'default'),
u'Ca': ((0.239216, 1, 0), 1, u'default'), u'grey': ((0.745098, 0.745098, 0.745098), 1, u'default'), u'Ce': ((1, 1, 0.780392), 1, u'default'), u'Xe': ((0.258824, 0.619608, 0.690196), 1, u'default'), u'Tm': ((0, 0.831373, 0.321569), 1, u'default'), u'Cs': ((0.341176, 0.0901961, 0.560784), 1, u'default'), u'Cr': ((0.541176, 0.6, 0.780392), 1, u'default'), u'coral': ((1, 0.498039, 0.313725), 1, u'default'), u'Cu': ((0.784314, 0.501961, 0.2), 1, u'default'), u'rosy brown': ((0.737255, 0.560784, 0.560784), 1, u'default'), u'La': ((0.439216, 0.831373, 1), 1, u'default'), u'Li': ((0.8, 0.501961, 1), 1, u'default'), u'Tl': ((0.65098, 0.329412, 0.301961), 1, u'default'), u'Lu': ((0, 0.670588, 0.141176), 1, u'default'), u'Lr': ((0.780392, 0, 0.4), 1, u'default'), u'Th': ((0, 0.729412, 1), 1, u'default'), u'Ti': ((0.74902, 0.760784, 0.780392), 1, u'default'), u'Te': ((0.831373, 0.478431, 0), 1, u'default'), u'Tb': ((0.188235, 1, 0.780392), 1, u'default'), u'Tc': ((0.231373, 0.619608, 0.619608), 1, u'default'), u'Ta': ((0.301961, 0.65098, 1), 1, u'default'), u'pink': ((1, 0.752941, 0.796078), 1, u'default'),
u'Yb': ((0, 0.74902, 0.219608), 1, u'default'), u'Db': ((0.819608, 0, 0.309804), 1, u'default'), u'Zr': ((0.580392, 0.878431, 0.878431), 1, u'default'), u'Dy': ((0.121569, 1, 0.780392), 1, u'default'), u'orchid': ((0.854902, 0.439216, 0.839216), 1, u'default'), u'I': ((0.580392, 0, 0.580392), 1, u'default'), u'salmon': ((0.980392, 0.501961, 0.447059), 1, u'default'), u'medium purple': ((0.576471, 0.439216, 0.858824), 1, u'default'), u'U': ((0, 0.560784, 1), 1, u'default'), u'deep sky blue': ((0, 0.74902, 1), 1, u'default'), u'Y': ((0.580392, 1, 1), 1, u'default'), u'Ac': ((0.439216, 0.670588, 0.980392), 1, u'default'), u'Ag': ((0.752941, 0.752941, 0.752941), 1, u'default'), u'Ir': ((0.0901961, 0.329412, 0.529412), 1, u'default'), u'Am': ((0.329412, 0.360784, 0.94902), 1, u'default'), u'Al': ((0.74902, 0.65098, 0.65098), 1, u'default'), u'As': ((0.741176, 0.501961, 0.890196), 1, u'default'), u'Ar': ((0.501961, 0.819608, 0.890196), 1, u'default'), u'Au': ((1, 0.819608, 0.137255), 1, u'default'), u'At': ((0.458824, 0.309804, 0.270588), 1, u'default'),
u'In': ((0.65098, 0.458824, 0.45098), 1, u'default'), u'Mo': ((0.329412, 0.709804, 0.709804), 1, u'default')}
	materials = {u'default': ((0.085, 0.085, 0.085), 30), u'': ((0.17, 0.17, 0.17), 30)}
	pbInfo = {'category': [u'distance monitor'], 'bondInfo': [{'color': (0, None, {}), 'atoms': [], 'label': (0, None, {}), 'halfbond': (0, None, {}), 'labelColor': (0, None, {}), 'labelOffset': (0, None, {}), 'drawMode': (0, None, {}), 'display': (0, None, {})}], 'lineType': (1, 2, {}), 'color': (1, 0, {}), 'optional': {'fixedLabels': (True, False, (1, False, {}))}, 'display': (1, True, {}), 'showStubBonds': (1, False, {}), 'lineWidth': (1, 9, {}), 'stickScale': (1, 1, {}), 'id': [-2]}
	modelAssociations = {}
	colorInfo = (3, (u'', (1, 1, 1, 1)), {(u'', (0, 1, 0, 1)): [2], (u'', (1, 0.037037, 0, 1)): [0]})
	viewerInfo = {'cameraAttrs': {'center': (279.8492669489, -625.07087297969, 237.03883274922), 'fieldOfView': 45.707032988355, 'nearFar': (876.35319385285, -830.359012124), 'ortho': True, 'eyeSeparation': 50.8, 'focal': 237.03883274922}, 'viewerAttrs': {'silhouetteColor': None, 'clipping': False, 'showSilhouette': False, 'showShadows': False, 'viewSize': 269.89152927386, 'labelsOnTop': True, 'depthCueRange': (0.89999997615814, 1), 'silhouetteWidth': 8, 'singleLayerTransparency': True, 'shadowTextureSize': 2048, 'backgroundImage': [None, 1, 2, 1, 0, 0], 'backgroundGradient': [('Chimera default', [(1, 1, 1, 1), (0, 0, 1, 1)], 1), 1, 0, 0], 'depthCue': False, 'highlight': 0, 'scaleFactor': 1, 'angleDependentTransparency': True, 'backgroundMethod': 0}, 'viewerHL': 2, 'cameraMode': 'mono', 'detail': 1.5, 'viewerFog': None, 'viewerBG': 1}

	replyobj.status("Initializing session restore...", blankAfter=0,
		secondary=True)
	from SimpleSession.versions.v65 import expandSummary
	init(dict(enumerate(expandSummary(colorInfo))))
	replyobj.status("Restoring colors...", blankAfter=0,
		secondary=True)
	restoreColors(colors, materials)
	replyobj.status("Restoring molecules...", blankAfter=0,
		secondary=True)
	restoreMolecules(molInfo, resInfo, atomInfo, bondInfo, crdInfo)
	replyobj.status("Restoring surfaces...", blankAfter=0,
		secondary=True)
	restoreSurfaces(surfInfo)
	replyobj.status("Restoring VRML models...", blankAfter=0,
		secondary=True)
	restoreVRML(vrmlInfo)
	replyobj.status("Restoring pseudobond groups...", blankAfter=0,
		secondary=True)
	restorePseudoBondGroups(pbInfo)
	replyobj.status("Restoring model associations...", blankAfter=0,
		secondary=True)
	restoreModelAssociations(modelAssociations)
	replyobj.status("Restoring camera...", blankAfter=0,
		secondary=True)
	restoreViewer(viewerInfo)

try:
	restoreCoreModels()
except:
	reportRestoreError("Error restoring core models")

	replyobj.status("Restoring extension info...", blankAfter=0,
		secondary=True)


try:
	import StructMeasure
	from StructMeasure.DistMonitor import restoreDistances
	registerAfterModelsCB(restoreDistances, 1)
except:
	reportRestoreError("Error restoring distances in session")


def restoreMidasBase():
	formattedPositions = {'session-start': (1.0, 274.39213643026, (281.66668126447, -2064.487801536, 241.80176306914), (891.77947952987, -841.38347031332), 241.80176306914, {(9, 0): ((519.6495658140666, -2829.048410176286, 603.1770209035707), (-0.6058208990461984, 0.7955084490902022, 0.012138603913023583, 161.47331593118238)), (0, 0): ((519.1290949305728, 386.0208978896577, 599.1683597729955), (-0.6058208990461984, 0.7955084490902022, 0.012138603913023583, 161.47331593118238)), (7, 0): ((519.7362627124614, -2115.4800594606822, 601.7167233369645), (-0.6058208990461984, 0.7955084490902022, 0.012138603913023583, 161.47331593118238)), (3, 0): ((520.748723372406, -682.3286385880939, 602.1318214432071), (-0.6058208990461984, 0.7955084490902022, 0.012138603913023583, 161.47331593118238)), (8, 0): ((520.3907016351985, -2477.7313549868595, 604.7600293499019), (-0.6058208990461984, 0.7955084490902022, 0.012138603913023583, 161.47331593118238)), (6, 0): ((518.255266059758, -1756.426547470463, 605.1091574102038), (-0.6058208990461984, 0.7955084490902022, 0.012138603913023583, 161.47331593118238)), (2, 0): ((518.9885213108105, -327.605412586768, 605.7378647880631), (-0.6058208990461984, 0.7955084490902022, 0.012138603913023583, 161.47331593118238)), (5, 0): ((518.4560291763646, -1394.4570854589956, 602.9259006603446), (-0.6058208990461984, 0.7955084490902022, 0.012138603913023583, 161.47331593118238)), (1, 0): ((518.9175348944134, 27.517486164377033, 602.1038502278499), (-0.6058208990461984, 0.7955084490902022, 0.012138603913023583, 161.47331593118238)), (4, 0): ((515.93514718054, -1046.0824008621985, 606.6494565419905), (-0.6058208990461984, 0.7955084490902022, 0.012138603913023583, 161.47331593118238))}, {}, 2, (0, 0, 0), False, 45.707032988355)}
	import Midas
	Midas.restoreMidasBase(formattedPositions)
try:
	restoreMidasBase()
except:
	reportRestoreError('Error restoring Midas base state')


def restoreMidasText():
	from Midas import midas_text
	midas_text.aliases = {}
	midas_text.userSurfCategories = {}

try:
	restoreMidasText()
except:
	reportRestoreError('Error restoring Midas text state')


def restore_cap_attributes():
 cap_attributes = \
  {
   'cap_attributes': [
     {
      'cap_color': None,
      'class': 'Model_Capper_State',
      'display_style': None,
      'surface': ( 0, 0, ),
      'version': 1,
     },
     {
      'cap_color': None,
      'class': 'Model_Capper_State',
      'display_style': None,
      'surface': ( 1, 0, ),
      'version': 1,
     },
     {
      'cap_color': None,
      'class': 'Model_Capper_State',
      'display_style': None,
      'surface': ( 2, 0, ),
      'version': 1,
     },
     {
      'cap_color': None,
      'class': 'Model_Capper_State',
      'display_style': None,
      'surface': ( 3, 0, ),
      'version': 1,
     },
     {
      'cap_color': None,
      'class': 'Model_Capper_State',
      'display_style': None,
      'surface': ( 4, 0, ),
      'version': 1,
     },
     {
      'cap_color': None,
      'class': 'Model_Capper_State',
      'display_style': None,
      'surface': ( 5, 0, ),
      'version': 1,
     },
    ],
   'cap_color': None,
   'cap_offset': 0.01,
   'class': 'Caps_State',
   'default_cap_offset': 0.01,
   'mesh_style': False,
   'shown': True,
   'subdivision_factor': 1.0,
   'version': 1,
  }
 import SurfaceCap.session
 SurfaceCap.session.restore_cap_attributes(cap_attributes)
registerAfterModelsCB(restore_cap_attributes)


def restore_volume_data():
 volume_data_state = \
  {
   'class': 'Volume_Manager_State',
   'data_and_regions_state': [
     (
      {
       'available_subsamplings': {},
       'cell_angles': ( 90.0, 90.0, 90.0, ),
       'class': 'Data_State',
       'file_type': 'mrc',
       'grid_id': '',
       'name': u'run_it025_class003.mrc',
       'path': u'run_it025_class003.mrc',
       'rotation': (
         ( 1, 0, 0, ),
         ( 0, 1, 0, ),
         ( 0, 0, 1, ),
        ),
       'symmetries': ( ),
       'version': 6,
       'xyz_origin': None,
       'xyz_step': None,
      },
      [
       {
        'class': 'Volume_State',
        'default_rgba': ( 0.7, 1, 1, 1, ),
        'region': (
          ( 0, 0, 0, ),
          ( 139, 139, 139, ),
          ( 1, 1, 1, ),
         ),
        'region_list': {
          'class': 'Region_List_State',
          'current_index': 0,
          'named_regions': [ ],
          'region_list': [
            (
             ( 0, 0, 0, ),
             ( 139, 139, 139, ),
            ),
           ],
          'version': 1,
         },
        'rendering_options': {
          'box_faces': False,
          'bt_correction': False,
          'cap_faces': True,
          'class': 'Rendering_Options_State',
          'color_mode': 'auto8',
          'dim_transparency': True,
          'dim_transparent_voxels': True,
          'flip_normals': False,
          'limit_voxel_count': True,
          'line_thickness': 1.4,
          'linear_interpolation': True,
          'maximum_intensity_projection': False,
          'mesh_lighting': True,
          'minimal_texture_memory': False,
          'orthoplane_positions': ( 0, 0, 0, ),
          'orthoplanes_shown': ( False, False, False, ),
          'outline_box_linewidth': 1.0,
          'outline_box_rgb': ( 0.0, 0.0, 0.0, ),
          'projection_mode': 'auto',
          'show_outline_box': False,
          'smooth_lines': True,
          'smoothing_factor': 0.3,
          'smoothing_iterations': 2,
          'square_mesh': True,
          'subdivide_surface': True,
          'subdivision_levels': 1,
          'surface_smoothing': True,
          'two_sided_lighting': True,
          'version': 1,
          'voxel_limit': 16.2,
         },
        'representation': 'surface',
        'session_volume_id': '#CA,&/*J/prlfz^4j]hF.`F""Q\nwUc.=',
        'solid_brightness_factor': 1,
        'solid_colors': [
          ( 0.7, 1, 1, 1, ),
          ( 0.7, 1, 1, 1, ),
          ( 0.7, 1, 1, 1, ),
         ],
        'solid_levels': (
          ( -0.0037927436828613312, 0, ),
          ( 0.032974345845729114, 0.99, ),
          ( 0.07459145784378052, 1, ),
         ),
        'solid_model': None,
        'surface_brightness_factor': 1,
        'surface_colors': [
          ( 0.7450000047683716, 0.7450000047683716, 0.7450000047683716, 1.0, ),
         ],
        'surface_levels': [ 0.019, ],
        'surface_model': {
          'active': True,
          'class': 'Model_State',
          'clip_plane_normal': ( 0.0, 0.0, 0.0, ),
          'clip_plane_origin': ( 0.0, 0.0, 0.0, ),
          'clip_thickness': 5.0,
          'display': True,
          'id': 2,
          'name': u'run_it025_class003.mrc',
          'osl_identifier': u'#2',
          'silhouette': True,
          'subid': 0,
          'use_clip_plane': False,
          'use_clip_thickness': False,
          'version': 5,
          'xform': {
            'class': 'Xform_State',
            'rotation_angle': 161.47331058967515,
            'rotation_axis': ( -0.6058209820099077, 0.7955083826672006, 0.012138816365935539, ),
            'translation': ( 521.8881572788797, -319.6959501116494, 598.0427912793361, ),
            'version': 1,
           },
         },
        'transparency_depth': 0.5,
        'transparency_factor': 0,
        'version': 6,
       },
      ],
     ),
     (
      {
       'available_subsamplings': {},
       'cell_angles': ( 90.0, 90.0, 90.0, ),
       'class': 'Data_State',
       'file_type': 'mrc',
       'grid_id': '',
       'name': u'run_it025_class005.mrc',
       'path': u'run_it025_class005.mrc',
       'rotation': (
         ( 1, 0, 0, ),
         ( 0, 1, 0, ),
         ( 0, 0, 1, ),
        ),
       'symmetries': ( ),
       'version': 6,
       'xyz_origin': None,
       'xyz_step': None,
      },
      [
       {
        'class': 'Volume_State',
        'default_rgba': ( 1, 0.7, 1, 1, ),
        'region': (
          ( 0, 0, 0, ),
          ( 139, 139, 139, ),
          ( 1, 1, 1, ),
         ),
        'region_list': {
          'class': 'Region_List_State',
          'current_index': 0,
          'named_regions': [ ],
          'region_list': [
            (
             ( 0, 0, 0, ),
             ( 139, 139, 139, ),
            ),
           ],
          'version': 1,
         },
        'rendering_options': {
          'box_faces': False,
          'bt_correction': False,
          'cap_faces': True,
          'class': 'Rendering_Options_State',
          'color_mode': 'auto8',
          'dim_transparency': True,
          'dim_transparent_voxels': True,
          'flip_normals': False,
          'limit_voxel_count': True,
          'line_thickness': 1.4,
          'linear_interpolation': True,
          'maximum_intensity_projection': False,
          'mesh_lighting': True,
          'minimal_texture_memory': False,
          'orthoplane_positions': ( 0, 0, 0, ),
          'orthoplanes_shown': ( False, False, False, ),
          'outline_box_linewidth': 1.0,
          'outline_box_rgb': ( 0.0, 0.0, 0.0, ),
          'projection_mode': 'auto',
          'show_outline_box': False,
          'smooth_lines': True,
          'smoothing_factor': 0.3,
          'smoothing_iterations': 2,
          'square_mesh': True,
          'subdivide_surface': True,
          'subdivision_levels': 1,
          'surface_smoothing': True,
          'two_sided_lighting': True,
          'version': 1,
          'voxel_limit': 16.2,
         },
        'representation': 'surface',
        'session_volume_id': 'nGuF"Po=l;z.(LnOI8n-`*ezA;?~.v_v',
        'solid_brightness_factor': 1,
        'solid_colors': [
          ( 1, 0.7, 1, 1, ),
          ( 1, 0.7, 1, 1, ),
          ( 1, 0.7, 1, 1, ),
         ],
        'solid_levels': (
          ( -0.0034165010526776285, 0, ),
          ( 0.031760155193507666, 0.99, ),
          ( 0.07425306737422943, 1, ),
         ),
        'solid_model': None,
        'surface_brightness_factor': 1,
        'surface_colors': [
          ( 0.7450000047683716, 0.7450000047683716, 0.7450000047683716, 1.0, ),
         ],
        'surface_levels': [ 0.019, ],
        'surface_model': {
          'active': True,
          'class': 'Model_State',
          'clip_plane_normal': ( 0.0, 0.0, 0.0, ),
          'clip_plane_origin': ( 0.0, 0.0, 0.0, ),
          'clip_thickness': 5.0,
          'display': True,
          'id': 4,
          'name': u'run_it025_class005.mrc',
          'osl_identifier': u'#4',
          'silhouette': True,
          'subid': 0,
          'use_clip_plane': False,
          'use_clip_thickness': False,
          'version': 5,
          'xform': {
            'class': 'Xform_State',
            'rotation_angle': 161.47331058967515,
            'rotation_axis': ( -0.6058209820099077, 0.7955083826672006, 0.012138816365935539, ),
            'translation': ( 516.6262983347272, -1026.372156906733, 604.0717130211032, ),
            'version': 1,
           },
         },
        'transparency_depth': 0.5,
        'transparency_factor': 0,
        'version': 6,
       },
      ],
     ),
     (
      {
       'available_subsamplings': {},
       'cell_angles': ( 90.0, 90.0, 90.0, ),
       'class': 'Data_State',
       'file_type': 'mrc',
       'grid_id': '',
       'name': u'run_it025_class004.mrc',
       'path': u'run_it025_class004.mrc',
       'rotation': (
         ( 1, 0, 0, ),
         ( 0, 1, 0, ),
         ( 0, 0, 1, ),
        ),
       'symmetries': ( ),
       'version': 6,
       'xyz_origin': None,
       'xyz_step': None,
      },
      [
       {
        'class': 'Volume_State',
        'default_rgba': ( 0.7, 0.7, 1, 1, ),
        'region': (
          ( 0, 0, 0, ),
          ( 139, 139, 139, ),
          ( 1, 1, 1, ),
         ),
        'region_list': {
          'class': 'Region_List_State',
          'current_index': 0,
          'named_regions': [ ],
          'region_list': [
            (
             ( 0, 0, 0, ),
             ( 139, 139, 139, ),
            ),
           ],
          'version': 1,
         },
        'rendering_options': {
          'box_faces': False,
          'bt_correction': False,
          'cap_faces': True,
          'class': 'Rendering_Options_State',
          'color_mode': 'auto8',
          'dim_transparency': True,
          'dim_transparent_voxels': True,
          'flip_normals': False,
          'limit_voxel_count': True,
          'line_thickness': 1.4,
          'linear_interpolation': True,
          'maximum_intensity_projection': False,
          'mesh_lighting': True,
          'minimal_texture_memory': False,
          'orthoplane_positions': ( 0, 0, 0, ),
          'orthoplanes_shown': ( False, False, False, ),
          'outline_box_linewidth': 1.0,
          'outline_box_rgb': ( 0.0, 0.0, 0.0, ),
          'projection_mode': 'auto',
          'show_outline_box': False,
          'smooth_lines': True,
          'smoothing_factor': 0.3,
          'smoothing_iterations': 2,
          'square_mesh': True,
          'subdivide_surface': True,
          'subdivision_levels': 1,
          'surface_smoothing': True,
          'two_sided_lighting': True,
          'version': 1,
          'voxel_limit': 16.2,
         },
        'representation': 'surface',
        'session_volume_id': 'C{8JLA23#K:\n^t%<q;C+J$^_TbGtTZ3?',
        'solid_brightness_factor': 1,
        'solid_colors': [
          ( 0.7, 0.7, 1, 1, ),
          ( 0.7, 0.7, 1, 1, ),
          ( 0.7, 0.7, 1, 1, ),
         ],
        'solid_levels': (
          ( -0.0039265612840652456, 0, ),
          ( 0.032004043388366696, 0.99, ),
          ( 0.07331851124763489, 1, ),
         ),
        'solid_model': None,
        'surface_brightness_factor': 1,
        'surface_colors': [
          ( 0.7450000047683716, 0.7450000047683716, 0.7450000047683716, 1.0, ),
         ],
        'surface_levels': [ 0.019, ],
        'surface_model': {
          'active': True,
          'class': 'Model_State',
          'clip_plane_normal': ( 0.0, 0.0, 0.0, ),
          'clip_plane_origin': ( 0.0, 0.0, 0.0, ),
          'clip_thickness': 5.0,
          'display': True,
          'id': 3,
          'name': u'run_it025_class004.mrc',
          'osl_identifier': u'#3',
          'silhouette': True,
          'subid': 0,
          'use_clip_plane': False,
          'use_clip_thickness': False,
          'version': 5,
          'xform': {
            'class': 'Xform_State',
            'rotation_angle': 161.47331058967515,
            'rotation_axis': ( -0.6058209820099077, 0.7955083826672006, 0.012138816365935539, ),
            'translation': ( 519.49036289747, -672.9022973661852, 598.9981639124, ),
            'version': 1,
           },
         },
        'transparency_depth': 0.5,
        'transparency_factor': 0,
        'version': 6,
       },
      ],
     ),
     (
      {
       'available_subsamplings': {},
       'cell_angles': ( 90.0, 90.0, 90.0, ),
       'class': 'Data_State',
       'file_type': 'mrc',
       'grid_id': '',
       'name': u'run_it025_class002.mrc',
       'path': u'run_it025_class002.mrc',
       'rotation': (
         ( 1, 0, 0, ),
         ( 0, 1, 0, ),
         ( 0, 0, 1, ),
        ),
       'symmetries': ( ),
       'version': 6,
       'xyz_origin': None,
       'xyz_step': None,
      },
      [
       {
        'class': 'Volume_State',
        'default_rgba': ( 1, 1, 0.7, 1, ),
        'region': (
          ( 0, 0, 0, ),
          ( 139, 139, 139, ),
          ( 1, 1, 1, ),
         ),
        'region_list': {
          'class': 'Region_List_State',
          'current_index': 0,
          'named_regions': [ ],
          'region_list': [
            (
             ( 0, 0, 0, ),
             ( 139, 139, 139, ),
            ),
           ],
          'version': 1,
         },
        'rendering_options': {
          'box_faces': False,
          'bt_correction': False,
          'cap_faces': True,
          'class': 'Rendering_Options_State',
          'color_mode': 'auto8',
          'dim_transparency': True,
          'dim_transparent_voxels': True,
          'flip_normals': False,
          'limit_voxel_count': True,
          'line_thickness': 1.4,
          'linear_interpolation': True,
          'maximum_intensity_projection': False,
          'mesh_lighting': True,
          'minimal_texture_memory': False,
          'orthoplane_positions': ( 0, 0, 0, ),
          'orthoplanes_shown': ( False, False, False, ),
          'outline_box_linewidth': 1.0,
          'outline_box_rgb': ( 0.0, 0.0, 0.0, ),
          'projection_mode': 'auto',
          'show_outline_box': False,
          'smooth_lines': True,
          'smoothing_factor': 0.3,
          'smoothing_iterations': 2,
          'square_mesh': True,
          'subdivide_surface': True,
          'subdivision_levels': 1,
          'surface_smoothing': True,
          'two_sided_lighting': True,
          'version': 1,
          'voxel_limit': 16.2,
         },
        'representation': 'surface',
        'session_volume_id': '~\x0b\x0cNV&m*.8qrW~lOM~{!+N@3]>t&2UfB',
        'solid_brightness_factor': 1,
        'solid_colors': [
          ( 1, 1, 0.7, 1, ),
          ( 1, 1, 0.7, 1, ),
          ( 1, 1, 0.7, 1, ),
         ],
        'solid_levels': (
          ( -0.0038053197067230912, 0, ),
          ( 0.031619185366109012, 0.99, ),
          ( 0.07788079231977463, 1, ),
         ),
        'solid_model': None,
        'surface_brightness_factor': 1,
        'surface_colors': [
          ( 0.7450000047683716, 0.7450000047683716, 0.7450000047683716, 1.0, ),
         ],
        'surface_levels': [ 0.019, ],
        'surface_model': {
          'active': True,
          'class': 'Model_State',
          'clip_plane_normal': ( 0.0, 0.0, 0.0, ),
          'clip_plane_origin': ( 0.0, 0.0, 0.0, ),
          'clip_thickness': 5.0,
          'display': True,
          'id': 1,
          'name': u'run_it025_class002.mrc',
          'osl_identifier': u'#1',
          'silhouette': True,
          'subid': 0,
          'use_clip_plane': False,
          'use_clip_thickness': False,
          'version': 5,
          'xform': {
            'class': 'Xform_State',
            'rotation_angle': 161.47331058967515,
            'rotation_axis': ( -0.6058209820099077, 0.7955083826672006, 0.012138816365935539, ),
            'translation': ( 523.8400994006346, 30.68490637834141, 600.8483514087919, ),
            'version': 1,
           },
         },
        'transparency_depth': 0.5,
        'transparency_factor': 0,
        'version': 6,
       },
      ],
     ),
     (
      {
       'available_subsamplings': {},
       'cell_angles': ( 90.0, 90.0, 90.0, ),
       'class': 'Data_State',
       'file_type': 'mrc',
       'grid_id': '',
       'name': u'run_it025_class001.mrc',
       'path': u'run_it025_class001.mrc',
       'rotation': (
         ( 1, 0, 0, ),
         ( 0, 1, 0, ),
         ( 0, 0, 1, ),
        ),
       'symmetries': ( ),
       'version': 6,
       'xyz_origin': None,
       'xyz_step': None,
      },
      [
       {
        'class': 'Volume_State',
        'default_rgba': ( 0.7, 0.7, 0.7, 1, ),
        'region': (
          ( 0, 0, 0, ),
          ( 139, 139, 139, ),
          ( 1, 1, 1, ),
         ),
        'region_list': {
          'class': 'Region_List_State',
          'current_index': 0,
          'named_regions': [ ],
          'region_list': [
            (
             ( 0, 0, 0, ),
             ( 139, 139, 139, ),
            ),
           ],
          'version': 1,
         },
        'rendering_options': {
          'box_faces': False,
          'bt_correction': False,
          'cap_faces': True,
          'class': 'Rendering_Options_State',
          'color_mode': 'auto8',
          'dim_transparency': True,
          'dim_transparent_voxels': True,
          'flip_normals': False,
          'limit_voxel_count': True,
          'line_thickness': 1.4,
          'linear_interpolation': True,
          'maximum_intensity_projection': False,
          'mesh_lighting': True,
          'minimal_texture_memory': False,
          'orthoplane_positions': ( 0, 0, 0, ),
          'orthoplanes_shown': ( False, False, False, ),
          'outline_box_linewidth': 1.0,
          'outline_box_rgb': ( 0.0, 0.0, 0.0, ),
          'projection_mode': 'auto',
          'show_outline_box': False,
          'smooth_lines': True,
          'smoothing_factor': 0.3,
          'smoothing_iterations': 2,
          'square_mesh': True,
          'subdivide_surface': True,
          'subdivision_levels': 1,
          'surface_smoothing': True,
          'two_sided_lighting': True,
          'version': 1,
          'voxel_limit': 16.2,
         },
        'representation': 'surface',
        'session_volume_id': 'B8EX^4w,m>1=!(VOK;vZx3p0}Hy96\x0c}g',
        'solid_brightness_factor': 1,
        'solid_colors': [
          ( 1.0, 1.0, 1.0, 1, ),
          ( 1.0, 1.0, 1.0, 1, ),
          ( 1.0, 1.0, 1.0, 1, ),
         ],
        'solid_levels': (
          ( -0.0040858711153268848, 0, ),
          ( 0.032253762541711334, 0.99, ),
          ( 0.0675906091928482, 1, ),
         ),
        'solid_model': None,
        'surface_brightness_factor': 1,
        'surface_colors': [
          ( 0.7450000047683716, 0.7450000047683716, 0.7450000047683716, 1.0, ),
         ],
        'surface_levels': [ 0.019, ],
        'surface_model': {
          'active': True,
          'class': 'Model_State',
          'clip_plane_normal': ( 0.0, 0.0, 0.0, ),
          'clip_plane_origin': ( 0.0, 0.0, 0.0, ),
          'clip_thickness': 5.0,
          'display': True,
          'id': 0,
          'name': u'run_it025_class001.mrc',
          'osl_identifier': u'#0',
          'silhouette': True,
          'subid': 0,
          'use_clip_plane': False,
          'use_clip_thickness': False,
          'version': 5,
          'xform': {
            'class': 'Xform_State',
            'rotation_angle': 161.47331058967515,
            'rotation_axis': ( -0.6058209820099077, 0.7955083826672006, 0.012138816365935539, ),
            'translation': ( 519.129, 386.021, 599.168, ),
            'version': 1,
           },
         },
        'transparency_depth': 0.5,
        'transparency_factor': 0,
        'version': 6,
       },
      ],
     ),
     (
      {
       'available_subsamplings': {},
       'cell_angles': ( 90.0, 90.0, 90.0, ),
       'class': 'Data_State',
       'file_type': 'mrc',
       'grid_id': '',
       'name': u'run_it025_class006.mrc',
       'path': u'run_it025_class006.mrc',
       'rotation': (
         ( 1, 0, 0, ),
         ( 0, 1, 0, ),
         ( 0, 0, 1, ),
        ),
       'symmetries': ( ),
       'version': 6,
       'xyz_origin': None,
       'xyz_step': None,
      },
      [
       {
        'class': 'Volume_State',
        'default_rgba': ( 1, 0.7, 0.7, 1, ),
        'region': (
          ( 0, 0, 0, ),
          ( 139, 139, 139, ),
          ( 1, 1, 1, ),
         ),
        'region_list': {
          'class': 'Region_List_State',
          'current_index': 0,
          'named_regions': [ ],
          'region_list': [
            (
             ( 0, 0, 0, ),
             ( 139, 139, 139, ),
            ),
           ],
          'version': 1,
         },
        'rendering_options': {
          'box_faces': False,
          'bt_correction': False,
          'cap_faces': True,
          'class': 'Rendering_Options_State',
          'color_mode': 'auto8',
          'dim_transparency': True,
          'dim_transparent_voxels': True,
          'flip_normals': False,
          'limit_voxel_count': True,
          'line_thickness': 1.4,
          'linear_interpolation': True,
          'maximum_intensity_projection': False,
          'mesh_lighting': True,
          'minimal_texture_memory': False,
          'orthoplane_positions': ( 0, 0, 0, ),
          'orthoplanes_shown': ( False, False, False, ),
          'outline_box_linewidth': 1.0,
          'outline_box_rgb': ( 0.0, 0.0, 0.0, ),
          'projection_mode': 'auto',
          'show_outline_box': False,
          'smooth_lines': True,
          'smoothing_factor': 0.3,
          'smoothing_iterations': 2,
          'square_mesh': True,
          'subdivide_surface': True,
          'subdivision_levels': 1,
          'surface_smoothing': True,
          'two_sided_lighting': True,
          'version': 1,
          'voxel_limit': 16.2,
         },
        'representation': 'surface',
        'session_volume_id': '[OW*XXETg^[,^o!|nK57-(R^x.`O[z4O',
        'solid_brightness_factor': 1,
        'solid_colors': [
          ( 1, 0.7, 0.7, 1, ),
          ( 1, 0.7, 0.7, 1, ),
          ( 1, 0.7, 0.7, 1, ),
         ],
        'solid_levels': (
          ( -0.0038399366974830595, 0, ),
          ( 0.029113854327797895, 0.99, ),
          ( 0.06373348832130432, 1, ),
         ),
        'solid_model': None,
        'surface_brightness_factor': 1,
        'surface_colors': [
          ( 0.7450000047683716, 0.7450000047683716, 0.7450000047683716, 1.0, ),
         ],
        'surface_levels': [ 0.019, ],
        'surface_model': {
          'active': True,
          'class': 'Model_State',
          'clip_plane_normal': ( 0.0, 0.0, 0.0, ),
          'clip_plane_origin': ( 0.0, 0.0, 0.0, ),
          'clip_thickness': 5.0,
          'display': True,
          'id': 5,
          'name': u'run_it025_class006.mrc',
          'osl_identifier': u'#5',
          'silhouette': True,
          'subid': 0,
          'use_clip_plane': False,
          'use_clip_thickness': False,
          'version': 5,
          'xform': {
            'class': 'Xform_State',
            'rotation_angle': 161.47331058967515,
            'rotation_axis': ( -0.6058209820099077, 0.7955083826672006, 0.012138816365935539, ),
            'translation': ( 520.8251499107762, -1376.9453592182258, 599.307395443839, ),
            'version': 1,
           },
         },
        'transparency_depth': 0.5,
        'transparency_factor': 0,
        'version': 6,
       },
      ],
     ),
    ],
   'version': 2,
  }
 from VolumeViewer import session
 session.restore_volume_data_state(volume_data_state)

try:
  restore_volume_data()
except:
  reportRestoreError('Error restoring volume data')


def restore_volume_dialog():
 volume_dialog_state = \
  {
   'adjust_camera': False,
   'auto_show_subregion': False,
   'box_padding': '0',
   'class': 'Volume_Dialog_State',
   'data_cache_size': '512',
   'focus_volume': '[OW*XXETg^[,^o!|nK57-(R^x.`O[z4O',
   'geometry': u'371x786+498+23',
   'histogram_active_order': [
     5,
     4,
     3,
     2,
     1,
     0,
    ],
   'histogram_volumes': [
     'B8EX^4w,m>1=!(VOK;vZx3p0}Hy96\x0c}g',
     '~\x0b\x0cNV&m*.8qrW~lOM~{!+N@3]>t&2UfB',
     '#CA,&/*J/prlfz^4j]hF.`F""Q\nwUc.=',
     'C{8JLA23#K:\n^t%<q;C+J$^_TbGtTZ3?',
     'nGuF"Po=l;z.(LnOI8n-`*ezA;?~.v_v',
     '[OW*XXETg^[,^o!|nK57-(R^x.`O[z4O',
    ],
   'immediate_update': True,
   'initial_colors': (
     ( 0.7, 0.7, 0.7, 1, ),
     ( 1, 1, 0.7, 1, ),
     ( 0.7, 1, 1, 1, ),
     ( 0.7, 0.7, 1, 1, ),
     ( 1, 0.7, 1, 1, ),
     ( 1, 0.7, 0.7, 1, ),
     ( 0.7, 1, 0.7, 1, ),
     ( 0.9, 0.75, 0.6, 1, ),
     ( 0.6, 0.75, 0.9, 1, ),
     ( 0.8, 0.8, 0.6, 1, ),
    ),
   'is_visible': True,
   'max_histograms': '6',
   'representation': 'surface',
   'selectable_subregions': False,
   'show_on_open': True,
   'show_plane': True,
   'shown_panels': [ 'Threshold and Color', 'Brightness and Transparency', 'Display style', 'Data display options', ],
   'subregion_button': 'middle',
   'use_initial_colors': True,
   'version': 12,
   'voxel_limit_for_open': '256',
   'voxel_limit_for_plane': '256',
   'zone_radius': 2.6,
  }
 from VolumeViewer import session
 session.restore_volume_dialog_state(volume_dialog_state)

try:
  restore_volume_dialog()
except:
  reportRestoreError('Error restoring volume dialog')

geomData = {'AxisManager': {}, 'CentroidManager': {}, 'PlaneManager': {}}

try:
	from StructMeasure.Geometry import geomManager
	geomManager._restoreSession(geomData)
except:
	reportRestoreError("Error restoring geometry objects in session")


def restoreSession_RibbonStyleEditor():
	import SimpleSession
	import RibbonStyleEditor
	userScalings = [('AHP_settings', [[0.2, 0.2], [1.25, 0.25], [0.75, 0.25], [1.5, 0.25, 0.25, 0.25], [0.9, 0.25]]), ('Margy_thin', [[0.25, 0.25], [0.4, 0.25], [0.4, 0.25], [1.5, 0.25, 0.25, 0.25], [1.5, 0.25]]), ('FAT', [[0.6, 0.6], [1.5, 0.6], [1.5, 0.6], [3, 0.25, 0.25, 0.25], [0.7, 0.7]]), ('BS', [[0.3, 0.3], [1.5, 0.3], [1.5, 0.3], [3, 0.3, 0.25, 0.3], [1.5, 0.3]]), ('for3Dprint1', [[0.5, 0.5], [0.9, 0.5], [0.9, 0.5], [1.8, 0.5, 0.5, 0.5], [0.9, 0.5]]), ('encyclo_virol_2006_FAT', [[0.6, 0.6], [1.5, 0.6], [1.5, 0.6], [3, 0.25, 0.25, 0.25], [0.6, 0.6]]), ('Liz1', [[0.5, 0.5], [0.9, 0.25], [0.9, 0.25], [1.8, 0.25, 0.25, 0.25], [0.9, 0.25]]), ('histon_1_s1', [[0.25, 0.25], [1.5, 0.25], [1.5, 0.25], [3, 0.25, 0.25, 0.25], [1.5, 0.25]]), ('thick1', [[0.5, 0.5], [1.6, 0.25], [1.6, 0.25], [1.8, 0.25, 0.25, 0.25], [0.9, 0.25]]), ('licorice', [[0.35, 0.35], [0.35, 0.35], [0.35, 0.35], [0.35, 0.35, 0.35, 0.35], [0.35, 0.35]]), ('minus_20%', [[0.2, 0.2], [1.2, 0.2], [1.2, 0.2], [2.4, 0.2, 0.2, 0.2], [1.2, 0.2]]), ('slimrib', [[0.2, 0.2], [1, 0.2], [1, 0.2], [0.2, 0.2, 2, 0.2], [1, 0.2]]),
('PyMolesque', [[0.15, 0.15], [1.25, 0.25], [0.9, 0.25], [1.8, 0.25, 0.25, 0.25], [0.9, 0.25]]), ('plump', [[0.3, 0.3], [1.2, 0.3], [1.2, 0.3], [2, 0.3, 0.3, 0.3], [1.2, 0.3]]), ('80percent', [[0.2, 0.2], [1.2, 0.2], [1.2, 0.2], [2.4, 0.2, 0.2, 0.2], [1.2, 0.2]]), ('thin even', [[0.4, 0.4], [0.4, 0.4], [0.4, 0.4], [0.4, 0.4, 0.4, 0.4], [1.5, 0.25]]), ('testdefault', [[0.25, 0.25], [1.5, 0.25], [1.5, 0.25], [3, 0.25, 0.25, 0.25], [1.5, 0.25]]), ('Lid_figs1', [[0.2, 0.2], [1.25, 0.25], [0.75, 0.25], [1.5, 0.25, 0.25, 0.25], [0.9, 0.25]]), ('Lid_figs2', [[0.2, 0.2], [0.5, 0.25], [0.9, 0.25], [1.8, 0.25, 0.25, 0.25], [0.9, 0.25]]), ('custom_ribbon', [[0.2, 0.2], [1.25, 0.25], [0.9, 0.25], [1.8, 0.25, 0.25, 0.25], [0.9, 0.25]]), ('user default', [[0.25, 0.25], [1.5, 0.25], [1.5, 0.25], [0.25, 0.25, 3, 0.25], [1.5, 0.25]]), ('fatz', [[0.25, 0.25], [2.5, 0.25], [2.5, 0.25], [3, 0.25, 0.25, 0.25], [1.5, 0.25]]), ('default', [[0.25, 0.25], [1.5, 0.25], [1.5, 0.25], [0.25, 0.25, 3, 0.25], [1.5, 0.25]]), ('narrow nucleic 2 -gary', [[0.2, 0.2], [0.9, 0.2], [0.95, 0.2], [1.8, 0.2, 0.2, 0.2], [0.35, 0.35]]),
('coils_only', [[0.7, 0.7], [0.7, 0.7], [0.7, 0.7], [0.7, 0.7, 0.7, 0.7], [0.7, 0.7]]), ('Margy_medium', [[0.45, 0.25], [0.7, 0.25], [0.7, 0.25], [1.5, 0.25, 0.45, 0.25], [1.5, 0.25]]), ('encyclo_virol_2006_STD', [[0.4, 0.4], [1.5, 0.4], [1.5, 0.4], [3, 0.25, 0.25, 0.25], [0.4, 0.4]]), ('thin', [[0.15, 0.15], [0.75, 0.15], [0.75, 0.15], [1.75, 0.15, 0.15, 0.15], [1.5, 0.25]]), ('prot_best', [[0.2, 0.2], [1.25, 0.25], [0.75, 0.25], [1.5, 0.25, 0.25, 0.25], [0.9, 0.25]]), ('aa', [[0.25, 0.25], [1.7, 0.25], [1.5, 0.25], [0.25, 0.25, 3, 0.25], [1.7, 0.25]]), ('slim', [[0.2, 0.2], [0.6, 0.2], [0.6, 0.2], [1, 0.2, 0.2, 0.2], [0.6, 0.2]]), ('irina', [[0.25, 0.2], [1.4, 0.1], [1.3, 0.1], [2.5, 0.15, 0.1, 0.15], [1.5, 0.15]]), ('SUPERFAT', [[0.7, 0.7], [1.6, 0.7], [1.6, 0.7], [3.1, 0.35, 0.35, 0.35], [0.7, 0.7]]), ('60%', [[0.15, 0.15], [0.9, 0.15], [0.9, 0.15], [1.8, 0.15, 0.15, 0.15], [0.9, 0.15]]), ('ssccmv_ribbon_scale', [[0.3, 0.3], [1.25, 0.5], [1.25, 0.5], [2.25, 0.25, 0.25, 0.25], [1.5, 0.25]]), ('60_percent', [[0.15, 0.15], [0.9, 0.15], [0.9, 0.15], [2.4, 0.15, 0.15, 0.15], [0.9, 0.15]]),
('fuckyeah', [[0.2, 0.2], [1.25, 0.25], [0.9, 0.25], [1.8, 0.25, 0.25, 0.25], [0.4, 0.4]]), ('spaghetti', [[0.25, 0.25], [0.25, 0.25], [0.25, 0.25], [0.25, 0.25, 0.25, 0.25], [0.25, 0.25]]), ('thin2', [[0.25, 0.15], [0.4, 0.15], [0.4, 0.15], [1, 0.15, 0.25, 0.15], [1.5, 0.25]]), ('no-helix', [[0.25, 0.25], [0.25, 0.25], [1.5, 0.25], [3, 0.25, 0.25, 0.25], [1.5, 0.25]]), ('1', [[0.25, 0.25], [0.5, 0.25], [0.5, 0.25], [0.5, 0.25, 0.25, 0.25], [1.5, 0.25]]), ('linguini', [[0.1, 0.1], [0.1, 0.1], [0.1, 0.1], [0.1, 0.1, 0.1, 0.1], [0.1, 0.1]]), ('chimera_fig1', [[0.2, 0.2], [1.25, 0.25], [0.9, 0.25], [1.8, 0.25, 0.25, 0.25], [0.9, 0.25]]), ('irina_3', [[0.2, 0.2], [1, 0.2], [1, 0.2], [2, 0.2, 0.1, 0.1], [0.8, 0.2]]), ('irina_2', [[0.2, 0.2], [1.3, 0.2], [1.2, 0.2], [2, 0.2, 0.2, 0.2], [0.9, 0.2]]), ('60percent', [[0.15, 0.15], [0.9, 0.15], [0.9, 0.15], [1.8, 0.15, 0.15, 0.15], [0.9, 0.15]]), ('customRibbon', [[0.2, 0.2], [1.25, 0.25], [0.9, 0.25], [1.8, 0.25, 0.25, 0.25], [0.9, 0.25]]), ('extrafatty', [[0.5, 0.35], [1.2, 0.35], [1.2, 0.35], [1.9, 0.25, 0.25, 0.25], [0.9, 0.25]]),
('fatty', [[0.35, 0.25], [0.95, 0.25], [0.95, 0.25], [1.9, 0.25, 0.25, 0.25], [0.9, 0.25]]), ('40%', [[0.1, 0.1], [0.6, 0.1], [0.6, 0.1], [1.2, 0.1, 0.1, 0.1], [0.6, 0.1]]), ('narrow nucleic - gary', [[0.2, 0.2], [0.9, 0.2], [0.95, 0.2], [1.8, 0.2, 0.2, 0.2], [0.35, 0.2]]), ('20%', [[0.05, 0.05], [0.3, 0.05], [0.3, 0.05], [0.6, 0.05, 0.05, 0.05], [0.3, 0.05]]), ('for3Dprint1round', [[0.8, 0.8], [1.5, 0.8], [1.5, 0.8], [2.4, 0.8, 0.8, 0.8], [1, 0.6]]), ('saikat_ribbon', [[0.3, 0.3], [1.5, 0.4], [1.45, 0.35], [3, 0.25, 0.25, 0.25], [0.4, 0.4]]), ('edged_ribbons', [[0.2, 0.2], [1.25, 0.25], [0.75, 0.25], [1.5, 0.25, 0.25, 0.25], [0.9, 0.25]]), ('slim2029', [[0.2, 0.2], [1.2, 0.2], [1.2, 0.2], [2.4, 0.2, 0.2, 0.2], [1.2, 0.2]]), ('thinturn', [[0.1, 0.25], [1.5, 0.25], [1.5, 0.25], [3, 0.25, 0.25, 0.25], [1.5, 0.25]]), ('ribbon_color_from_mark', [[0.2, 0.2], [1.25, 0.25], [0.9, 0.25], [1.8, 0.25, 0.25, 0.25], [0.9, 0.25]]), ('skinny', [[0.25, 0.25], [0.75, 0.25], [0.75, 0.25], [1.5, 0.25, 0.25, 0.25], [1.5, 0.25]]), ('gabe', [[0.25, 0.25], [0.9, 0.25], [0.9, 0.25], [1.8, 0.25, 0.25, 0.25], [0.9, 0.25]])]
	userXSections = [('', ([(4, 4), (5, 5), (6, 5), (7, 4), (7, 3), (6, 2), (5, 2), (4, 3)], 1, 1, 1, 10)), ('diamond', ([(3, 3), (0, 5), (3, 7), (7, 7), (10, 5), (7, 3)], 0, 1, 1, 10)), ('large_octagon', ([(1, 3), (1, 5), (3, 7), (5, 7), (7, 5), (7, 3), (5, 1), (3, 1)], 1, 1, 1, 8)), ('octagon', ([(4, 4), (5, 5), (6, 5), (7, 4), (7, 3), (6, 2), (5, 2), (4, 3)], 1, 1, 1, 10)), ('thin_round_square', ([(4, 2), (5, 2), (6, 5), (4, 3), (4, 4), (4, 5), (6, 4), (5, 4), (5, 3), (6, 3)], True, True, True, 10)), ('ibeam', ([(10, 0), (8, 0), (8, 4), (2, 4), (2, 0), (0, 0), (0, 10), (2, 10), (2, 6), (8, 6), (8, 10), (10, 10)], 0, 1, 1, 10)), ('aitch', ([(0, 0), (0, 10), (3, 10), (3, 6), (7, 6), (7, 10), (10, 10), (10, 0), (7, 0), (7, 4), (3, 4), (3, 0), (0, 0)], 1, True, False, 10)), ('ocatagon', ([(4, 4), (5, 5), (6, 5), (7, 4), (7, 3), (6, 2), (5, 2), (4, 3)], 1, 1, 1, 10)), ('wave', ([(18, 18), (18, 19), (18, 31), (31, 31), (31, 18)], True, True, True, 50))]
	userResidueClasses = [('aa-nomain-ca-o', ('CA', 'O', False, False, {})), ('aa-camain-ca-n', ('CA', 'N', False, False, {'CA': 0.5})), ('aa-camain-ca-o', ('CA', 'O', False, False, {'CA': 0.5})), ('aa-camain-ca-c', ('CA', 'C', False, False, {'CA': 0.5})), ('pguide', ('P', "C1'", False, True, {"C5'": 0.5, 'P': 0.166667, 'O2P': 0.166667, 'O1P': 0.166667, 'O3P': 0.166667, "O5'": 0.333333, 'O3T': 1, "O3'": 1, 'O5T': 0})), ('aa-nomain-c-o', ('C', 'O', False, False, {})), ('pguiderot', ('P', "C1'", 1, True, {"C5'": 0.5, 'P': 0.166667, 'O2P': 0.166667, 'O1P': 0.166667, 'O3P': 0.166667, "O5'": 0.333333, 'O3T': 1, "O3'": 1, 'O5T': 0}))]
	residueData = []
	flags = RibbonStyleEditor.NucleicDefault1
	SimpleSession.registerAfterModelsCB(RibbonStyleEditor.restoreState,
				(userScalings, userXSections,
				userResidueClasses, residueData, flags))
try:
	restoreSession_RibbonStyleEditor()
except:
	reportRestoreError("Error restoring RibbonStyleEditor state")

trPickle = 'gAJjQW5pbWF0ZS5UcmFuc2l0aW9ucwpUcmFuc2l0aW9ucwpxASmBcQJ9cQMoVQxjdXN0b21fc2NlbmVxBGNBbmltYXRlLlRyYW5zaXRpb24KVHJhbnNpdGlvbgpxBSmBcQZ9cQcoVQZmcmFtZXNxCEsBVQ1kaXNjcmV0ZUZyYW1lcQlLAVUKcHJvcGVydGllc3EKXXELVQNhbGxxDGFVBG5hbWVxDVUMY3VzdG9tX3NjZW5lcQ5VBG1vZGVxD1UGbGluZWFycRB1YlUIa2V5ZnJhbWVxEWgFKYFxEn1xEyhoCEsUaAlLAWgKXXEUaAxhaA1VCGtleWZyYW1lcRVoD2gQdWJVBXNjZW5lcRZoBSmBcRd9cRgoaAhLAWgJSwFoCl1xGWgMYWgNVQVzY2VuZXEaaA9oEHVidWIu'
scPickle = 'gAJjQW5pbWF0ZS5TY2VuZXMKU2NlbmVzCnEBKYFxAn1xAyhVATFjQW5pbWF0ZS5TY2VuZQpTY2VuZQpxBCmBcQV9cQYoVQZyYXRpbmdxB0sBVQ10b29sX3NldHRpbmdzcQh9cQkoVRVheGVzL3BsYW5lcy9jZW50cm9pZHNxCn1xCyhVC0F4aXNNYW5hZ2VycQx9VQd2ZXJzaW9ucQ1LAVUPQ2VudHJvaWRNYW5hZ2VycQ59VQxQbGFuZU1hbmFnZXJxD311VQlkaXN0YW5jZXNxEH1xEShVCnNob3cgdW5pdHNxEohVCmdyb3VwIGluZm9xE11xFFgQAAAAZGlzdGFuY2UgbW9uaXRvcn1xFVUMZml4ZWQgbGFiZWxzcRaJc4ZxF2FoDUsBVQlwcmVjaXNpb25xGEsBdVUMVm9sdW1lVmlld2VycRl9cRooaA1LAlUWZGF0YV9hbmRfcmVnaW9uc19zdGF0ZXEbXXEcKH1xHShVCHh5el9zdGVwcR5OVQpzeW1tZXRyaWVzcR8pVQRuYW1lcSBYFgAAAHJ1bl9pdDAyNV9jbGFzczAwMy5tcmNxIVUJZmlsZV90eXBlcSJVA21yY3EjVQdncmlkX2lkcSRVAFUKeHl6X29yaWdpbnElTmgNSwZVFmF2YWlsYWJsZV9zdWJzYW1wbGluZ3NxJn1VBHBhdGhxJ1h3AAAAL1VzZXJzL2FoZXJuYS9Ecm9wYm94IChTY3JpcHBzIFJlc2VhcmNoKS9WVEVOS0lGL1JlcHJvY2Vzc2VkX05TX2RhdGEvNl9DbGFzc2VzL011dEF0cF9yZWNlbl9rNmFsL3J1bl9pdDAyNV9jbGFzczAwMy5tcmNxKFUIcm90YXRpb25xKUsBSwBLAIdLAEsBSwCHSwBLAEsBh4dVC2NlbGxfYW5nbGVzcSpjbnVtcHkuY29yZS5tdWx0aWFycmF5CnNjYWxhcgpxK2NudW1weQpkdHlwZQpxLFUCZjRLAEsBh1JxLShLA1UBPE5OTkr/////Sv////9LAHRiVQQAALRChlJxLmgraC1VBAAAtEKGUnEvaCtoLVUEAAC0QoZScTCHVQVjbGFzc3ExVQpEYXRhX1N0YXRlcTJ1XXEzfXE0KFUMc29saWRfbGV2ZWxzcTVoK2gsVQJmOEsASwGHUnE2KEsDVQE8Tk5OSv////9K/////0sAdGJVCDBcj8L1EW+/hlJxN0sAhmgraDZVCHBfB3ID4qA/hlJxOEc/764UeuFHroZHP7MYbQAAAABLAYaHVQtyZWdpb25fbGlzdHE5fXE6KFUNbmFtZWRfcmVnaW9uc3E7XVUNY3VycmVudF9pbmRleHE8SwBoOV1xPUsASwBLAIdLi0uLS4uHhnE+YWgxVRFSZWdpb25fTGlzdF9TdGF0ZXE/aA1LAXVVF3NvbGlkX2JyaWdodG5lc3NfZmFjdG9ycUBLAVURcmVuZGVyaW5nX29wdGlvbnNxQX1xQihVFHNtb290aGluZ19pdGVyYXRpb25zcUNLAlURc3VyZmFjZV9zbW9vdGhpbmdxRIhoDUsBVQtzcXVhcmVfbWVzaHFFiFUMZmxpcF9ub3JtYWxzcUaJVQljYXBfZmFjZXNxR4hVD291dGxpbmVfYm94X3JnYnFIRwAAAAAAAAAARwAAAAAAAAAARwAAAAAAAAAAh1UJYm94X2ZhY2VzcUmJVQpjb2xvcl9tb2RlcUpVBWF1dG84cUtVEnN1YmRpdmlzaW9uX2xldmVsc3FMSwFVEGRpbV90cmFuc3BhcmVuY3lxTYhVEXN1YmRpdmlkZV9zdXJmYWNlcU6IVRZtaW5pbWFsX3RleHR1cmVfbWVtb3J5cU+JVQ5saW5lX3RoaWNrbmVzc3FQRz/2ZmZmZmZmVRJ0d29fc2lkZWRfbGlnaHRpbmdxUYhVEWxpbWl0X3ZveGVsX2NvdW50cVKIVRRsaW5lYXJfaW50ZXJwb2xhdGlvbnFTiFUUb3J0aG9wbGFuZV9wb3NpdGlvbnNxVEsASwBLAIdVEHNob3dfb3V0bGluZV9ib3hxVYlVC3ZveGVsX2xpbWl0cVZHQDAzMzMzMzNVEHNtb290aGluZ19mYWN0b3JxV0c/0zMzMzMzM1URb3J0aG9wbGFuZXNfc2hvd25xWImJiYdoMVUXUmVuZGVyaW5nX09wdGlvbnNfU3RhdGVxWVUPcHJvamVjdGlvbl9tb2RlcVpVBGF1dG9xW1UcbWF4aW11bV9pbnRlbnNpdHlfcHJvamVjdGlvbnFciVUNbWVzaF9saWdodGluZ3FdiFUNYnRfY29ycmVjdGlvbnFeiVUWZGltX3RyYW5zcGFyZW50X3ZveGVsc3FfiFUVb3V0bGluZV9ib3hfbGluZXdpZHRocWBHP/AAAAAAAABVDHNtb290aF9saW5lc3FhiHVVDGRlZmF1bHRfcmdiYXFiKEc/5mZmZmZmZksBSwFLAXRVBnJlZ2lvbnFjSwBLAEsAh0uLS4tLi4dLAUsBSwGHh1UZc3VyZmFjZV9icmlnaHRuZXNzX2ZhY3RvcnFkSwFVDXN1cmZhY2VfbW9kZWxxZX1xZihVEWNsaXBfcGxhbmVfb3JpZ2lucWdHAAAAAAAAAABHAAAAAAAAAABHAAAAAAAAAACHVQpzaWxob3VldHRlcWiIaCBYFgAAAHJ1bl9pdDAyNV9jbGFzczAwMy5tcmNVEnVzZV9jbGlwX3RoaWNrbmVzc3FpiWgxVQtNb2RlbF9TdGF0ZXFqVQ51c2VfY2xpcF9wbGFuZXFriVURY2xpcF9wbGFuZV9ub3JtYWxxbEcAAAAAAAAAAEcAAAAAAAAAAEcAAAAAAAAAAIdVB2Rpc3BsYXlxbYhVBXN1YmlkcW5LAGgNSwVVBmFjdGl2ZXFviFUOb3NsX2lkZW50aWZpZXJxcFgCAAAAIzJVDmNsaXBfdGhpY2tuZXNzcXFHQBQAAAAAAABVAmlkcXJLAlUFeGZvcm1xc31xdChVDnJvdGF0aW9uX2FuZ2xlcXVHQGQvJVw/8CtVC3RyYW5zbGF0aW9ucXZHQIBPGvI0E/FHwHP7IpyVkuhHQIKwV6L0SmyHaA1LAWgxVQtYZm9ybV9TdGF0ZXF3VQ1yb3RhdGlvbl9heGlzcXhHv+Ni4q8e0jFHP+l0zf7n+71HP4jcPFpuRRaHdXVVDnN1cmZhY2VfbGV2ZWxzcXldcXpHP5N0vGp++dthVQxzb2xpZF9jb2xvcnNxe11xfCgoRz/mZmZmZmZmSwFLAUsBdHF9KEc/5mZmZmZmZksBSwFLAXRxfihHP+ZmZmZmZmZLAUsBSwF0cX9lVRFzZXNzaW9uX3ZvbHVtZV9pZHGAVSAjQ0EsJi8qSi9wcmxmel40al1oRi5gRiIiUQp3VWMuPXGBaA1LBlUSdHJhbnNwYXJlbmN5X2RlcHRocYJHP+AAAAAAAABVE3RyYW5zcGFyZW5jeV9mYWN0b3Jxg0sAVQ5yZXByZXNlbnRhdGlvbnGEVQdzdXJmYWNlcYVVC3NvbGlkX21vZGVscYZOaDFVDFZvbHVtZV9TdGF0ZXGHVQ5zdXJmYWNlX2NvbG9yc3GIXXGJKEc/59cKQAAAAEc/59cKQAAAAEc/59cKQAAAAEc/8AAAAAAAAHRximF1YYZxi31xjChoHk5oHyloIFgWAAAAcnVuX2l0MDI1X2NsYXNzMDA1Lm1yY3GNaCJoI2gkVQBoJU5oDUsGaCZ9aCdYdwAAAC9Vc2Vycy9haGVybmEvRHJvcGJveCAoU2NyaXBwcyBSZXNlYXJjaCkvVlRFTktJRi9SZXByb2Nlc3NlZF9OU19kYXRhLzZfQ2xhc3Nlcy9NdXRBdHBfcmVjZW5fazZhbC9ydW5faXQwMjVfY2xhc3MwMDUubXJjcY5oKUsBSwBLAIdLAEsBSwCHSwBLAEsBh4doKmgraC1VBAAAtEKGUnGPaCtoLVUEAAC0QoZScZBoK2gtVQQAALRChlJxkYdoMWgydV1xkn1xkyhoNWgraDZVCMBLNwns/Gu/hlJxlEsAhmgraDZVCMh2vvfdQqA/hlJxlUc/764UeuFHroZHP7MCP8AAAABLAYaHaDl9cZYoaDtdaDxLAGg5XXGXSwBLAEsAh0uLS4tLi4eGcZhhaDFoP2gNSwF1aEBLAWhBfXGZKGhDSwJoRIhoDUsBaEWIaEaJaEeIaEhHAAAAAAAAAABHAAAAAAAAAABHAAAAAAAAAACHaEmJaEpoS2hMSwFoTYhoTohoT4loUEc/9mZmZmZmZmhRiGhSiGhTiGhUSwBLAEsAh2hViWhWR0AwMzMzMzMzaFdHP9MzMzMzMzNoWImJiYdoMWhZaFpoW2hciWhdiGheiWhfiGhgRz/wAAAAAAAAaGGIdWhiKEsBRz/mZmZmZmZmSwFLAXRoY0sASwBLAIdLi0uLS4uHSwFLAUsBh4doZEsBaGV9cZooaGdHAAAAAAAAAABHAAAAAAAAAABHAAAAAAAAAACHaGiIaCBYFgAAAHJ1bl9pdDAyNV9jbGFzczAwNS5tcmNoaYloMWhqaGuJaGxHAAAAAAAAAABHAAAAAAAAAABHAAAAAAAAAACHaG2IaG5LAGgNSwVob4hocFgCAAAAIzRocUdAFAAAAAAAAGhySwRoc31xmyhodUdAZC8lXD/wK2h2R0CAJQKos4mKR8CQCX0Wsz2YR0CC4JLeRsKvh2gNSwFoMWh3aHhHv+Ni4q8e0jFHP+l0zf7n+71HP4jcPFpuRRaHdXVoeV1xnEc/k3S8an7522Foe11xnSgoSwFHP+ZmZmZmZmZLAUsBdHGeKEsBRz/mZmZmZmZmSwFLAXRxnyhLAUc/5mZmZmZmZksBSwF0caBlaIBVIG5HdUYiUG89bDt6LihMbk9JOG4tYCplekE7P34udl92caFoDUsGaIJHP+AAAAAAAABog0sAaIRohWiGTmgxaIdoiF1xoihHP+fXCkAAAABHP+fXCkAAAABHP+fXCkAAAABHP/AAAAAAAAB0caNhdWGGcaR9caUoaB5OaB8paCBYFgAAAHJ1bl9pdDAyNV9jbGFzczAwNC5tcmNxpmgiaCNoJFUAaCVOaA1LBmgmfWgnWHcAAAAvVXNlcnMvYWhlcm5hL0Ryb3Bib3ggKFNjcmlwcHMgUmVzZWFyY2gpL1ZURU5LSUYvUmVwcm9jZXNzZWRfTlNfZGF0YS82X0NsYXNzZXMvTXV0QXRwX3JlY2VuX2s2YWwvcnVuX2l0MDI1X2NsYXNzMDA0Lm1yY3GnaClLAUsASwCHSwBLAUsAh0sASwBLAYeHaCpoK2gtVQQAALRChlJxqGgraC1VBAAAtEKGUnGpaCtoLVUEAAC0QoZScaqHaDFoMnVdcat9cawoaDVoK2g2VQioE9BETBVwv4ZSca1LAIZoK2g2VQiutmJ/1WKgP4ZSca5HP++uFHrhR66GRz+yxQCAAAAASwGGh2g5fXGvKGg7XWg8SwBoOV1xsEsASwBLAIdLi0uLS4uHhnGxYWgxaD9oDUsBdWhASwFoQX1xsihoQ0sCaESIaA1LAWhFiGhGiWhHiGhIRwAAAAAAAAAARwAAAAAAAAAARwAAAAAAAAAAh2hJiWhKaEtoTEsBaE2IaE6IaE+JaFBHP/ZmZmZmZmZoUYhoUohoU4hoVEsASwBLAIdoVYloVkdAMDMzMzMzM2hXRz/TMzMzMzMzaFiJiYmHaDFoWWhaaFtoXIloXYhoXoloX4hoYEc/8AAAAAAAAGhhiHVoYihHP+ZmZmZmZmZHP+ZmZmZmZmZLAUsBdGhjSwBLAEsAh0uLS4tLi4dLAUsBSwGHh2hkSwFoZX1xsyhoZ0cAAAAAAAAAAEcAAAAAAAAAAEcAAAAAAAAAAIdoaIhoIFgWAAAAcnVuX2l0MDI1X2NsYXNzMDA0Lm1yY2hpiWgxaGpoa4lobEcAAAAAAAAAAEcAAAAAAAAAAEcAAAAAAAAAAIdobYhobksAaA1LBWhviGhwWAIAAAAjM2hxR0AUAAAAAAAAaHJLA2hzfXG0KGh1R0BkLyVcP/AraHZHQIA77ENh/nJHwIUHN+eueEJHQIK3/D1cfnGHaA1LAWgxaHdoeEe/42Lirx7SMUc/6XTN/uf7vUc/iNw8Wm5FFod1dWh5XXG1Rz+TdLxqfvnbYWh7XXG2KChHP+ZmZmZmZmZHP+ZmZmZmZmZLAUsBdHG3KEc/5mZmZmZmZkc/5mZmZmZmZksBSwF0cbgoRz/mZmZmZmZmRz/mZmZmZmZmSwFLAXRxuWVogFUgQ3s4SkxBMjMjSzoKXnQlPHE7QytKJF5fVGJHdFRaMz9xumgNSwZogkc/4AAAAAAAAGiDSwBohGiFaIZOaDFoh2iIXXG7KEc/59cKQAAAAEc/59cKQAAAAEc/59cKQAAAAEc/8AAAAAAAAHRxvGF1YYZxvX1xvihoHk5oHyloIFgWAAAAcnVuX2l0MDI1X2NsYXNzMDAyLm1yY3G/aCJoI2gkVQBoJU5oDUsGaCZ9aCdYdwAAAC9Vc2Vycy9haGVybmEvRHJvcGJveCAoU2NyaXBwcyBSZXNlYXJjaCkvVlRFTktJRi9SZXByb2Nlc3NlZF9OU19kYXRhLzZfQ2xhc3Nlcy9NdXRBdHBfcmVjZW5fazZhbC9ydW5faXQwMjVfY2xhc3MwMDIubXJjccBoKUsBSwBLAIdLAEsBSwCHSwBLAEsBh4doKmgraC1VBAAAtEKGUnHBaCtoLVUEAAC0QoZSccJoK2gtVQQAALRChlJxw4doMWgydV1xxH1xxShoNWgraDZVCHBPHnZVLG+/hlJxxksAhmgraDZVCOauJc5jMKA/hlJxx0c/764UeuFHroZHP7Pv/uAAAABLAYaHaDl9ccgoaDtdaDxLAGg5XXHJSwBLAEsAh0uLS4tLi4eGccphaDFoP2gNSwF1aEBLAWhBfXHLKGhDSwJoRIhoDUsBaEWIaEaJaEeIaEhHAAAAAAAAAABHAAAAAAAAAABHAAAAAAAAAACHaEmJaEpoS2hMSwFoTYhoTohoT4loUEc/9mZmZmZmZmhRiGhSiGhTiGhUSwBLAEsAh2hViWhWR0AwMzMzMzMzaFdHP9MzMzMzMzNoWImJiYdoMWhZaFpoW2hciWhdiGheiWhfiGhgRz/wAAAAAAAAaGGIdWhiKEsBSwFHP+ZmZmZmZmZLAXRoY0sASwBLAIdLi0uLS4uHSwFLAUsBh4doZEsBaGV9ccwoaGdHAAAAAAAAAABHAAAAAAAAAABHAAAAAAAAAACHaGiIaCBYFgAAAHJ1bl9pdDAyNV9jbGFzczAwMi5tcmNoaYloMWhqaGuJaGxHAAAAAAAAAABHAAAAAAAAAABHAAAAAAAAAACHaG2IaG5LAGgNSwVob4hocFgCAAAAIzFocUdAFAAAAAAAAGhySwFoc31xzShodUdAZC8lXD/wK2h2R0CAXriGCNjrR0A+r1YGP8xUR0CCxslsdqI3h2gNSwFoMWh3aHhHv+Ni4q8e0jFHP+l0zf7n+71HP4jcPFpuRRaHdXVoeV1xzkc/k3S8an7522Foe11xzygoSwFLAUc/5mZmZmZmZksBdHHQKEsBSwFHP+ZmZmZmZmZLAXRx0ShLAUsBRz/mZmZmZmZmSwF0cdJlaIBVIH4LDE5WJm0qLjhxcld+bE9NfnshK05AM10+dCYyVWZCcdNoDUsGaIJHP+AAAAAAAABog0sAaIRohWiGTmgxaIdoiF1x1ChHP+fXCkAAAABHP+fXCkAAAABHP+fXCkAAAABHP/AAAAAAAAB0cdVhdWGGcdZ9cdcoaB5OaB8paCBYFgAAAHJ1bl9pdDAyNV9jbGFzczAwMS5tcmNx2GgiaCNoJFUAaCVOaA1LBmgmfWgnWHcAAAAvVXNlcnMvYWhlcm5hL0Ryb3Bib3ggKFNjcmlwcHMgUmVzZWFyY2gpL1ZURU5LSUYvUmVwcm9jZXNzZWRfTlNfZGF0YS82X0NsYXNzZXMvTXV0QXRwX3JlY2VuX2s2YWwvcnVuX2l0MDI1X2NsYXNzMDAxLm1yY3HZaClLAUsASwCHSwBLAUsAh0sASwBLAYeHaCpoK2gtVQQAALRChlJx2mgraC1VBAAAtEKGUnHbaCtoLVUEAAC0QoZScdyHaDFoMnVdcd19cd4oaDVoK2g2VQgIVg6tWLxwv4ZScd9LAIZoK2g2VQh0RpSukIOgP4ZSceBHP++uFHrhR66GRz+xTZ5AAAAASwGGh2g5fXHhKGg7XWg8SwBoOV1x4ksASwBLAIdLi0uLS4uHhnHjYWgxaD9oDUsBdWhASwFoQX1x5ChoQ0sCaESIaA1LAWhFiGhGiWhHiGhIRwAAAAAAAAAARwAAAAAAAAAARwAAAAAAAAAAh2hJiWhKaEtoTEsBaE2IaE6IaE+JaFBHP/ZmZmZmZmZoUYhoUohoU4hoVEsASwBLAIdoVYloVkdAMDMzMzMzM2hXRz/TMzMzMzMzaFiJiYmHaDFoWWhaaFtoXIloXYhoXoloX4hoYEc/8AAAAAAAAGhhiHVoYihHP+ZmZmZmZmZHP+ZmZmZmZmZHP+ZmZmZmZmZLAXRoY0sASwBLAIdLi0uLS4uHSwFLAUsBh4doZEsBaGV9ceUoaGdHAAAAAAAAAABHAAAAAAAAAABHAAAAAAAAAACHaGiIaCBYFgAAAHJ1bl9pdDAyNV9jbGFzczAwMS5tcmNoaYloMWhqaGuJaGxHAAAAAAAAAABHAAAAAAAAAABHAAAAAAAAAACHaG2IaG5LAGgNSwVob4hocFgCAAAAIzBocUdAFAAAAAAAAGhySwBoc31x5ihodUdAZC8lXD/wK2h2R0CAOQgxJul5R0B4IFYEGJN1R0CCuVgQYk3Th2gNSwFoMWh3aHhHv+Ni4q8e0jFHP+l0zf7n+71HP4jcPFpuRRaHdXVoeV1x50c/k3S8an7522Foe11x6CgoRz/wAAAAAAAARz/wAAAAAAAARz/wAAAAAAAASwF0cekoRz/wAAAAAAAARz/wAAAAAAAARz/wAAAAAAAASwF0ceooRz/wAAAAAAAARz/wAAAAAAAARz/wAAAAAAAASwF0cetlaIBVIEI4RVheNHcsbT4xPSEoVk9LO3ZaeDNwMH1IeTk2DH1ncexoDUsGaIJHP+AAAAAAAABog0sAaIRohWiGTmgxaIdoiF1x7ShHP+fXCkAAAABHP+fXCkAAAABHP+fXCkAAAABHP/AAAAAAAAB0ce5hdWGGce99cfAoaB5OaB8paCBYFgAAAHJ1bl9pdDAyNV9jbGFzczAwNi5tcmNx8WgiaCNoJFUAaCVOaA1LBmgmfWgnWHcAAAAvVXNlcnMvYWhlcm5hL0Ryb3Bib3ggKFNjcmlwcHMgUmVzZWFyY2gpL1ZURU5LSUYvUmVwcm9jZXNzZWRfTlNfZGF0YS82X0NsYXNzZXMvTXV0QXRwX3JlY2VuX2s2YWwvcnVuX2l0MDI1X2NsYXNzMDA2Lm1yY3HyaClLAUsASwCHSwBLAUsAh0sASwBLAYeHaCpoK2gtVQQAALRChlJx82graC1VBAAAtEKGUnH0aCtoLVUEAAC0QoZScfWHaDFoMnVdcfZ9cfcoaDVoK2g2VQgAzhlR7nRvv4ZScfhLAIZoK2g2VQhgKcuwBdCdP4ZScflHP++uFHrhR66GRz+wUNaAAAAASwGGh2g5fXH6KGg7XWg8SwBoOV1x+0sASwBLAIdLi0uLS4uHhnH8YWgxaD9oDUsBdWhASwFoQX1x/ShoQ0sCaESIaA1LAWhFiGhGiWhHiGhIRwAAAAAAAAAARwAAAAAAAAAARwAAAAAAAAAAh2hJiWhKaEtoTEsBaE2IaE6IaE+JaFBHP/ZmZmZmZmZoUYhoUohoU4hoVEsASwBLAIdoVYloVkdAMDMzMzMzM2hXRz/TMzMzMzMzaFiJiYmHaDFoWWhaaFtoXIloXYhoXoloX4hoYEc/8AAAAAAAAGhhiHVoYihLAUc/5mZmZmZmZkc/5mZmZmZmZksBdGhjSwBLAEsAh0uLS4tLi4dLAUsBSwGHh2hkSwFoZX1x/ihoZ0cAAAAAAAAAAEcAAAAAAAAAAEcAAAAAAAAAAIdoaIhoIFgWAAAAcnVuX2l0MDI1X2NsYXNzMDA2Lm1yY2hpiWgxaGpoa4lobEcAAAAAAAAAAEcAAAAAAAAAAEcAAAAAAAAAAIdobYhobksAaA1LBWhviGhwWAIAAAAjNWhxR0AUAAAAAAAAaHJLBWhzfXH/KGh1R0BkLyVcP/AraHZHQIBGmegySKZHwJWDyAw/NQJHQIK6dYu+EdOHaA1LAWgxaHdoeEe/42Lirx7SMUc/6XTN/uf7vUc/iNw8Wm5FFod1dWh5XXIAAQAARz+TdLxqfvnbYWh7XXIBAQAAKChLAUc/5mZmZmZmZkc/5mZmZmZmZksBdHICAQAAKEsBRz/mZmZmZmZmRz/mZmZmZmZmSwF0cgMBAAAoSwFHP+ZmZmZmZmZHP+ZmZmZmZmZLAXRyBAEAAGVogFUgW09XKlhYRVRnXlssXm8hfG5LNTctKFJeeC5gT1t6NE9yBQEAAGgNSwZogkc/4AAAAAAAAGiDSwBohGiFaIZOaDFoh2iIXXIGAQAAKEc/59cKQAAAAEc/59cKQAAAAEc/59cKQAAAAEc/8AAAAAAAAHRyBwEAAGF1YYZyCAEAAGVoMVUUVm9sdW1lX01hbmFnZXJfU3RhdGVyCQEAAHV1VQhkaXNwbmFtZXIKAQAAVQExVQxzYXZlU3RhdGVWZXJyCwEAAEsCVQlyYXRpbmdNYXhyDAEAAEsEVQtkZXNjcmlwdGlvbnINAQAAVQBVBXN0YXRlcg4BAABjQW5pbWF0ZS5TY2VuZVN0YXRlClNjZW5lU3RhdGUKcg8BAAApgXIQAQAAfXIRAQAAKGoOAQAAfXISAQAAKFUIc3VyZmFjZXNyEwEAAH1VBm1vZGVsc3IUAQAAfXIVAQAAKGoTAQAAXVUPcHNldWRvYm9uZGdyb3VwchYBAABdchcBAABLAGFVBWNsaXBzchgBAABdchkBAAAoSwJLAFUGVm9sdW1lchoBAACHchsBAABLA0sAahoBAACHchwBAABLBUsAahoBAACHch0BAABLBEsAahoBAACHch4BAABLAUsAahoBAACHch8BAABLAEsAahoBAACHciABAABLAGVVCW1vbGVjdWxlc3IhAQAAXVUGeGZvcm1zciIBAABdciMBAAAoahsBAABqHAEAAGodAQAAah4BAABqHwEAAGogAQAASwBldWoWAQAAfXIkAQAASwB9ciUBAAAoVQhsaW5lVHlwZXImAQAASwJVBWNvbG9ycicBAAB9cigBAAAoVQR0eXBlcikBAABVHzx0eXBlICdfY2hpbWVyYS5NYXRlcmlhbENvbG9yJz5VBHJnYmFyKgEAAChHP/AAAAAAAABHP6L2g3974SJHAAAAAAAAAABHP/AAAAAAAAB0cisBAAB1aikBAABVIjx0eXBlICdfbW9sZWN1bGUuUHNldWRvQm9uZEdyb3VwJz5VDXNob3dTdHViQm9uZHNyLAEAAIlVCWxpbmVXaWR0aHItAQAAR0AiAAAAAAAAVQpzdGlja1NjYWxlci4BAABHP/AAAAAAAABobYh1c2oYAQAAfXIvAQAAKEsAKIl9cjABAAAoVQZvcmlnaW5yMQEAAH1yMgEAAChVA3h5enIzAQAARwAAAAAAAAAARwAAAAAAAAAARwAAAAAAAAAAh3I0AQAAaikBAABVFzx0eXBlICdfY2hpbWVyYS5Qb2ludCc+dWopAQAAVRc8dHlwZSAnX2NoaW1lcmEuUGxhbmUnPlUGbm9ybWFscjUBAAB9cjYBAAAoajMBAABqNAEAAGopAQAAVRg8dHlwZSAnX2NoaW1lcmEuVmVjdG9yJz51dYlHQBQAAAAAAAB0cjcBAABqHAEAACiJfXI4AQAAKGoxAQAAfXI5AQAAKGozAQAAajQBAABqKQEAAFUXPHR5cGUgJ19jaGltZXJhLlBvaW50Jz51aikBAABVFzx0eXBlICdfY2hpbWVyYS5QbGFuZSc+ajUBAAB9cjoBAAAoajMBAABqNAEAAGopAQAAVRg8dHlwZSAnX2NoaW1lcmEuVmVjdG9yJz51dYlHQBQAAAAAAAB0cjsBAABqIAEAACiJfXI8AQAAKGoxAQAAfXI9AQAAKGozAQAAajQBAABqKQEAAFUXPHR5cGUgJ19jaGltZXJhLlBvaW50Jz51aikBAABVFzx0eXBlICdfY2hpbWVyYS5QbGFuZSc+ajUBAAB9cj4BAAAoajMBAABqNAEAAGopAQAAVRg8dHlwZSAnX2NoaW1lcmEuVmVjdG9yJz51dYlHQBQAAAAAAAB0cj8BAABqHQEAACiJfXJAAQAAKGoxAQAAfXJBAQAAKGozAQAAajQBAABqKQEAAFUXPHR5cGUgJ19jaGltZXJhLlBvaW50Jz51aikBAABVFzx0eXBlICdfY2hpbWVyYS5QbGFuZSc+ajUBAAB9ckIBAAAoajMBAABqNAEAAGopAQAAVRg8dHlwZSAnX2NoaW1lcmEuVmVjdG9yJz51dYlHQBQAAAAAAAB0ckMBAABqGwEAACiJfXJEAQAAKGoxAQAAfXJFAQAAKGozAQAAajQBAABqKQEAAFUXPHR5cGUgJ19jaGltZXJhLlBvaW50Jz51aikBAABVFzx0eXBlICdfY2hpbWVyYS5QbGFuZSc+ajUBAAB9ckYBAAAoajMBAABqNAEAAGopAQAAVRg8dHlwZSAnX2NoaW1lcmEuVmVjdG9yJz51dYlHQBQAAAAAAAB0ckcBAABqHwEAACiJfXJIAQAAKGoxAQAAfXJJAQAAKGozAQAAajQBAABqKQEAAFUXPHR5cGUgJ19jaGltZXJhLlBvaW50Jz51aikBAABVFzx0eXBlICdfY2hpbWVyYS5QbGFuZSc+ajUBAAB9ckoBAAAoajMBAABqNAEAAGopAQAAVRg8dHlwZSAnX2NoaW1lcmEuVmVjdG9yJz51dYlHQBQAAAAAAAB0cksBAABqHgEAACiJfXJMAQAAKGoxAQAAfXJNAQAAKGozAQAAajQBAABqKQEAAFUXPHR5cGUgJ19jaGltZXJhLlBvaW50Jz51aikBAABVFzx0eXBlICdfY2hpbWVyYS5QbGFuZSc+ajUBAAB9ck4BAAAoajMBAABqNAEAAGopAQAAVRg8dHlwZSAnX2NoaW1lcmEuVmVjdG9yJz51dYlHQBQAAAAAAAB0ck8BAAB1aiEBAAB9aiIBAAB9clABAAAoSwBVk2NoaW1lcmEuWGZvcm0uY29vcmRGcmFtZShjaGltZXJhLlZlY3RvcigxLjAsIDAuMCwgMC4wKSwgY2hpbWVyYS5WZWN0b3IoMC4wLCAxLjAsIDAuMCksIGNoaW1lcmEuVmVjdG9yKDAuMCwgMC4wLCAxLjApLCBjaGltZXJhLlBvaW50KDAuMCwgMC4wLCAwLjApKXJRAQAAahwBAABUSgEAAGNoaW1lcmEuWGZvcm0uY29vcmRGcmFtZShjaGltZXJhLlZlY3RvcigtMC4yMzMxNTgxMTA2NjY1NDE2NiwgLTAuOTM1MDM4MzE3ODM4NzE3MywgLTAuMjY3MDk2Njg1ODcxODk2NCksIGNoaW1lcmEuVmVjdG9yKC0wLjk0Mjc1MjQ0NzQ2OTU0MiwgMC4yODQ2OTUyOTkyMTIyOTQ3NSwgLTAuMTczNjg0Nzk4OTc5Njc1ODcpLCBjaGltZXJhLlZlY3RvcigwLjIzODQ0MzExMzE3NTAyMzc2LCAwLjIxMTMxMDAzNDczNTEzNDQzLCAtMC45NDc4ODg2ODA3MDAyMzg2KSwgY2hpbWVyYS5Qb2ludCg1MTkuNDkwMzYyODk3NDcsIC02NzIuOTAyMjk3MzY2MTg1MiwgNTk4Ljk5ODE2MzkxMjQpKXJSAQAAaiABAABUMAEAAGNoaW1lcmEuWGZvcm0uY29vcmRGcmFtZShjaGltZXJhLlZlY3RvcigtMC4yMzMxNTgxMTA2NjY1NDE2NiwgLTAuOTM1MDM4MzE3ODM4NzE3MywgLTAuMjY3MDk2Njg1ODcxODk2NCksIGNoaW1lcmEuVmVjdG9yKC0wLjk0Mjc1MjQ0NzQ2OTU0MiwgMC4yODQ2OTUyOTkyMTIyOTQ3NSwgLTAuMTczNjg0Nzk4OTc5Njc1ODcpLCBjaGltZXJhLlZlY3RvcigwLjIzODQ0MzExMzE3NTAyMzc2LCAwLjIxMTMxMDAzNDczNTEzNDQzLCAtMC45NDc4ODg2ODA3MDAyMzg2KSwgY2hpbWVyYS5Qb2ludCg1MTkuMTI5LCAzODYuMDIxLCA1OTkuMTY4KSlyUwEAAGodAQAAVE8BAABjaGltZXJhLlhmb3JtLmNvb3JkRnJhbWUoY2hpbWVyYS5WZWN0b3IoLTAuMjMzMTU4MTEwNjY2NTQxNjYsIC0wLjkzNTAzODMxNzgzODcxNzMsIC0wLjI2NzA5NjY4NTg3MTg5NjQpLCBjaGltZXJhLlZlY3RvcigtMC45NDI3NTI0NDc0Njk1NDIsIDAuMjg0Njk1Mjk5MjEyMjk0NzUsIC0wLjE3MzY4NDc5ODk3OTY3NTg3KSwgY2hpbWVyYS5WZWN0b3IoMC4yMzg0NDMxMTMxNzUwMjM3NiwgMC4yMTEzMTAwMzQ3MzUxMzQ0MywgLTAuOTQ3ODg4NjgwNzAwMjM4NiksIGNoaW1lcmEuUG9pbnQoNTIwLjgyNTE0OTkxMDc3NjIsIC0xMzc2Ljk0NTM1OTIxODIyNTgsIDU5OS4zMDczOTU0NDM4MzkpKXJUAQAAahsBAABUTwEAAGNoaW1lcmEuWGZvcm0uY29vcmRGcmFtZShjaGltZXJhLlZlY3RvcigtMC4yMzMxNTgxMTA2NjY1NDE2NiwgLTAuOTM1MDM4MzE3ODM4NzE3MywgLTAuMjY3MDk2Njg1ODcxODk2NCksIGNoaW1lcmEuVmVjdG9yKC0wLjk0Mjc1MjQ0NzQ2OTU0MiwgMC4yODQ2OTUyOTkyMTIyOTQ3NSwgLTAuMTczNjg0Nzk4OTc5Njc1ODcpLCBjaGltZXJhLlZlY3RvcigwLjIzODQ0MzExMzE3NTAyMzc2LCAwLjIxMTMxMDAzNDczNTEzNDQzLCAtMC45NDc4ODg2ODA3MDAyMzg2KSwgY2hpbWVyYS5Qb2ludCg1MjEuODg4MTU3Mjc4ODc5NywgLTMxOS42OTU5NTAxMTE2NDk0LCA1OTguMDQyNzkxMjc5MzM2MSkpclUBAABqHwEAAFROAQAAY2hpbWVyYS5YZm9ybS5jb29yZEZyYW1lKGNoaW1lcmEuVmVjdG9yKC0wLjIzMzE1ODExMDY2NjU0MTY2LCAtMC45MzUwMzgzMTc4Mzg3MTczLCAtMC4yNjcwOTY2ODU4NzE4OTY0KSwgY2hpbWVyYS5WZWN0b3IoLTAuOTQyNzUyNDQ3NDY5NTQyLCAwLjI4NDY5NTI5OTIxMjI5NDc1LCAtMC4xNzM2ODQ3OTg5Nzk2NzU4NyksIGNoaW1lcmEuVmVjdG9yKDAuMjM4NDQzMTEzMTc1MDIzNzYsIDAuMjExMzEwMDM0NzM1MTM0NDMsIC0wLjk0Nzg4ODY4MDcwMDIzODYpLCBjaGltZXJhLlBvaW50KDUyMy44NDAwOTk0MDA2MzQ2LCAzMC42ODQ5MDYzNzgzNDE0MSwgNjAwLjg0ODM1MTQwODc5MTkpKXJWAQAAah4BAABUTwEAAGNoaW1lcmEuWGZvcm0uY29vcmRGcmFtZShjaGltZXJhLlZlY3RvcigtMC4yMzMxNTgxMTA2NjY1NDE2NiwgLTAuOTM1MDM4MzE3ODM4NzE3MywgLTAuMjY3MDk2Njg1ODcxODk2NCksIGNoaW1lcmEuVmVjdG9yKC0wLjk0Mjc1MjQ0NzQ2OTU0MiwgMC4yODQ2OTUyOTkyMTIyOTQ3NSwgLTAuMTczNjg0Nzk4OTc5Njc1ODcpLCBjaGltZXJhLlZlY3RvcigwLjIzODQ0MzExMzE3NTAyMzc2LCAwLjIxMTMxMDAzNDczNTEzNDQzLCAtMC45NDc4ODg2ODA3MDAyMzg2KSwgY2hpbWVyYS5Qb2ludCg1MTYuNjI2Mjk4MzM0NzI3MiwgLTEwMjYuMzcyMTU2OTA2NzMzLCA2MDQuMDcxNzEzMDIxMTAzMikpclcBAAB1VQR2aWV3clgBAAB9clkBAAAoVQZ2aWV3ZXJyWgEAAH1yWwEAAChVCWZpbGxMaWdodHJcAQAAfXJdAQAAKGonAQAAfXJeAQAAKGopAQAAVR88dHlwZSAnX2NoaW1lcmEuTWF0ZXJpYWxDb2xvcic+aioBAAAoRz/wAAAAAAAARz/wAAAAAAAARz/wAAAAAAAARz/wAAAAAAAAdHJfAQAAdVUMZGlmZnVzZVNjYWxlcmABAABHP9fafMAAAABVCWRpcmVjdGlvbnJhAQAAfXJiAQAAKGozAQAARz/QCTiVgb05Rz/QCTiVgb05Rz/t7HJdEFrHh3JjAQAAaikBAABVGDx0eXBlICdfY2hpbWVyYS5WZWN0b3InPnVqKQEAAFUiPHR5cGUgJ19jaGltZXJhLkRpcmVjdGlvbmFsTGlnaHQnPlUNc3BlY3VsYXJTY2FsZXJkAQAARwAAAAAAAAAAdVUIY2xpcHBpbmdyZQEAAIlVDnNob3dTaWxob3VldHRlcmYBAACJVQhHcmFkaWVudHJnAQAASwFVDWRlcHRoQ3VlUmFuZ2VyaAEAAEc/7MzMwAAAAEc/8AAAAAAAAIZVE2luaGliaXRMYWJlbEJhbGxvb25yaQEAAIlVEVRFWFRVUkVfM0RfU0hBREVScmoBAABLCFUNZGVwdGhDdWVDb2xvcnJrAQAATlUJTk9fU0hBREVScmwBAABLAFUOaGlnaGxpZ2h0Q29sb3JybQEAAH1ybgEAAChqKQEAAFUfPHR5cGUgJ19jaGltZXJhLk1hdGVyaWFsQ29sb3InPmoqAQAAKEcAAAAAAAAAAEc/8AAAAAAAAEcAAAAAAAAAAEc/8AAAAAAAAHRybwEAAHVVDnNob3dQbGFuZU1vZGVscnABAACJVQdhbWJpZW50cnEBAABHP8XCj1wo9cRVBlpvb21lZHJyAQAASwJVCGtleUxpZ2h0cnMBAAB9cnQBAAAoaicBAAB9cnUBAAAoaikBAABVHzx0eXBlICdfY2hpbWVyYS5NYXRlcmlhbENvbG9yJz5qKgEAAGpfAQAAdWpgAQAARz/kk4QAAAAAamEBAAB9cnYBAAAoajMBAABHv9bfwImS6X9HP+UiAm9fjMtHP+UiAm9fjMyHcncBAABqKQEAAFUYPHR5cGUgJ19jaGltZXJhLlZlY3Rvcic+dWopAQAAVSI8dHlwZSAnX2NoaW1lcmEuRGlyZWN0aW9uYWxMaWdodCc+amQBAABHP/AAAAAAAAB1VQhzaG93Q29mUnJ4AQAAiVULUElDS19TSEFERVJyeQEAAEsDVQZlbnZNYXByegEAAIlVC3NhdmVaYnVmZmVycnsBAACJVQhDZW50ZXJlZHJ8AQAASwNVGmFuZ2xlRGVwZW5kZW50VHJhbnNwYXJlbmN5cn0BAACIVQ9zaWxob3VldHRlV2lkdGhyfgEAAEdAIAAAAAAAAFUPU1RBTkRBUkRfU0hBREVScn8BAABLAVUOT3BhcXVlU3VyZmFjZXNygAEAAEsAVQlzaG93Qm91bmRygQEAAIlVBVRpbGVkcoIBAABLAVURVEVYVFVSRV8xRF9TSEFERVJygwEAAEsGVQtsYWJlbHNPblRvcHKEAQAAiFUMc2VsZWN0aW9uU2V0coUBAAB9VRBiYWNrZ3JvdW5kTWV0aG9kcoYBAABLAFUPc2lsaG91ZXR0ZUNvbG9ycocBAABOVRFzaGFkb3dUZXh0dXJlU2l6ZXKIAQAATQAIVQxVTkxJVF9TSEFERVJyiQEAAEsCVQdPdXRsaW5lcooBAABLAFUFU29saWRyiwEAAEsAVQZMb3dSZXNyjAEAAEsHVQp3aW5kb3dTaXplco0BAABNSgFNPAWGVQ9JTlNUQU5DRV9TSEFERVJyjgEAAEsEVQhMaXRMaW5lc3KPAQAASwJVF3NpbmdsZUxheWVyVHJhbnNwYXJlbmN5cpABAACIVQpiYWNrZ3JvdW5kcpEBAAB9cpIBAAAoaikBAABVHzx0eXBlICdfY2hpbWVyYS5NYXRlcmlhbENvbG9yJz5qKgEAAGpfAQAAdVULTnVtRHJhd1Bhc3NykwEAAEsJVQpVbmxpdExpbmVzcpQBAABLA1ULc2NhbGVGYWN0b3JylQEAAEc/8AAAAAAAAFUMd2luZG93T3JpZ2lucpYBAABLQ0tDhlUMVHJhbnNsdWNlbnQycpcBAABLBVUMVHJhbnNsdWNlbnQxcpgBAABLBFUJU2VsZWN0aW9ucpkBAABLCFUMYmVuY2htYXJraW5ncpoBAABLAFULc2hvd1NoYWRvd3NymwEAAIlVFElOU1RBTkNFX1BJQ0tfU0hBREVScpwBAABLBVUFSW1hZ2VynQEAAEsCVQZMYWJlbHNyngEAAEsBVQ5kaWRJbml0aWFsVmlld3KfAQAAiFUIdmlld1NpemVyoAEAAEdAcN5DtDMqw1UJU3RyZXRjaGVkcqEBAABLAFUERmlsbHKiAQAASwFVCGRlcHRoQ3VlcqMBAACJVQloaWdobGlnaHRypAEAAEsAVQlPdmVybGF5MmRypQEAAEsGVQliYWNrTGlnaHRypgEAAE5VEVRFWFRVUkVfMkRfU0hBREVScqcBAABLB3VVBmNhbWVyYXKoAQAAfXKpAQAAKFUOc2NyZWVuRGlzdGFuY2VyqgEAAEdAH86vHCupOVUGY2VudGVycqsBAABHQHF9lpjwsaJHwIOIkSXaT6xHQG2hPh4tfbOHVQlleWVPZmZzZXRyrAEAAEcAAAAAAAAAAEcAAAAAAAAAAIZVC2ZpZWxkT2ZWaWV3cq0BAABHQEbagA6VFsVVC3dpbmRvd1dpZHRocq4BAABHQEzAWwWwWwZVB25lYXJGYXJyrwEAAEdAi2LTV0x5LkfAifLfQb+bmYZVBW9ydGhvcrABAACIVQZleHRlbnRysQEAAEdAcN5DtDMqw1UNZXllU2VwYXJhdGlvbnKyAQAAR0BJZmZmZmZmaikBAABVGDx0eXBlICdfY2hpbWVyYS5DYW1lcmEnPlUJYXV0b0ZvY3VzcrMBAACJVQVmb2NhbHK0AQAAR0BtoT4eLX2zVQx3YWxsZXllU2NhbGVytQEAAEc/8AAAAAAAAHVqqwEAAH1ytgEAAChVBGNvZnJytwEAAH1yuAEAAChqMwEAAGo0AQAAaikBAABVFzx0eXBlICdfY2hpbWVyYS5Qb2ludCc+dVUKY29mck1ldGhvZHK5AQAASwJ1dXVoDUsCaCBVATF1YlUFdmFsaWRyugEAAIhVCnZpZXdJbWFnZXNyuwEAAF1yvAEAAFUDUkdCcr0BAABLgEuAhnK+AQAAVADAAAD///////////////////////////////////////////////////////////////////////////////////////////////////////////////////////////////////////////////////////////+hoaFXV1c2NjZaWlpxcXF3d3d4eHiAgICpqanNzc3R0dHIyMjAwMDBwcHKysrW1tbV1dW9vb2jo6OJiYllZWVFRUU3Nzc5OTlNTU2BgYGlpaW6urq9vb2xsbF/f38+Pj5CQkJFRUU7OzsxMTFCQkKpqam4uLj///////////////////////////////////////////////////////////////////////////////////////////////////////////////////////////////////////////////////////////////////////////////////////////////////////////////////////////////////////////////////////////////////////////////////////////////////////////////////////////////////////////////////////////////////////8tLS08PDw2NjZNTU1eXl5gYGBTU1NWVlaHh4ehoaGmpqakpKSnp6e0tLTGxsbIyMi4uLipqamIiIhGRkaDg4PS0tJbW1tVVVWurq7V1dXT09PFxcWcnJw7Ozs8PDw9PT0wMDAuLi47OztERERFRUXQ0ND///////////////////////////////////////////////////////////////////////////////////////////////////////////////////////////////////////////////////////////////////////////////////////////////////////////////////////////////////////////////////////////////////////////////////////////////////////////////////////////////////////////////////////////////////////9eXl4yMjJnZ2eDg4MuLi45OTk3NzcsLCxBQUFnZ2d4eHh8fHyAgICLi4ufn5+3t7fCwsK2trZ+fn5JSUloaGjIyMiVlZVJSUmpqanQ0NDNzc2jo6M+Pj4yMjIvLy8tLS04ODg9PT0yMjJpaWmjo6P///////////////////////////////////////////////////////////////////////////////////////////////////////////////////////////////////////////////////////////////////////////////////////////////////////////////////////////////////////////////////////////////////////////////////////////////////////////////////////////////////////////////////////////////////////////+cnJxHR0eCgoKpqamamppnZ2eQkJDFxcVmZmY0NDRTU1NaWlpcXFxjY2N3d3eWlpa3t7e2trZtbW1gYGBERESMjIyQkJB/f3+RkZHLy8upqallZWU8PDxGRkZMTExLS0tGRkY0NDQ+Pj6CgoKoqKj///////////////////////////////////////////////////////////////////////////////////////////////////////////////////////////////////////////////////////////////////////////////////////////////////////////////////////////////////////////////////////////////////////////////////////////////////////////////////////////////////////////////////////////////////////////////9mZmaLi4ucnJy9vb3S0tLAwMDJycnMzMykpKQ+Pj44ODg0NDQ0NDRDQ0NmZmaFhYWMjIxSUlJcXFxSUlJtbW2FhYWBgYFzc3ORkZFLS0tsbGxzc3OVlZWFhYVbW1s1NTUrKytwcHCCgoKdnZ3Dw8P///////////////////////////////////////////////////////////////////////////////////////////////////////////////////////////////////////////////////////////////////////////////////////////////////////////////////////////////////////////////////////////////////////////////////////////////////////////////////////////////////////////////////////////////////////////9vb2+GhoaSkpKysrLV1dXPz8/Ozs7S0tLS0tJjY2MiIiIoKCgnJycsLCwyMjJNTU1RUVFoaGjHx8ePj49ra2uKioqBgYFbW1s4ODhiYmIwMDB9fX3Q0NCnp6dKSko/Pz9paWmnp6e/v7+2tracnJzh4eH///////////////////////////////////////////////////////////////////////////////////////////////////////////////////////////////////////////////////////////////////////////////////////////////////////////////////////////////////////////////////////////////////////////////////////////////////////////////////////////////////////////////////////////////////////9aWlpvb297e3uTk5O5ubnY2NjV1dXR0dG5ubl4eHg5OTkjIyMjIyMqKipBQUFCQkJOTk7///////////+VlZW3t7eOjo5SUlLHx8fm5uZ7e3uqqqqysrKwsLCrq6vJycnLy8vKysrJycnIyMjFxcW/v7+enp7k5OT///////////////////////////////////////////////////////////////////////////////////////////////////////////////////////////////////////////////////////////////////////////////////////////////////////////////////////////////////////////////////////////////////////////////////////////////////////////////////////////////////////////////////////////////9jY2M2NjZHR0dYWFhxcXGcnJzFxcXS0tLIyMiXl5dpaWkwMDAuLi4nJyc0NDReXl6CgoKJiYnHx8fS0tLBwcHGxsaYmJivr6+qqqqzs7PKysrKysrFxcXT09PV1dXQ0NDOzs7Ozs7Q0NDPz8/Nzc3Jycm9vb2goKDMzMzW1tbj4+P///////////////////////////////////////////////////////////////////////////////////////////////////////////////////////////////////////////////////////////////////////////////////////////////////////////////////////////////////////////////////////////////////////////////////////////////////////////////////////////////////////////////////////9XV1cgICAiIiIsLCxHR0dzc3ORkZGdnZ1ra2tjY2MzMzMiIiIqKio5OTlUVFSAgICtra2/v7+ZmZm5ubm8vLy7u7vW1tbMzMzGxsbNzc2/v7/Q0NDa2trW1tbQ0NDOzs7Q0NDS0tLS0tLOzs7IyMi7u7ukpKSRkZGfn5+jo6PCwsL////////////////////////////////////////////////////////////////////////////////////////////////////////////////////////////////////////////////////////////////////////////////////////////////////////////////////////////////////////////////////////////////////////////////////////////////////////////////////////////////////////////////////////////Hx8c0NDRERERERERBQUE2NjZ2dnZLS0suLi43NzdhYWFpaWkzMzNeXl6RkZG3t7dmZmZjY2N3d3fKysrY2NjOzs7S0tLV1dXQ0NDOzs7Pz8/Pz8/Nzc3Nzc3Q0NDT09PS0tLMzMzDw8Ozs7OgoKCZmZmhoaGfn5+Pj4/h4eH////////////////////////////////////////////////////////////////////////////////////////////////////////////////////////////////////////////////////////////////////////////////////////////////////////////////////////////////////////////////////////////////////////////////////////////////////////////////////////////////////////////////////n5+ekpKR9fX2bm5uHh4d7e3uVlZWbm5tlZWVISEhAQEB9fX2Ojo6BgYFFRUVDQ0NlZWVubm46OjqcnJzX19fZ2dnV1dXX19fZ2dnZ2dnR0dHIyMjHx8fKysrMzMzOzs7T09PS0tLLy8u/v7+tra2cnJycnJylpaWlpaWTk5NlZWX///////////////////////////////////////////////////////////////////////////////////////////////////////////////////////////////////////////////////////////////////////////////////////////////////////////////////////////////////////////////////////////////////////////////////////////////////////////////////////////////////////////////////+enp6goKC5ubnGxsbGxsbDw8PPz8/S0tLHx8eoqKhmZmZdXV1bW1tEREQ7OztAQEBFRUVaWlqbm5vR0dHX19fX19fY2NjX19fY2NjZ2dna2trV1dXR0dHPz8/Pz8/S0tLW1tbW1tbOzs6/v7+srKybm5udnZ2lpaWhoaGMjIxcXFzPz8/////////////////////////////////////////////////////////////////////////////////////////////////////////////////////////////////////////////////////////////////////////////////////////////////////////////////////////////////////////////////////////////////////////////////////////////////////////////////////////////////////////////AwMCbm5uzs7PHx8fNzc3Q0NDR0dHR0dHPz8/T09PV1dW+vr6IiIg8PDw6OjpcXFx6enqhoaHIyMjT09PW1tbV1dXW1tbY2NjY2NjY2NjW1tbW1tbY2NjZ2dnY2NjX19fZ2dna2trY2NjQ0NDAwMCqqqqZmZmcnJygoKCYmJiAgIBVVVWhoaH////////////////////////////////////////////////////////////////////////////////////////////////////////////////////////////////////////////////////////////////////////////////////////////////////////////////////////////////////////////////////////////////////////////////////////////////////////////////////////////////////////////Pz8+Kioq4uLjFxcXIyMjFxcW+vr7BwcHMzMzT09PX19fR0dHExMSVlZWAgICtra2lpaW8vLzMzMza2trZ2dnU1NTX19fb29vc3Nza2trY2NjV1dXW1tbY2NjZ2dna2trb29vb29vZ2dnNzc25ubmfn5+Ojo6RkZGTk5OFhYVmZmZGRkabm5v///////////////////////////////////////////////////////////////////////////////////////////////////////////////////////////////////////////////////////////////////////////////////////////////////////////////////////////////////////////////////////////////////////////////////////////////////////////////////////////////////////////////+NjY2rq6u2tra8vLzDw8PMzMzJycnBwcHIyMjOzs7Pz8/Pz8/Nzc3MzMywsLCqqqq0tLTFxcXQ0NDMzMzLy8vQ0NDX19fZ2dnb29va2trX19fU1NTV1dXX19fa2trb29va2trQ0NC7u7ujo6OFhYV1dXV3d3dwcHBaWlpAQEBlZWX///////////////////////////////////////////////////////////////////////////////////////////////////////////////////////////////////////////////////////////////////////////////////////////////////////////////////////////////////////////////////////////////////////////////////////////////////////////////////////////////////////////////////92dnaVlZWgoKCnp6exsbHDw8PZ2dnT09POzs7Nzc3MzMzNzc3R0dHV1dWvr6+ysrKysrK7u7u8vLy4uLi4uLi+vr7ExMTJycnNzc3R0dHQ0NDOzs7MzMzPz8/S0tLQ0NDGxsaysrKbm5t9fX1fX19WVlZTU1NHR0dTU1NZWVn///////////////////////////////////////////////////////////////////////////////////////////////////////////////////////////////////////////////////////////////////////////////////////////////////////////////////////////////////////////////////////////////////////////////////////////////////////////////////////////////////////////////////////9OTk5ycnKGhoaPj4+VlZWhoaGzs7PMzMzX19fW1tbPz8/GxsbDw8PBwcHIyMi4uLiysrK0tLSurq6qqqqqqqqtra2vr6+wsLCysrK1tbW3t7e2tra3t7e7u7u+vr66urqsrKyWlpZ4eHhXV1dNTU1NTU1LS0tsbGxmZmZiYmKxsbH////////////////////////////////////////////////////////////////////////////////////////////////////////////////////////////////////////////////////////////////////////////////////////////////////////////////////////////////////////////////////////////////////////////////////////////////////////////////////////////////////////////////////KysoyMjJOTk5kZGRvb294eHiAgICJiYmWlpaioqKioqJ3d3evr6+3t7etra2ioqKenp6goKCfn5+dnZ2enp6fn5+fn5+dnZ2cnJybm5ubm5ubm5udnZ2ioqKmpqaioqKTk5N3d3dVVVVJSUlLS0tPT09OTk5mZmZgYGBWVlZfX1/////////////////////////////////////////////////////////////////////////////////////////////////////////////////////////////////////////////////////////////////////////////////////////////////////////////////////////////////////////////////////////////////////////////////////////////////////////////////////////////////////////////////////////////Hx8eRkZFkZGQ0NDQ5OTk6Ojo/Pz9HR0dJSUldXV1tbW1oaGhoaGheXl5hYWFwcHB8fHyDg4OIiIiLi4uMjIyMjIyJiYmGhoaBgYF9fX1+fn6EhISIiIiEhIRvb29SUlJFRUVHR0dNTU1SUlJPT09oaGhYWFhSUlJoaGj///////////////////////////////////////////////////////////////////////////////////////////////////////////////////////////////////////////////////////////////////////////////////////////////////////////////////////////////////////////////////////////////////////////////////////////////////////////////////////////////////////////////////////////////////+2trZJSUlOTk5WVlZ+fn60tLScnJyysrK7u7tPT08uLi5lZWVRUVFlZWU0NDRDQ0NMTExTU1NeXl5mZmZra2tnZ2dbW1tOTk5JSUlMTExVVVVUVFRKSkpBQUFAQEBGRkZKSkpJSUlTU1NpaWlKSkpKSkpeXl6cnJz////////////////////////////////////////////////////////////////////////////////////////////////////////////////////////////////////////////////////////////////////////////////////////////////////////////////////////////////////////////////////////////////////////////////////////////////////////////////////////////////////////////////////////////////Q0NBra2uampq5ubnR0dHc3NyUlJSioqKvr6+tra2fn5+BgYFgYGCJiYmbm5uhoaGmpqZqamp1dXV/f397e3tPT09dXV1OTk4/Pz8pKSkqKio2NjY4ODgyMjI4ODg7Ozs4ODg9PT11dXVeXl4/Pz9CQkJHR0f///////////////////////////////////////////////////////////////////////////////////////////////////////////////////////////////////////////////////////////////////////////////////////////////////////////////////////////////////////////////////////////////////////////////////////////////////////////////////////////////////////////////////////////////////////96enqwsLDT09Pd3d3c3NylpaV3d3eQkJCMjIx7e3tQUFAzMzNZWVl9fX2RkZGioqKxsbG3t7e1tbWrq6uIiIhaWlpKSkpISEhISEhCQkI3NzcqKiolJSUlJSUnJyc3NzdQUFBYWFhMTEw1NTU2NjZkZGT////////////////////////////////////////////////////////////////////////////////////////////////////////////////////////////////////////////////////////////////////////////////////////////////////////////////////////////////////////////////////////////////////////////////////////////////////////////////////////////////////////////////////////////////////Y2NiDg4O0tLTS0tLe3t7KysqOjo5HR0dSUlI4ODg6Ojo3Nzc1NTU6OjpPT095eXmXl5enp6eoqKifn5+Li4tcXFxISEhOTk5gYGBdXV1ISEg2NjYsLCwtLS0yMjI5OTlAQEBKSkpMTExEREQ9PT05OTnLy8v///////////////////////////////////////////////////////////////////////////////////////////////////////////////////////////////////////////////////////////////////////////////////////////////////////////////////////////////////////////////////////////////////////////////////////////////////////////////////////////////////////////////////////////////////+2traDg4Ourq7Pz8/X19erq6tycnJdXV14eHiTk5NiYmKIiIihoaGPj490dHRNTU10dHSMjIyHh4d4eHhbW1tFRUVFRUVvb2+6urrIyMiOjo4yMjIoKCggICAmJiY1NTVBQUFHR0dKSkpfX19sbGxPT0////////////////////////////////////////////////////////////////////////////////////////////////////////////////////////////////////////////////////////////////////////////////////////////////////////////////////////////////////////////////////////////////////////////////////////////////////////////////////////////////////////////////////////////////////////+Pj495eXmZmZm7u7u7u7ubm5t6enqbm5vGxsbCwsKlpaWzs7O3t7fAwMDCwsLLy8t9fX1hYWE4ODg2NjY4ODg3NzdiYmKjo6O1tbWWlpZfX1+Hh4d9fX1lZWUvLy80NDR2dnaGhoZ0dHR7e3u0tLSHh4fU1NT///////////////////////////////////////////////////////////////////////////////////////////////////////////////////////////////////////////////////////////////////////////////////////////////////////////////////////////////////////////////////////////////////////////////////////////////////////////////////////////////////////////////////////////////////9ZWVlcXFxkZGR4eHiGhoaioqK7u7vCwsLCwsK5ubnFxcXExMS3t7esrKy7u7vBwcG3t7e+vr6qqqqjo6Ourq6xsbG6urpUVFRaWlpmZmaPj4+vr6/ExMTR0dGzs7OTk5PMzMzS0tK+vr6Tk5OXl5enp6eZmZn///////////////////////////////////////////////////////////////////////////////////////////////////////////////////////////////////////////////////////////////////////////////////////////////////////////////////////////////////////////////////////////////////////////////////////////////////////////////////////////////////////////////////////////////////9JSUlEREQrKysnJydFRUV3d3fKysrHx8erq6u0tLTExMTExMS+vr7Dw8PY2NjKysq2trapqamDg4OysrLOzs68vLynp6eEhISHh4eqqqqlpaWpqanIyMjMzMzAwMDExMTR0dHQ0NDHx8e3t7ednZ16enqIiIjY2Nj///////////////////////////////////////////////////////////////////////////////////////////////////////////////////////////////////////////////////////////////////////////////////////////////////////////////////////////////////////////////////////////////////////////////////////////////////////////////////////////////////////////////////////////////9zc3NQUFBNTU1QUFB8fHxiYmKjo6PR0dGrq6ufn5+urq6xsbGxsbG+vr7Ozs6/v7+2tra5ubm9vb2goKCcnJy4uLjPz8/AwMC+vr7GxsbGxsaurq6Dg4Otra3MzMzU1NTW1tbOzs67u7ulpaWSkpJcXFxycnKHh4f///////////////////////////////////////////////////////////////////////////////////////////////////////////////////////////////////////////////////////////////////////////////////////////////////////////////////////////////////////////////////////////////////////////////////////////////////////////////////////////////////////////////////////////////+goKBZWVlmZmZgYGBUVFQ2NjZXV1ednZ2GhoZ+fn6MjIyUlJScnJytra27u7u3t7eysrK6urrV1dWrq6uRkZG0tLStra2oqKiysrK/v7+8vLyoqKh2dnaDg4Ozs7PCwsLDw8O3t7ednZ2Dg4NxcXFKSkpnZ2ddXV3////////////////////////////////////////////////////////////////////////////////////////////////////////////////////////////////////////////////////////////////////////////////////////////////////////////////////////////////////////////////////////////////////////////////////////////////////////////////////////////////////////////////////////////////MzMxTU1NnZ2dQUFA6Ojre3t7Hx8c5OTlBQUFRUVFnZ2d0dHR/f3+QkJCdnZ2fn5+enp6jo6Oqqqp2dnaLi4uWlpaQkJCWlpajo6Ourq6urq6bm5toaGhRUVFpaWl/f3+NjY2Kiopzc3NeXl5RUVFAQEBbW1tUVFT///////////////////////////////////////////////////////////////////////////////////////////////////////////////////////////////////////////////////////////////////////////////////////////////////////////////////////////////////////////////////////////////////////////////////////////////////////////////////////////////////////////////////////////////////9nZ2dHR0dERERERESBgYGjo6PHx8ciIiIzMzNERERiYmJsbGxxcXF0dHR1dXV3d3d2dnZra2tAQEBjY2N3d3d4eHh/f3+MjIyWlpaYmJiHh4dVVVUrKysoKCguLi5FRUVRUVFNTU1JSUk/Pz85OTk6OjplZWX///////////////////////////////////////////////////////////////////////////////////////////////////////////////////////////////////////////////////////////////////////////////////////////////////////////////////////////////////////////////////////////////////////////////////////////////////////////////////////////////////////////////////////////////////////9bW1s1NTVISEhiYmJTU1P///9hYWFBQUF2dnZeXl51dXVtbW1hYWFcXFxgYGBnZ2doaGhfX19LS0tBQUFVVVVfX19kZGRoaGhlZWVXV1dCQkJISEhLS0swMDAiIiIsLCw3Nzc5OTk1NTUrKyvJycn////////////////////////////////////////////////////////////////////////////////////////////////////////////////////////////////////////////////////////////////////////////////////////////////////////////////////////////////////////////////////////////////////////////////////////////////////////////////////////////////////////////////////////////////////////////////Hx8eXl5ednZ3Ly8v////Nzc0qKip6enp0dHSHh4d7e3tnZ2dgYGBpaWl+fn6Ojo6Xl5eXl5dtbW0wMDA8PDw/Pz87Ozs5OTk1NTVDQ0N5eXl9fX1bW1szMzMnJycrKys0NDRiYmL////////////////////////////////////////////////////////////////////////////////////////////////////////////////////////////////////////////////////////////////////////////////////////////////////////////////////////////////////////////////////////////////////////////////////////////////////////////////////////////////////////////////////////////////////////////////////////////////////////////j4+M+Pj6UlJSWlpaBgYFkZGRKSkpDQ0NeXl6SkpK6urrAwMC8vLyhoaE4ODgoKCgwMDAxMTE0NDQ/Pz9cXFyJiYmHh4dPT08sLCwpKSkrKys0NDT///////////////////////////////////////////////////////////////////////////////////////////////////////////////////////////////////////////////////////////////////////////////////////////////////////////////////////////////////////////////////////////////////////////////////////////////////////////////////////////////////////////////////////////////////////////////////////////////////////////////+xsbGMjIy/v7/AwMB8fHx9fX2lpaU8PDwlJSWCgoLZ2dnU1NTIyMicnJxFRUVGRkZLS0shISExMTFtbW2Xl5eNjY2Hh4c4ODhbW1t7e3uDg4OIiIja2tr////////////////////////////////////////////////////////////////////////////////////////////////////////////////////////////////////////////////////////////////////////////////////////////////////////////////////////////////////////////////////////////////////////////////////////////////////////////////////////////////////////////////////////////////////////////////////////////////////////Y2Nivr6+pqam9vb2tra2ioqLExMTU1NSbm5tsbGyNjY3S0tLT09PMzMyhoaFZWVmLi4uXl5ePj49FRUWamprOzs61tbWTk5N1dXWXl5esrKy4uLi9vb2Ojo7Y2Nj////////////////////////////////////////////////////////////////////////////////////////////////////////////////////////////////////////////////////////////////////////////////////////////////////////////////////////////////////////////////////////////////////////////////////////////////////////////////////////////////////////////////////////////////////////////////////////////////////W1taPj4+urq7MzMy+vr6QkJCqqqrIyMjS0tKwsLDCwsLT09PS0tLMzMy1tbVgYGCdnZ25ubnAwMBqamqenp7Z2dnQ0NC3t7eYmJiUlJS2trbY2NjX19fCwsKDg4OEhIT////////////////////////////////////////////////////////////////////////////////////////////////////////////////////////////////////////////////////////////////////////////////////////////////////////////////////////////////////////////////////////////////////////////////////////////////////////////////////////////////////////////////////////////////////////////////////////////w8PCtra2cnJyxsbHMzMzPz8+mpqahoaG5ubnQ0NDBwcHS0tLW1tbR0dHMzMy/v79wcHCZmZnDw8PJycmBgYGhoaHU1NTY2NjExMSurq6VlZWFhYW/v7/b29vX19e/v794eHj////////////////////////////////////////////////////////////////////////////////////////////////////////////////////////////////////////////////////////////////////////////////////////////////////////////////////////////////////////////////////////////////////////////////////////////////////////////////////////////////////////////////////////////////////////////////////////m5ubHx8eLi4ubm5uwsLDKysrb29u+vr6rq6u0tLS+vr7Gxsbc3Nza2trQ0NDNzc3Jycmnp6eEhITExMTMzMyPj4+np6fT09Pa2trExMS0tLSgoKCGhoZXV1fNzc3V1dXU1NTLy8u7u7v////////////////////////////////////////////////////////////////////////////////////////////////////////////////////////////////////////////////////////////////////////////////////////////////////////////////////////////////////////////////////////////////////////////////////////////////////////////////////////////////////////////////////////////////////////////////////FxcWcnJyKioqUlJSsrKzDw8PZ2dnU1NS8vLy1tbWvr6+7u7vT09PPz8/JycnJycnHx8e5ubmCgoKxsbHMzMycnJytra3Ozs7Kysq2trapqamcnJyEhIRSUlK7u7vS0tLCwsLT09PAwMCysrL////////////////////////////////////////////////////////////////////////////////////////////////////////////////////////////////////////////////////////////////////////////////////////////////////////////////////////////////////////////////////////////////////////////////////////////////////////////////////////////////////////////////////////////////////////////////KyspnZ2eCgoKKioqmpqa5ubnCwsLOzs7S0tK+vr6ZmZmdnZ2rq6uurq6urq6wsLCsrKycnJx3d3d0dHTIyMitra2lpaWpqamfn5+QkJCIiIiCgoJvb29HR0fS0tLS0tLCwsLT09Oampqmpqb///////////////////////////////////////////////////////////////////////////////////////////////////////////////////////////////////////////////////////////////////////////////////////////////////////////////////////////////////////////////////////////////////////////////////////////////////////////////////////////////////////////////////////////////////////////////////+zs7N9fX2Hh4ejo6OqqqqhoaGhoaG7u7vU1NSKiop3d3eEhISGhoaEhIR/f390dHRhYWFRUVFhYWHGxsa7u7uTk5N7e3tmZmZaWlpaWlpbW1tTU1NpaWnQ0NDT09PQ0NCioqJUVFTMzMz///////////////////////////////////////////////////////////////////////////////////////////////////////////////////////////////////////////////////////////////////////////////////////////////////////////////////////////////////////////////////////////////////////////////////////////////////////////////////////////////////////////////////////////////////////////////////+xsbGCgoKUlJSvr6+enp6Dg4N9fX2Pj4+np6ePj495eXloaGhXV1dMTExFRUVCQkJCQkJJSUl4eHi8vLy9vb2ZmZlvb29OTk5HR0dISEhLS0tKSkpVVVXMzMzX19eurq5eXl6ampr///////////////////////////////////////////////////////////////////////////////////////////////////////////////////////////////////////////////////////////////////////////////////////////////////////////////////////////////////////////////////////////////////////////////////////////////////////////////////////////////////////////////////////////////////////////////////////+3t7eJiYmtra3GxsaOjo5bW1tWVlZ0dHSMjIyhoaGrq6uOjo5lZWVQUFBJSUlLS0tWVlZ2dnaoqKjPz8/R0dG3t7eVlZV6enpubm5nZ2dbW1tJSUlkZGS+vr67u7uQkJBMTEz///////////////////////////////////////////////////////////////////////////////////////////////////////////////////////////////////////////////////////////////////////////////////////////////////////////////////////////////////////////////////////////////////////////////////////////////////////////////////////////////////////////////////////////////////////////////////////////+WlpaFhYXBwcG4uLhubm5ERERISEhNTU2AgICqqqrLy8uxsbGXl5eKioqGhoaHh4eTk5OsrKzMzMzg4ODc3NzIyMi3t7etra2tra2oqKiLi4tFRUWLi4u3t7evr6+JiYlUVFSioqL///////////////////////////////////////////////////////////////////////////////////////////////////////////////////////////////////////////////////////////////////////////////////////////////////////////////////////////////////////////////////////////////////////////////////////////////////////////////////////////////////////////////////////////////////////////////////////9qampwcHCcnJyRkZFXV1d/f3+SkpKVlZV9fX2tra3S0tK8vLyoqKiioqKjo6OlpaWurq7BwcHNzc3Z2dnd3d3Ozs7Dw8O9vb26urq2trafn59fX1+jo6O1tbWpqamIiIhYWFigoKD///////////////////////////////////////////////////////////////////////////////////////////////////////////////////////////////////////////////////////////////////////////////////////////////////////////////////////////////////////////////////////////////////////////////////////////////////////////////////////////////////////////////////////////////////////////////////////9VVVVVVVVoaGh2dnZbW1uLi4u4uLigoKCBgYGnp6fDw8O6urqtra2mpqalpaWmpqasrKyzs7O4uLjHx8fe3t7S0tLIyMjDw8O6urqqqqqMjIxfX1+ZmZmurq6hoaF7e3tNTU2cnJz///////////////////////////////////////////////////////////////////////////////////////////////////////////////////////////////////////////////////////////////////////////////////////////////////////////////////////////////////////////////////////////////////////////////////////////////////////////////////////////////////////////////////////////////////////////////////////+dnZ1LS0tVVVVvb2+GhoZra2upqamdnZ1+fn6Ojo6enp6kpKSkpKSenp6VlZWKioqCgoKGhoaVlZWpqanAwMDBwcG8vLy2trampqaGhoZaWlpbW1t/f3+goKCQkJBeXl4+Pj7Ly8v///////////////////////////////////////////////////////////////////////////////////////////////////////////////////////////////////////////////////////////////////////////////////////////////////////////////////////////////////////////////////////////////////////////////////////////////////////////////////////////////////////////////////////////////////////////////////////////9tbW1YWFh1dXWZmZlvb29paWl9fX1wcHBsbGxwcHB4eHiCgoKEhIR1dXVXV1daWlpdXV1fX1+Dg4OZmZmgoKCfn5+UlJR7e3tVVVVDQ0NNTU1hYWGJiYlycnJGRkZlZWX////////////////////////////////////////////////////////////////////////////////////////////////////////////////////////////////////////////////////////////////////////////////////////////////////////////////////////////////////////////////////////////////////////////////////////////////////////////////////////////////////////////////////////////////////////////////////////////////Hx8c+Pj5iYmJ0dHRPT09XV1dmZmZkZGRbW1tWVlZWVlZbW1tfX19VVVVJSUlsbGzCwsI8PDxWVlZtbW12dnZ0dHRmZmZQUFBNTU1sbGxiYmJYWFhsbGxPT09ra2v////////////////////////////////////////////////////////////////////////////////////////////////////////////////////////////////////////////////////////////////////////////////////////////////////////////////////////////////////////////////////////////////////////////////////////////////////////////////////////////////////////////////////////////////////////////////////////////////////////Hx8cuLi44ODhCQkJxcXGIiIhKSkpTU1NSUlJQUFBRUVFUVFRXV1dTU1NdXV3CwsJycnIyMjJBQUFFRUVFRUVEREQ8PDxtbW2EhIR5eXlpaWldXV0+Pj7Ly8v///////////////////////////////////////////////////////////////////////////////////////////////////////////////////////////////////////////////////////////////////////////////////////////////////////////////////////////////////////////////////////////////////////////////////////////////////////////////////////////////////////////////////////////////////////////////////////////////////////////+vr68nJydpaWmnp6fFxcWoqKhYWFg3Nzc/Pz9FRUVWVlZwcHB/f399fX2RkZGkpKQ6OjosLCw0NDQ2NjY1NTVzc3OVlZWZmZmOjo6MjIxsbGzNzc3////////////////////////////////////////////////////////////////////////////////////////////////////////////////////////////////////////////////////////////////////////////////////////////////////////////////////////////////////////////////////////////////////////////////////////////////////////////////////////////////////////////////////////////////////////////////////////////////////////l5eWsrKy0tLRZWVmGhobMzMzGxsbHx8fFxcWUlJQlJSUvLy9MTEyHh4e2tralpaWNjY2JiYmZmZmBgYFQUFBKSkqFhYWxsbG+vr7BwcG4uLiwsLBoaGj////////T09PMzMy3t7fe3t7////////////////////////////////////////////////////////////////////////////////////////////////////////////////////////////////////////////////////////////////////////////////////////////////////////////////////////////////////////////////////////////////////////////////////////////////////////////////////////////////////////////////////////////////////////////////h4eGpqanAwMC+vr6Hh4dycnK4uLi5ubnDw8PMzMzQ0NB5eXk6OjpGRkaEhITQ0NDGxsaenp50dHSenp7JycnJycm/v7+3t7e1tbW/v7/Kysq+vr6MjIxpaWnb29vKysqpqamWlpZ8fHzR0dH///////////////////////////////////////////////////////////////////////////////////////////////////////////////////////////////////////////////////////////////////////////////////////////////////////////////////////////////////////////////////////////////////////////////////////////////////////////////////////////////////////////////////////////////////////////////+2tra0tLTBwcHQ0NC/v7+ysrLNzc3AwMDGxsbS0tLe3t7R0dGUlJRsbGyAgIC8vLzR0dG4uLh8fHyIiIjNzc3d3d3a2trU1NTU1NTV1dXKysqqqqp6enpnZ2eIiIicnJyampqUlJTHx8f///////////////////////////////////////////////////////////////////////////////////////////////////////////////////////////////////////////////////////////////////////////////////////////////////////////////////////////////////////////////////////////////////////////////////////////////////////////////////////////////////////////////////////////////////////////////+7u7urq6vFxcW7u7u6urqpqanHx8fQ0NC/v7/CwsLNzc3T09PY2NjS0tKjo6OVlZW+vr7W1tbMzMywsLCKiorBwcHMzMzIyMjJycnR0dHX19fNzc2pqamDg4N1dXWYmJiNjY3W1tb///////////////////////////////////////////////////////////////////////////////////////////////////////////////////////////////////////////////////////////////////////////////////////////////////////////////////////////////////////////////////////////////////////////////////////////////////////////////////////////////////////////////////////////////////////////////////////+srKyZmZnHx8e9vb2QkJCpqanOzs7S0tLExMTBwcHGxsbGxsbDw8O7u7usrKyurq7Gxsbf39/Y2NjJycm7u7utra25ubnPz8/X19ff39/e3t7S0tKrq6uHh4eGhoZtbW2AgICkpKT///////////////////////////////////////////////////////////////////////////////////////////////////////////////////////////////////////////////////////////////////////////////////////////////////////////////////////////////////////////////////////////////////////////////////////////////////////////////////////////////////////////////////////////////////////////////////////+dnZ1hYWGenp6YmJiIiIipqanLy8vc3NzQ0NDKysrLy8vOzs7Pz8/Jycm3t7eurq7BwcHW1tbS0tLKysrDw8O1tbWZmZnExMTc3Nza2trY2Ni8vLx/f39paWlubm5eXl5nZ2f///////////////////////////////////////////////////////////////////////////////////////////////////////////////////////////////////////////////////////////////////////////////////////////////////////////////////////////////////////////////////////////////////////////////////////////////////////////////////////////////////////////////////////////////////////////////////////////////8sLCxiYmJvb291dXWSkpKvr6/KysrR0dHMzMzQ0NDY2NjW1tbAwMClpaWUlJSWlpagoKCmpqaqqqqmpqaXl5d7e3taWlqGhoaYmJh2dnZRUVFERERGRkZDQ0Nra2v////////////////////////////////////////////////////////////////////////////////////////////////////////////////////////////////////////////////////////////////////////////////////////////////////////////////////////////////////////////////////////////////////////////////////////////////////////////////////////////////////////////////////////////////////////////////////////////////////Hx8ckJCQ1NTVISEhcXFxycnKAgICJiYmTk5OcnJygoKCdnZ2QkJB8fHxpaWlcXFxdXV1kZGRmZmZhYWFUVFRDQ0MwMDAzMzM1NTUyMjIuLi4qKipfX1/Jycn////////////////////////////////////////////////////////////////////////////////////////////////////////////////////////////////////////////////////////////////////////////////////////////////////////////////////////////////////////////////////////////////////////////////////////////////////////////////////////////////////////////////////////////////////////////////////////////////////////////////Hx8ePj48hISEnJycwMDA7OztGRkZOTk5RUVFMTExBQUE4ODgxMTEuLi4tLS0tLS0tLS0qKioqKiogICAgICCPj4+Pj4+Pj4////////////////////////////////////////////////////////////////////////////////////////////////////////////////////////////////////////////////////////////////////////////////////////////////////////////////////////////////////////////////////////////////////////////////////////////////////////////////////////////////////////////////////////////////////////////////////////////////////////////////////////////////////////////////+Pj4+Pj4+QkJCSkpKSkpKPj4/Hx8f////////////////////////////////////////////////////////////////////////////////////////////////////////////////////////////////////////////////////////////////////////////////////////////////////////////////////////////////////////////////////////////////////////////////////////////////////////////////////////////////////////////////////////////////////////////////////////////////////////////////////////////////////////////////////////////////////////////////////////////////////////////////////////////////////////////////////////////////////////////////////////////////////////////////////////////////////////////////////////////////////////////////////////////////////////////////////////////////////////////////////////////////////////////////////////////////////////////////////////////////////////////////////////////////////////////////////////////////////////////////////////////////////////////////////////////////////////////////////////////////////////////////////////////////////////////////////////////////////////////////////////////////////////////////////////////////////////////////////////////////////////////////////////////////////////////////////////////////////////////////////////////////////////////////////////////////////////////////////////////////////////////////////////////////////////////////////////////////////////////////////////////////////////////////////////////////////////////////////////////////////////////////////////////////////////////////////////////////////////////////////////////////////////////////////////////////////////////////////////////////////////////////////////////////////////////////////////////////////////////////////////////////////////////////////////////////////////////////////////////////////////////////////////////////////////////////////////////////////////////////////////////////////////////////////////////////////////////////////////////////////////////////////////////////////////////////////////////////////////////////////////////////////////////////////////////////////////////////////////////////////////////////////////////////////////////////////////////////////////////////////////////////////////////////////////////////////////////////////////////////////////////////////////////////////////////////////////////////////////////////////////////////////////////////////////////////////////////////////////////////////////////////////////////////////////////////////////////////////////////////////////////////////////////////////////////////////////////////////////////////////////////////////////////////////////////////////////////////////////////////////////////////////////////////////////////////////////////////////////////////////////////////////////////////////////////////////////////////////////////////////////////////////////////////////////////////////////////////////////////////////////////////////////////////////////////////////////////////////////////////////////////////////////////////////////////////////////////////////////////////////////////////////////////////////////////////////////////////////////////////////////////////////////////////////////////////////////////////////////////////////////////////////////////////////////////////////////////////////////////////////////////////////////////////////////////////////////////////////////////////////////////////////////////////////////////////////////////////////////////////////////////////////////////////////////////////////////////////////////////////////////////////////////////////////////////////////////////////////////////////////////////////////////////////////////////////////////////////////////////////////////////////////////////////////////////////////////////////////////////////////////////////////////////////////////////////////////////////////////////////////////////////////////////////////////////////////////////////////////////////////////////////////////////////////////////////////////////////////////////////////////////////////////////////////////////////////////////////////////////////////////////Pz8/W1tbV1dXFxcX///////////////////+2trbOzs6vr6/m5ub////////////////////////////////////////////////////////////////////////////////////////////////////////////////////////////////////////////////////////////////////////////////////////////////////////////////////////////////////////////////////////////////////////////////////////////////////////////////////////////////////////////////////////////////////////////////////////////////////////////////////////////////////////////////////////////////////U1NSvr6++vr7AwMC8vLyysrKysrL///////////////9XV1epqamysrKYmJjb29v////////////////////////////////////////////////////////////////////////////////////////////////////////////////////////////////////////////////////////////////////////////////////////////////////////////////////////////////////////////////////////////////////////////////////////////////////////////////////////////////////////////////////////////////////////////////////////////////////////////////////////////////////////////////o6Oja2tqxsbHCwsLJycnMzMzLy8vHx8fBwcG6urqrq6vAwMD////////////Ozs5WVlaDg4OGhoaFhYX////////////////////////////////////////////////////////////////////////////////////////////////////////////////////////////////////////////////////////////////////////////////////////////////////////////////////////////////////////////////////////////////////////////////////////////////////////////////////////////////////////////////////////////////////////////////////////////////////////////////////////////m5ubR0dHS0tK5ubmwsLDCwsLPz8/Y2NjV1dXLy8vIyMjKysrOzs7Ly8u/v7+xsbGOjo7////////////////JyckyMjJGRkZvb2/////////////////////////////////////////////////////////////////////////////////////////////////////////////////////////////////////////////////////////////////////////////////////////////////////////////////////////////////////////////////////////////////////////////////////////////////////////////////////////////////////////////////////////////////////////////////////////////////////////////k5OTQ0NDV1dWtra22tra5ubm8vLzAwMDGxsbQ0NDc3Nza2trFxcW5ubm6urrJycnf39/Q0NDDw8O4uLioqKivr6/////////////////////////////////////////////////////////////////////////////////////////////////////////////////////////////////////////////////////////////////////////////////////////////////////////////////////////////////////////////////////////////////////////////////////////////////////////////////////////////////////////////////////////////////////////////////////////////////////////////////////////////m5ubDw8O7u7vBwcHCwsLCwsLDw8PGxsbLy8vR0dHT09PHx8e9vb25ubmwsLChoaGWlpadnZ24uLjMzMzFxcXU1NTMzMy1tbWjo6OEhIT////////////////////////////////////////////////////////////////////////////////////////////////////////////////////////////////////////////////////////////////////////////////////////////////////////////////////////////////////////////////////////////////////////////////////////////////////////////////////////////////////////////////////////////////////////////////////////////////////////////////Pz8/W1tazs7PFxcXS0tLb29vf39/b29vY2Nja2trf39/f39/Gxsanp6eTk5OKiop/f39qampWVlZTU1NtbW2ioqLHx8fc3Ny8vLyampqGhoZ4eHiAgID////////////////////////////////////////////////////////////////////////////////////////////////////////////////////////////////////////////////////////////////////////////////////////////////////////////////////////////////////////////////////////////////////////////////////////////////////////////////////////////////////////////////////////////////////////////////////////////////o6OjHx8fBwcHGxsbBwcG5ubm4uLjDw8PW1tbf39/b29vb29ve3t7Pz8+zs7OampqIiIh9fX10dHRfX19EREQzMzMsLCwjIyONjY3IyMjBwcGgoKB8fHxqampdXV1FRUWmpqb////////////////////////////////////////////////////////////////////////////////////////////////////////////////////////////////////////////////////////////////////////////////////////////////////////////////////////////////////////////////////////////////////////////////////////////////////////////////////////////////////////////////////////////////////////////////////////ExMSqqqq9vb3KysrS0tLMzMy6urqmpqalpaXBwcHQ0NDLy8vHx8fAwMCqqqqMjIyBgYGIiIiMjIyBgYFZWVk/Pz9HR0dfX19cXFyrq6vHx8ezs7OSkpJtbW1bW1tQUFA9PT1tbW3///////////////////////////////////////////////////////////////////////////////////////////////////////////////////////////////////////////////////////////////////////////////////////////////////////////////////////////////////////////////////////////////////////////////////////////////////////////////////////////////////////////////////////////////////////////////////////93d3ednZ2srKy6urrOzs7X19e4uLiSkpKMjIy1tbXU1NTQ0NDJycm+vr6fn597e3t/f3+Pj4+NjY1xcXFJSUlISEh6enqenp6lpaXQ0NDGxsaxsbGQkJBoaGhUVFRJSUk/Pz9NTU3///////////////////////////////////////////////////////////////////////////////////////////////////////////////////////////////////////////////////////////////////////////////////////////////////////////////////////////////////////////////////////////////////////////////////////////////////////////////////////////////////////////////////////////////////////////////////////9ZWVl9fX2SkpKjo6O/v7/a2tqfn59sbGyAgIC5ubng4ODj4+Pi4uLX19etra1sbGxsbGyAgIBvb29ra2uenp6dnZ2jo6O6urrZ2dnQ0NC8vLyrq6uKiopeXl5QUFBDQ0NkZGR0dHTR0dH///////////////////////////////////////////////////////////////////////////////////////////////////////////////////////////////////////////////////////////////////////////////////////////////////////////////////////////////////////////////////////////////////////////////////////////////////////////////////////////////////////////////////////////////////////////////////9SUlJiYmJ2dnaLi4urq6u4uLhsbGxRUVGRkZHOzs7f39/X19fR0dHLy8u5ublycnI/Pz9oaGibm5vX19fR0dG3t7ehoaGzs7PAwMC0tLSrq6uampp3d3dQUFBOTk5KSkp1dXVwcHChoaH///////////////////////////////////////////////////////////////////////////////////////////////////////////////////////////////////////////////////////////////////////////////////////////////////////////////////////////////////////////////////////////////////////////////////////////////////////////////////////////////////////////////////////////////////////////////+ampppaWlqamphYWFtbW2Hh4d1dXVERERVVVW4uLjf39/T09PMzMzJycnGxsbCwsK6urqbm5uwsLDT09Pk5OTOzs6zs7OOjo5qamp9fX2QkJCPj498fHxYWFhJSUlSUlJjY2NwcHBSUlKZmZn////////////////////////////////////////////////////////////////////////////////////////////////////////////////////////////////////////////////////////////////////////////////////////////////////////////////////////////////////////////////////////////////////////////////////////////////////////////////////////////////////////////////////////////////////////////FxcWFhYWDg4OFhYVycnI5OTk8PDxaWlpgYGBZWVm/v7/Ly8vJycnJycnKysrMzMzOzs7R0dHU1NTb29vh4eHc3NzJycmxsbGBgYGsrKyPj49RUVFmZmZVVVVGRkZKSkphYWF2dnZpaWk2NjaZmZn///////////////////////////////////////////////////////////////////////////////////////////////////////////////////////////////////////////////////////////////////////////////////////////////////////////////////////////////////////////////////////////////////////////////////////////////////////////////////////////////////////////////////////////////////////////9wcHCOjo6UlJSYmJiUlJRzc3NxcXGvr6+9vb17e3u6urrHx8fNzc3Pz8/Ozs7Q0NDY2Nje3t7j4+Pm5ubf39/T09PExMSurq6AgICYmJiJiYkqKio8PDxAQEBDQ0NSUlJpaWloaGhGRkY1NTX///////////////////////////////////////////////////////////////////////////////////////////////////////////////////////////////////////////////////////////////////////////////////////////////////////////////////////////////////////////////////////////////////////////////////////////////////////////////////////////////////////////////////////////////////////////////9dXV2MjIyVlZWZmZmgoKCtra2ysrLExMTY2NidnZ2+vr7Pz8/V1dXT09PMzMzNzc3Y2Nje3t7f39/g4ODY2NjJycm5ubmioqJxcXEiIiItLS0lJSUqKio5OTlFRUVLS0tJSUk4ODguLi5hYWH///////////////////////////////////////////////////////////////////////////////////////////////////////////////////////////////////////////////////////////////////////////////////////////////////////////////////////////////////////////////////////////////////////////////////////////////////////////////////////////////////////////////////////////////////////////////+enp5qamp8fHx+fn6JiYmgoKC7u7vT09PW1tZzc3OwsLDKysrU1NTPz8/FxcXLy8va2trX19fS0tLS0tLLy8u8vLynp6eCgoJdXV1KSkooKCgkJCQhISEkJCQtLS0sLCwxMTEzMzM/Pz/////////////////////////////////////////////////////////////////////////////////////////////////////////////////////////////////////////////////////////////////////////////////////////////////////////////////////////////////////////////////////////////////////////////////////////////////////////////////////////////////////////////////////////////////////////////////////JyckrKys7OztAQEBOTk5zc3OhoaG7u7uxsbFKSkqAgICurq6+vr6+vr63t7fCwsLb29vT09PFxcXBwcG5ubmmpqZ+fn5JSUlGRkZJSUlnZ2d+fn5ra2tfX19bW1tSUlI8PDxcXFy9vb3Nzc3///////////////////////////////////////////////////////////////////////////////////////////////////////////////////////////////////////////////////////////////////////////////////////////////////////////////////////////////////////////////////////////////////////////////////////////////////////////////////////////////////////////////////////////////////////////////////9paWkqKiooKCgwMDBHR0eTk5OysrKsrKyHh4dKSkpvb2+RkZGYmJiQkJCRkZGjo6OxsbGxsbGtra2goKB8fHxGRkZJSUk8PDxnZ2eurq7CwsKxsbGgoKCMjIxiYmJgYGDExMTDw8N1dXX///////////////////////////////////////////////////////////////////////////////////////////////////////////////////////////////////////////////////////////////////////////////////////////////////////////////////////////////////////////////////////////////////////////////////////////////////////////////////////////////////////////////////////////////////////////////////+urq5zc3OKioqwsLCXl5eampq7u7u1tbWlpaWsrKyNjY08PDxRUVFVVVVUVFRcXFx2dnaPj4+QkJB4eHhKSkqlpaWNjY1iYmKHh4eioqKysrKvr698fHxMTExqamq6urrCwsKrq6uAgIDk5OTY2NjHx8fExMTPz8/MzMzX19fY2NjR0dHf39////////////////////////////////////////////////////////////////////////////////////////////////////////////////////////////////////////////////////////////////////////////////////////////////////////////////////////////////////////////////////////////////////////////////////////////////////////////////////////////////////////////+xsbGMjIysrKy0tLSAgICgoKC9vb24uLirq6u1tbW6urqamppLS0svLy8qKio7OztSUlJsbGxsbGxOTk6urq7W1ta1tbWsrKypqam3t7fCwsKurq59fX2bm5u6urrS0tK/v7+cnJyioqLDw8PS0tLIyMi4uLimpqagoKCurq6zs7OsrKySkpLZ2dn///////////////////////////////////////////////////////////////////////////////////////////////////////////////////////////////////////////////////////////////////////////////////////////////////////////////////////////////////////////////////////////////////////////////////////////////////////////////////////////////////////+ioqJ8fHycnJySkpJycnKSkpKoqKiqqqqoqKi2tra+vr6np6dEREQgICAiIiIlJSU1NTVGRkZFRUWIiIh0dHSRkZGEhIS1tbVwcHDV1dXFxcWoqKixsbHLy8vCwsK6urq8vLy+vr7AwMDDw8PExMTAwMC6urqzs7Otra2rq6utra2np6eSkpKysrL///////////////////////////////////////////////////////////////////////////////////////////////////////////////////////////////////////////////////////////////////////////////////////////////////////////////////////////////////////////////////////////////////////////////////////////////////////////////////////////////////////////90dHRdXV1WVlZGRkZgYGBra2tvb2+AgIClpaW4uLiOjo5kZGQnJychISEkJCROTk5iYmJmZmZ/f3+np6e4uLhwcHBnZ2eFhYW5ubmwsLDKysrOzs7Dw8O3t7eysrK1tbW6urq9vb29vb28vLy7u7u6urq4uLi1tbWvr6+rq6ujo6OQkJCzs7P////////////////////////////////////////////////////////////////////////////////////////////////////////////////////////////////////////////////////////////////////////////////////////////////////////////////////////////////////////////////////////////////////////////////////////////////////////////////////////////////////////////Hx8cgICAiIiIgICAgICAmJiYpKSkvLy9cXFyOjo5VVVVZWVlVVVVAQEAtLS0gICA8PDw2NjZhYWGhoaGvr6+enp5/f3+7u7vGxsbW1tbIyMi6urqysrKurq6vr6+0tLS5ubm8vLy6urq3t7e1tbW3t7e5ubm5ubm0tLStra2kpKSTk5ONjY3///////////////////////////////////////////////////////////////////////////////////////////////////////////////////////////////////////////////////////////////////////////////////////////////////////////////////////////////////////////////////////////////////////////////////////////////////////////////////////////////////////////////9HR0dZWVljY2NKSko8PDw0NDQuLi4+Pj5bW1tfX19zc3NQUFA2NjYxMTEpKSkyMjJUVFSHh4esrKy6urrDw8PQ0NDR0dHJycmysrKmpqakpKSmpqaqqqqurq6zs7O3t7e5ubm3t7ezs7OxsbGzs7O3t7e5ubm2trawsLCnp6eXl5d0dHTR0dH///////////////////////////////////////////////////////////////////////////////////////////////////////////////////////////////////////////////////////////////////////////////////////////////////////////////////////////////////////////////////////////////////////////////////////////////////////////////////////////////////////////9iYmKlpaW8vLyxsbGNjY1qampeXl5BQUFycnKQkJCUlJSMjIwxMTFCQkJsbGxpaWlwcHB/f3+xsbHX19fc3NzHx8e0tLSgoKCSkpKRkZGZmZmjo6Oqqqqvr6+ysrK1tbW2tra2trazs7OwsLCysrK2tra3t7e1tbWvr6+mpqaYmJh7e3uAgID////////////////////////////////////////////////////////////////////////////////////////////////////////////////////////////////////////////////////////////////////////////////////////////////////////////////////////////////////////////////////////////////////////////////////////////////////////////////////////////////////////////Kysq4uLjKysrX19e7u7uAgICMjIzCwsKtra3ExMSysrKhoaFUVFR5eXm9vb2+vr5wcHBgYGCzs7PBwcG+vr6wsLCenp6Tk5OUlJSbm5ujo6Oqqqqurq6wsLCxsbGzs7O1tbW3t7e2tra0tLSzs7O0tLSzs7Ourq6oqKihoaGVlZV7e3tZWVnV1dX////////////////////////////////////////////////////////////////////////////////////////////////////////////////////////////////////////////////////////////////////////////////////////////////////////////////////////////////////////////////////////////////////////////////////////////////////////////////////////////////////i4uK2trbR0dHg4ODQ0NCysrJpaWl3d3e/v7/b29vHx8fIyMjLy8u8vLympqaoqKibm5u5ubmfn5+NjY2hoaGlpaWenp6UlJSTk5Oenp6rq6uzs7O1tbW1tbW0tLS0tLS1tbW4uLi7u7u7u7u3t7e0tLSwsLCrq6ukpKSenp6ZmZmQkJB2dnZbW1uJiYn////////////////////////////////////////////////////////////////////////////////////////////////////////////////////////////////////////////////////////////////////////////////////////////////////////////////////////////////////////////////////////////////////////////////////////////////////////////////////////////////////FxcWhoaGtra3AwMDBwcGioqKzs7PFxcXNzc3Dw8PDw8PV1dXl5eXb29vLy8u7u7uoqKi9vb2MjIxXV1dycnKEhISLi4uMjIyRkZGfn5+vr6+6urq9vb28vLy7u7u6urq7u7u+vr7AwMC/v7+5ubmzs7OsrKykpKSdnZ2ZmZmVlZWIiIhtbW1bW1tpaWmnp6f///////////////////////////////////////////////////////////////////////////////////////////////////////////////////////////////////////////////////////////////////////////////////////////////////////////////////////////////////////////////////////////////////////////////////////////////////////////////////////////////+enp5ZWVlxcXGMjIyMjIygoKC1tbW6urrBwcGoqKi2trba2trl5eXj4+Pg4ODMzMy4uLiZmZm8vLxWVlZFRUVmZmZ6enqCgoKHh4eSkpKjo6Ozs7O8vLy/v7/AwMDAwMDAwMDDw8PDw8PAwMC6urqysrKqqqqioqKcnJybm5uTk5N+fn5eXl5dXV1paWmpqan////////////////////////////////////////////////////////////////////////////////////////////////////////////////////////////////////////////////////////////////////////////////////////////////////////////////////////////////////////////////////////////////////////////////////////////////////////////////////////////////////Hx8dhYWFMTExsbGyLi4ucnJypqanOzs6urq6UlJTJycnl5eXg4ODj4+PX19fExMSrq6uTk5Otra16enpGRkZpaWlycnJnZ2dfX19paWmTk5OsrKy3t7e7u7u+vr7AwMDCwsLDw8PAwMC4uLivr6+np6ehoaGenp6ampqNjY1iYmJOTk5aWlpdXV2jo6P////////////////////////////////////////////////////////////////////////////////////////////////////////////////////////////////////////////////////////////////////////////////////////////////////////////////////////////////////////////////////////////////////////////////////////////////////////////////////////////////////////////JyclPT09iYmJ0dHSOjo6rq6vJycmMjIyhoaHT09PQ0NDS0tLQ0NDExMS0tLSgoKCbm5uzs7OZmZlgYGBYWFh+fn6KioqQkJBUVFSEhISdnZ2mpqasrKyzs7O5ubm9vb28vLyysrKkpKSZmZmVlZWUlJSMjIxsbGxHR0dGRkZRUVFISEjMzMz///////////////////////////////////////////////////////////////////////////////////////////////////////////////////////////////////////////////////////////////////////////////////////////////////////////////////////////////////////////////////////////////////////////////////////////////////////////////////////////////////////////////+WlpYxMTE1NTVbW1tnZ2dqampsbGxaWlqPj4+fn5+tra2zs7OwsLCoqKipqam+vr7U1NTY2NjV1dW+vr6Li4szMzMyMjJxcXFzc3NcXFxqampxcXGJiYmjo6Ovr6+wsLChoaGHh4d0dHRxcXFycnJjY2OPj492dnZLS0tBQUHOzs7///////////////////////////////////////////////////////////////////////////////////////////////////////////////////////////////////////////////////////////////////////////////////////////////////////////////////////////////////////////////////////////////////////////////////////////////////////////////////////////////////////////////////////9XV1cgICAjIyMrKyssLCwoKCgwMDAxMTE5OTlSUlJqamp3d3eBgYGgoKDHx8fl5eXj4+Pd3d3Ly8umpqZkZGR/f3/Pz8+0tLTg4OCxsbGCgoKIiIhZWVmNjY2RkZFycnJSUlJMTExQUFBPT09SUlJ+fn5LS0tra2vKysr////////////////////////////////////////////////////////////////////////////////////////////////////////////////////////////////////////////////////////////////////////////////////////////////////////////////////////////////////////////////////////////////////////////////////////////////////////////////////////////////////////////////////////////IyMhISEhZWVlsbGxQUFAlJSUvLy8wMDCXl5fNzc15eXlycnI3Nzd2dna4uLjT09Pa2trg4ODY2Ni+vr6enp6kpKS8vLzf39/W1tbDw8O3t7eLi4t1dXVISEhSUlJFRUVGRkZRUVFZWVlMTExDQ0NSUlJra2ulpaX///////////////////////////////////////////////////////////////////////////////////////////////////////////////////////////////////////////////////////////////////////////////////////////////////////////////////////////////////////////////////////////////////////////////////////////////////////////////////////////////////////////////////////////////////////96enq/v7/T09O4uLiSkpKWlpawsLDY2Njc3Nyvr694eHhQUFCXl5e9vb3Nzc3i4uLY2Ni5ubmhoaGoqKjBwcHIyMi6urqnp6eRkZFoaGiSkpJnZ2dISEhLS0tZWVlnZ2dcXFxHR0dCQkJPT09MTEzNzc3///////////////////////////////////////////////////////////////////////////////////////////////////////////////////////////////////////////////////////////////////////////////////////////////////////////////////////////////////////////////////////////////////////////////////////////////////////////////////////////////////////////////////////////////////////+np6fKysrDw8Ourq6srKyPj4+amprBwcGpqal6enpDQ0MwMDBdXV2ioqK5ubnPz8/JycmlpaWQkJCZmZmpqamoqKiampqIiIh0dHSYmJivr699fX1ZWVlRUVFTU1NQUFA+Pj47Ozs7Ozs3NzdjY2P///////////////////////////////////////////////////////////////////////////////////////////////////////////////////////////////////////////////////////////////////////////////////////////////////////////////////////////////////////////////////////////////////////////////////////////////////////////////////////////////////////////////////////////////////////////+JiYnMzMy7u7uoqKihoaGQkJBFRUVWVlZNTU1AQEA1NTUxMTE7OztsbGyQkJCpqamvr6+NjY2AgICLi4uPj4+GhoZ1dXVjY2OAgICQkJBwcHBVVVVGRkY8PDxAQEBOTk5eXl4/Pz87OztBQUGampr///////////////////////////////////////////////////////////////////////////////////////////////////////////////////////////////////////////////////////////////////////////////////////////////////////////////////////////////////////////////////////////////////////////////////////////////////////////////////////////////////////////////////////////////////////////94eHi+vr6+vr6rq6ucnJyAgIBnZ2daWlp5eXmCgoLT09OlpaVhYWFUVFRTU1Nvb295eXlnZ2dqamp4eHh1dXVfX19MTExAQEAyMjIsLCwqKiolJSU+Pj5YWFhnZ2doaGhNTU09PT1XV1eWlpaioqL///////////////////////////////////////////////////////////////////////////////////////////////////////////////////////////////////////////////////////////////////////////////////////////////////////////////////////////////////////////////////////////////////////////////////////////////////////////////////////////////////////////////////////////////////////////9RUVGTk5O5ubmysrKZmZltbW2bm5uurq7KysrNzc3X19fQ0NC9vb3ExMROTk4vLy85OTlCQkJLS0tYWFhSUlKGhoakpKRtbW1GRkZ0dHR+fn6AgIBQUFBQUFBjY2NjY2NERERYWFiYmJi+vr61tbX///////////////////////////////////////////////////////////////////////////////////////////////////////////////////////////////////////////////////////////////////////////////////////////////////////////////////////////////////////////////////////////////////////////////////////////////////////////////////////////////////////////////////////////////////////////80NDRISEh5eXmVlZWIiIhaWlr////Pz8/FxcW6urq5ubm6urq7u7uysrKYmJgtLS0lJSUvLy9XV1deXl7Pz8/T09PHx8fNzc2Li4vDw8PY2NjZ2dnCwsJXV1dra2uIiIhsbGyenp7CwsK5ubmXl5eurq7///////////////////////////////////////////////////////////////////////////////////////////////////////////////////////////////////////////////////////////////////////////////////////////////////////////////////////////////////////////////////////////////////////////////////////////////////////////////////////////////////////////////////////////////////////82NjYkJCQsLCw3Nzc/Pz9oaGivr6+5ubnLy8umpqbHx8fNzc3MzMzGxsbExMSkpKRsbGxnZ2eLi4utra2mpqawsLC0tLSMjIyQkJC9vb23t7fU1NTPz8+hoaGjo6PKysrHx8eysrKxsbGurq6fn5+Kioq2trb///////////////////////////////////////////////////////////////////////////////////////////////////////////////////////////////////////////////////////////////////////////////////////////////////////////////////////////////////////////////////////////////////////////////////////////////////////////////////////////////////////////////////////////////////9nZ2c6OjpNTU1bW1tqamqJiYl6enqMjIyrq6urq6vNzc3S0tLKysrMzMzZ2dm5ubmfn5+fn5+dnZ2mpqapqam2traVlZVmZmZ4eHikpKSwsLCoqKiXl5erq6vT09Pi4uLd3d3Pz8++vr6bm5tvb29bW1tubm7////////////////////////////////////////////////////////////////////////////////////////////////////////////////////////////////////////////////////////////////////////////////////////////////////////////////////////////////////////////////////////////////////////////////////////////////////////////////////////////////////////////////////////////////////IyMg3NzdcXFyEhISBgYFoaGhNTU03NzdiYmKFhYWwsLDHx8fS0tLf39++vr6VlZWRkZGrq6u/v7+lpaWtra2cnJx+fn5mZmZ3d3ebm5uqqqqoqKibm5ufn5/BwcHT09PNzc28vLydnZ14eHhOTk5ERER2dnbOzs7///////////////////////////////////////////////////////////////////////////////////////////////////////////////////////////////////////////////////////////////////////////////////////////////////////////////////////////////////////////////////////////////////////////////////////////////////////////////////////////////////////////////////////////////////+SkpIsLCxERERGRkY9PT0vLy8mJiY0NDQ9PT1ycnKbm5u0tLTAwMCHh4dbW1txcXGUlJSlpaWjo6Obm5uIiIh2dnZwcHCEhISdnZ2kpKSZmZmDg4N8fHycnJyysrKvr6+Xl5dsbGxQUFBBQUFJSUljY2Oenp7///////////////////////////////////////////////////////////////////////////////////////////////////////////////////////////////////////////////////////////////////////////////////////////////////////////////////////////////////////////////////////////////////////////////////////////////////////////////////////////////////////////////////////////////////////9XV1ciIiIsLCwzMzM7Ozs4ODg7Oztvb28uLi5dXV15eXlycnJLS0tOTk5zc3OJiYmDg4OPj4+Dg4N3d3dxcXF4eHiMjIybm5uUlJR4eHhWVlZHR0dUVFRycnJ5eXlhYWFISEg/Pz83Nzc+Pj5vb2////////////////////////////////////////////////////////////////////////////////////////////////////////////////////////////////////////////////////////////////////////////////////////////////////////////////////////////////////////////////////////////////////////////////////////////////////////////////////////////////////////////////////////////////////////////////9YWFgpKSk3Nzc9PT1paWmamppjY2OWlpY6OjpCQkI/Pz9KSkpxcXGVlZWXl5d3d3dcXFxhYWFfX19jY2NxcXGBgYGDg4Nra2tLS0tAQEA1NTUnJyczMzM9PT08PDw5OTk6OjozMzNfX1////////////////////////////////////////////////////////////////////////////////////////////////////////////////////////////////////////////////////////////////////////////////////////////////////////////////////////////////////////////////////////////////////////////////////////////////////////////////////////////////////////////////////////////////////////////////////////////+Pj4/////////MzMwvLy+enp5tbW1bW1tZWVlycnKYmJiqqqqlpaWHh4deXl5FRUU9PT1ISEhUVFRaWlpVVVVJSUlJSUmNjY13d3dRUVEzMzMwMDA0NDQ6Ojo0NDSVlZX////////////////////////////////////////////////////////////////////////////////////////////////////////////////////////////////////////////////////////////////////////////////////////////////////////////////////////////////////////////////////////////////////////////////////////////////////////////////////////////////////////////////////////////////////////////////////////////////////////////W1taGhoabm5uKiopUVFRUVFRhYWGcnJzAwMC3t7eTk5OHh4ejo6OCgoI+Pj40NDQ+Pj5CQkJCQkJra2vGxsafn59paWk8PDwxMTEqKiorKyuWlpb////////////////////////////////////////////////////////////////////////////////////////////////////////////////////////////////////////////////////////////////////////////////////////////////////////////////////////////////////////////////////////////////////////////////////////////////////////////////////////////////////////////////////////////////////////////////////////////////////////////////W1tasrKyjo6PR0dHPz8/d3d3CwsJpaWnV1dXGxsakpKSioqLBwcG4uLh6enorKyskJCQxMTFCQkJnZ2e6urq+vr5kZGQ8PDw+Pj44ODg/Pz+goKD////////////////////////////////////////////////////////////////////////////////////////////////////////////////////////////////////////////////////////////////////////////////////////////////////////////////////////////////////////////////////////////////////////////////////////////////////////////////////////////////////////////////////////////////////////////////////////////////////////////h4eGzs7POzs50dHScnJzNzc3j4+PGxsaXl5fMzMzW1ta3t7eenp6rq6u3t7eFhYVEREQsLCwiIiJSUlKsrKywsLCnp6dxcXF6enp/f39+fn6Dg4NjY2P///////////////////////////////////////////////////////////////////////////////////////////////////////////////////////////////////////////////////////////////////////////////////////////////////////////////////////////////////////////////////////////////////////////////////////////////////////////////////////////////////////////////////////////////////////////////////////////////////////////+ioqKnp6fIyMiIiIiJiYnGxsbj4+Pb29u8vLzHx8fh4eHS0tK5ubmampqLi4tpaWlRUVFKSko/Pz95eXnKysrOzs65ubmampp9fX2srKyxsbG8vLyvr6+RkZHW1tb////////////////////////////////////////////////////////////////////////////////////////////////////////////////////////////////////////////////////////////////////////////////////////////////////////////////////////////////////////////////////////////////////////////////////////////////////////////////////////////////////////////////////////////////////////////////////////////////a2tqGhoaenp6xsbGvr6+Ghoa/v7/a2tri4uLCwsLExMTX19fW1tbJycmzs7OMjIxfX1+qqqqKiop4eHiWlpbJycnT09PBwcGmpqaGhoaJiYnFxcXOzs7Q0NCnp6eHh4f///////////////////////////////////////////////////////////////////////////////////////////////////////////////////////////////////////////////////////////////////////////////////////////////////////////////////////////////////////////////////////////////////////////////////////////////////////////////////////////////////////////////////////////////////////////////////////////////+YmJiIiIiXl5egoKDDw8ODg4Ozs7PQ0NDe3t69vb3Ly8vU1NTOzs7Hx8e+vr6np6eDg4NhYWF3d3ecnJyysrLOzs7U1NTExMStra2NjY16enp7e3unp6eUlJSnp6eVlZWurq7///////////////////////////////////////////////////////////////////////////////////////////////////////////////////////////////////////////////////////////////////////////////////////////////////////////////////////////////////////////////////////////////////////////////////////////////////////////////////////////////////////////////////////////////////////////////////////+QkJB1dXWFhYWNjY2Tk5Orq6uVlZWkpKTKysrKysq0tLTHx8fKysrExMS+vr65ubmtra2ZmZmMjIyzs7PJycm9vb3GxsbMzMzCwsKurq6QkJBxcXFTU1NnZ2dTU1NycnKmpqaKiorU1NT///////////////////////////////////////////////////////////////////////////////////////////////////////////////////////////////////////////////////////////////////////////////////////////////////////////////////////////////////////////////////////////////////////////////////////////////////////////////////////////////////////////////////////////////////////////////////+urq5ra2t+fn5+fn59fX2Pj4+Ojo6UlJS1tbWenp6dnZ2srKyysrKxsbGurq6oqKienp6NjY2AgICjo6O2tranp6erq6uysrKtra2bm5uCgoJkZGRGRkZkZGRmZmZoaGiYmJh8fHylpaX////////////////////////////////////////////////////////////////////////////////////////////////////////////////////////////////////////////////////////////////////////////////////////////////////////////////////////////////////////////////////////////////////////////////////////////////////////////////////////////////////////////////////////////////////////////////////R0dFhYWGAgIBxcXFbW1tqamp6enqMjIyhoaGOjo5oaGh5eXmEhISKioqNjY2Kiop/f39sbGxdXV1jY2Nzc3N6enp9fX1/f394eHhsbGxfX19SUlJbW1uCgoJ0dHR4eHh7e3tTU1PPz8////////////////////////////////////////////////////////////////////////////////////////////////////////////////////////////////////////////////////////////////////////////////////////////////////////////////////////////////////////////////////////////////////////////////////////////////////////////////////////////////////////////////////////////////////////////////////////9sbGycnJx7e3s9PT03NzdxcXGmpqa0tLSwsLBAQEBHR0dNTU1WVlZcXFxbW1tVVVVPT09OTk5TU1NPT09eXl5WVlZKSkpERERFRUVLS0tOTk56enqnp6eKioqfn59gYGBubm7////////////////////////////////////////////////////////////////////////////////////////////////////////////////////////////////////////////////////////////////////////////////////////////////////////////////////////////////////////////////////////////////////////////////////////////////////////////////////////////////////////////////////////////////////////////////////////d3d2VlZXPz8+MjIw7OzsjIyNNTU3CwsLCwsK7u7ufn59ycnJTU1NCQkJAQEBCQkJFRUVOTk5ra2uamprCwsKenp5iYmI7Ozs3Nzc9PT1JSUlVVVVLS0ubm5u0tLSxsbFUVFTLy8v///////////////////////////////////////////////////////////////////////////////////////////////////////////////////////////////////////////////////////////////////+Hcr8BAABhVQVub3Rlc3LAAQAAVQBoIFUBMXViVQdtYXBfaWRzcsEBAAB9csIBAABLZEsAc3ViLg=='
kfPickle = 'gAJjQW5pbWF0ZS5LZXlmcmFtZXMKS2V5ZnJhbWVzCnEBKYFxAn1xA1UHZW50cmllc3EEXXEFc2Iu'
def restoreAnimation():
	'A method to unpickle and restore animation objects'
	# Scenes must be unpickled after restoring transitions, because each
	# scene links to a 'scene' transition. Likewise, keyframes must be 
	# unpickled after restoring scenes, because each keyframe links to a scene.
	# The unpickle process is left to the restore* functions, it's 
	# important that it doesn't happen prior to calling those functions.
	import SimpleSession
	from Animate.Session import restoreTransitions
	from Animate.Session import restoreScenes
	from Animate.Session import restoreKeyframes
	SimpleSession.registerAfterModelsCB(restoreTransitions, trPickle)
	SimpleSession.registerAfterModelsCB(restoreScenes, scPickle)
	SimpleSession.registerAfterModelsCB(restoreKeyframes, kfPickle)
try:
	restoreAnimation()
except:
	reportRestoreError('Error in Animate.Session')

def restoreLightController():
	import Lighting
	Lighting._setFromParams({'ratio': 1.25, 'brightness': 1.0, 'material': [30.0, (0.85, 0.85, 0.85), 0.1], 'back': [(0.3574067443365933, 0.6604015517481455, -0.6604015517481456), (1.0, 1.0, 1.0), 0.0], 'mode': 'two-point', 'key': [(-0.3574067443365933, 0.6604015517481455, 0.6604015517481456), (1.0, 1.0, 1.0), 1.0], 'contrast': 0.83, 'fill': [(0.2505628070857316, 0.2505628070857316, 0.9351131265310294), (1.0, 1.0, 1.0), 0.0]})
try:
	restoreLightController()
except:
	reportRestoreError("Error restoring lighting parameters")


def restore_surface_zones():
 surface_zone_state = \
   {
    'class': 'Surface_Zone_State',
    'version': 3,
    'zone_table': {},
   }
 try:
  import SurfaceZone.session
  SurfaceZone.session.restore_surface_zone_state(surface_zone_state)
 except:
  reportRestoreError('Error restoring surface zones')

registerAfterModelsCB(restore_surface_zones)


def restoreRemainder():
	from SimpleSession.versions.v65 import restoreWindowSize, \
	     restoreOpenStates, restoreSelections, restoreFontInfo, \
	     restoreOpenModelsAttrs, restoreModelClip, restoreSilhouettes

	curSelIds =  []
	savedSels = []
	openModelsAttrs = { 'cofrMethod': 2 }
	windowSize = (330, 1340)
	xformMap = {}
	fontInfo = {'face': (u'Sans Serif', u'Normal', 28)}
	clipPlaneInfo = {}
	silhouettes = {0: True}

	replyobj.status("Restoring window...", blankAfter=0,
		secondary=True)
	restoreWindowSize(windowSize)
	replyobj.status("Restoring open states...", blankAfter=0,
		secondary=True)
	restoreOpenStates(xformMap)
	replyobj.status("Restoring font info...", blankAfter=0,
		secondary=True)
	restoreFontInfo(fontInfo)
	replyobj.status("Restoring selections...", blankAfter=0,
		secondary=True)
	restoreSelections(curSelIds, savedSels)
	replyobj.status("Restoring openModel attributes...", blankAfter=0,
		secondary=True)
	restoreOpenModelsAttrs(openModelsAttrs)
	replyobj.status("Restoring model clipping...", blankAfter=0,
		secondary=True)
	restoreModelClip(clipPlaneInfo)
	replyobj.status("Restoring per-model silhouettes...", blankAfter=0,
		secondary=True)
	restoreSilhouettes(silhouettes)

	replyobj.status("Restoring remaining extension info...", blankAfter=0,
		secondary=True)
try:
	restoreRemainder()
except:
	reportRestoreError("Error restoring post-model state")
from SimpleSession.versions.v65 import makeAfterModelsCBs
makeAfterModelsCBs()

from SimpleSession.versions.v65 import endRestore
replyobj.status('Finishing restore...', blankAfter=0, secondary=True)
endRestore({})
replyobj.status('', secondary=True)
replyobj.status('Restore finished.')
