# Supplementary material for: Specific lid-base contacts in the 26s proteasome control the conformational switching required for substrate degradation
Source: eLife. 2019 Nov 28;8:e49806. doi: 10.7554/eLife.49806 (PMC6910829; doi:10.7554/eLife.49806)
Supplement: Figure 2—source data 1. [file elife-49806-fig2-data1.zip › Figure 2-source data/EM density/MutATPgS_k6al/tiles.py]

import cPickle, base64
try:
	from SimpleSession.versions.v65 import beginRestore,\
	    registerAfterModelsCB, reportRestoreError, checkVersion
except ImportError:
	from chimera import UserError
	raise UserError('Cannot open session that was saved in a'
	    ' newer version of Chimera; update your version')
checkVersion([1, 13, 1, 41965])
import chimera
from chimera import replyobj
replyobj.status('Restoring session...', \
    blankAfter=0)
replyobj.status('Beginning session restore...', \
    blankAfter=0, secondary=True)
beginRestore()

def restoreCoreModels():
	from SimpleSession.versions.v65 import init, restoreViewer, \
	     restoreMolecules, restoreColors, restoreSurfaces, \
	     restoreVRML, restorePseudoBondGroups, restoreModelAssociations
	molInfo = cPickle.loads(base64.b64decode('gAJ9cQEoVRFyaWJib25JbnNpZGVDb2xvcnECSwBOfYdVCWJhbGxTY2FsZXEDSwBOfYdVCXBvaW50U2l6ZXEESwBOfYdVBWNvbG9ycQVLAE59h1UKcmliYm9uVHlwZXEGSwBOfYdVCnN0aWNrU2NhbGVxB0sATn2HVQxtbUNJRkhlYWRlcnNxCF1VDGFyb21hdGljTW9kZXEJSwBOfYdVCnZkd0RlbnNpdHlxCksATn2HVQZoaWRkZW5xC0sATn2HVQ1hcm9tYXRpY0NvbG9ycQxLAE59h1UPcmliYm9uU21vb3RoaW5ncQ1LAE59h1UJYXV0b2NoYWlucQ5LAE59h1UKcGRiVmVyc2lvbnEPSwBOfYdVCG9wdGlvbmFscRB9VQ9sb3dlckNhc2VDaGFpbnNxEUsATn2HVQlsaW5lV2lkdGhxEksATn2HVQ9yZXNpZHVlTGFiZWxQb3NxE0sATn2HVQRuYW1lcRRLAE59h1UPYXJvbWF0aWNEaXNwbGF5cRVLAE59h1UPcmliYm9uU3RpZmZuZXNzcRZLAE59h1UKcGRiSGVhZGVyc3EXXVUDaWRzcRhLAE59h1UOc3VyZmFjZU9wYWNpdHlxGUsATn2HVRBhcm9tYXRpY0xpbmVUeXBlcRpLAE59h1UUcmliYm9uSGlkZXNNYWluY2hhaW5xG0sATn2HVQdkaXNwbGF5cRxLAE59h3Uu'))
	resInfo = cPickle.loads(base64.b64decode('gAJ9cQEoVQZpbnNlcnRxAksATn2HVQtmaWxsRGlzcGxheXEDSwBOfYdVBG5hbWVxBEsATn2HVQVjaGFpbnEFSwBOfYdVDnJpYmJvbkRyYXdNb2RlcQZLAE59h1UCc3NxB0sATn2HVQhtb2xlY3VsZXEISwBOfYdVC3JpYmJvbkNvbG9ycQlLAE59h1UFbGFiZWxxCksATn2HVQpsYWJlbENvbG9ycQtLAE59h1UIZmlsbE1vZGVxDEsATn2HVQVpc0hldHENSwBOfYdVC2xhYmVsT2Zmc2V0cQ5LAE59h1UIcG9zaXRpb25xD11VDXJpYmJvbkRpc3BsYXlxEEsATn2HVQhvcHRpb25hbHERfVUEc3NJZHESSwBOfYd1Lg=='))
	atomInfo = cPickle.loads(base64.b64decode('gAJ9cQEoVQdyZXNpZHVlcQJLAE59h1UIdmR3Q29sb3JxA0sATn2HVQRuYW1lcQRLAE59h1UDdmR3cQVLAE59h1UOc3VyZmFjZURpc3BsYXlxBksATn2HVQVjb2xvcnEHSwBOfYdVCWlkYXRtVHlwZXEISwBOfYdVBmFsdExvY3EJSwBOfYdVBWxhYmVscQpLAE59h1UOc3VyZmFjZU9wYWNpdHlxC0sATn2HVQdlbGVtZW50cQxLAE59h1UKbGFiZWxDb2xvcnENSwBOfYdVDHN1cmZhY2VDb2xvcnEOSwBOfYdVD3N1cmZhY2VDYXRlZ29yeXEPSwBOfYdVBnJhZGl1c3EQSwBOfYdVCmNvb3JkSW5kZXhxEV1VC2xhYmVsT2Zmc2V0cRJLAE59h1USbWluaW11bUxhYmVsUmFkaXVzcRNLAE59h1UIZHJhd01vZGVxFEsATn2HVQhvcHRpb25hbHEVfVUHZGlzcGxheXEWSwBOfYd1Lg=='))
	bondInfo = cPickle.loads(base64.b64decode('gAJ9cQEoVQVjb2xvcnECSwBOfYdVBWF0b21zcQNdVQVsYWJlbHEESwBOfYdVCGhhbGZib25kcQVLAE59h1UGcmFkaXVzcQZLAE59h1ULbGFiZWxPZmZzZXRxB0sATn2HVQhkcmF3TW9kZXEISwBOfYdVCG9wdGlvbmFscQl9VQdkaXNwbGF5cQpLAE59h3Uu'))
	crdInfo = cPickle.loads(base64.b64decode('gAJ9cQEu'))
	surfInfo = {'category': (0, None, {}), 'probeRadius': (0, None, {}), 'pointSize': (0, None, {}), 'name': [], 'density': (0, None, {}), 'colorMode': (0, None, {}), 'useLighting': (0, None, {}), 'transparencyBlendMode': (0, None, {}), 'molecule': [], 'smoothLines': (0, None, {}), 'lineWidth': (0, None, {}), 'allComponents': (0, None, {}), 'twoSidedLighting': (0, None, {}), 'customVisibility': [], 'drawMode': (0, None, {}), 'display': (0, None, {}), 'customColors': []}
	vrmlInfo = {'subid': (0, None, {}), 'display': (0, None, {}), 'id': (0, None, {}), 'vrmlString': [], 'name': (0, None, {})}
	colors = {u'': ((0.580392, 0.878431, 0.878431), 1, u''), u'Ru': ((0.141176, 0.560784, 0.560784), 1, u'default'), u'gold': ((1, 0.843137, 0), 1, u'default'), u'firebrick': ((0.698039, 0.133333, 0.133333), 1, u'default'), u'Re': ((0.14902, 0.490196, 0.670588), 1, u'default'), u'Rf': ((0.8, 0, 0.34902), 1, u'default'), u'Ra': ((0, 0.490196, 0), 1, u'default'), u'Rb': ((0.439216, 0.180392, 0.690196), 1, u'default'), u'Rn': ((0.258824, 0.509804, 0.588235), 1, u'default'), u'Rh': ((0.0392157, 0.490196, 0.54902), 1, u'default'), u'Be': ((0.760784, 1, 0), 1, u'default'), u'Ba': ((0, 0.788235, 0), 1, u'default'), u'Bh': ((0.878431, 0, 0.219608), 1, u'default'), u'Bi': ((0.619608, 0.309804, 0.709804), 1, u'default'), u'Bk': ((0.541176, 0.309804, 0.890196), 1, u'default'), u'Br': ((0.65098, 0.160784, 0.160784), 1, u'default'), u'orange': ((1, 0.498039, 0), 1, u'default'), u'H': ((1, 1, 1), 1, u'default'), u'P': ((1, 0.501961, 0), 1, u'default'), u'Os': ((0.14902, 0.4, 0.588235), 1, u'default'), u'orange red': ((1, 0.270588, 0), 1, u'default'), u'Hg': ((0.721569, 0.721569, 0.815686), 1, u'default'),
u'Ge': ((0.4, 0.560784, 0.560784), 1, u'default'), u'Gd': ((0.270588, 1, 0.780392), 1, u'default'), u'Ga': ((0.760784, 0.560784, 0.560784), 1, u'default'), u'Pr': ((0.85098, 1, 0.780392), 1, u'default'), u'deep pink': ((1, 0.0784314, 0.576471), 1, u'default'), u'Pt': ((0.815686, 0.815686, 0.878431), 1, u'default'), u'Pu': ((0, 0.419608, 1), 1, u'default'), u'C': ((0.564706, 0.564706, 0.564706), 1, u'default'), u'Cf': ((0.631373, 0.211765, 0.831373), 1, u'default'), u'Pb': ((0.341176, 0.34902, 0.380392), 1, u'default'), u'Pa': ((0, 0.631373, 1), 1, u'default'), u'Pd': ((0, 0.411765, 0.521569), 1, u'default'), u'Cd': ((1, 0.85098, 0.560784), 1, u'default'), u'Po': ((0.670588, 0.360784, 0), 1, u'default'), u'orchid': ((0.854902, 0.439216, 0.839216), 1, u'default'), u'purple': ((0.627451, 0.12549, 0.941176), 1, u'default'), u'Hs': ((0.901961, 0, 0.180392), 1, u'default'), u'Ho': ((0, 1, 0.611765), 1, u'default'), u'Hf': ((0.301961, 0.760784, 1), 1, u'default'), u'Mo': ((0.329412, 0.709804, 0.709804), 1, u'default'), u'He': ((0.85098, 1, 1), 1, u'default'),
u'Md': ((0.701961, 0.0509804, 0.65098), 1, u'default'), u'Mg': ((0.541176, 1, 0), 1, u'default'), u'K': ((0.560784, 0.25098, 0.831373), 1, u'default'), u'Mn': ((0.611765, 0.478431, 0.780392), 1, u'default'), u'O': ((1, 0.0509804, 0.0509804), 1, u'default'), u'Mt': ((0.921569, 0, 0.14902), 1, u'default'), u'S': ((1, 1, 0.188235), 1, u'default'), u'W': ((0.129412, 0.580392, 0.839216), 1, u'default'), u'sky blue': ((0.529412, 0.807843, 0.921569), 1, u'default'), u'Zn': ((0.490196, 0.501961, 0.690196), 1, u'default'), u'plum': ((0.866667, 0.627451, 0.866667), 1, u'default'), u'rosy brown': ((0.737255, 0.560784, 0.560784), 1, u'default'), u'Eu': ((0.380392, 1, 0.780392), 1, u'default'), u'Zr': ((0.580392, 0.878431, 0.878431), 1, u'default'), u'Er': ((0, 0.901961, 0.458824), 1, u'default'), u'Ni': ((0.313725, 0.815686, 0.313725), 1, u'default'), u'No': ((0.741176, 0.0509804, 0.529412), 1, u'default'), u'Na': ((0.670588, 0.360784, 0.94902), 1, u'default'), u'Nb': ((0.45098, 0.760784, 0.788235), 1, u'default'), u'Nd': ((0.780392, 1, 0.780392), 1, u'default'),
u'Ne': ((0.701961, 0.890196, 0.960784), 1, u'default'), u'dodger blue': ((0.117647, 0.564706, 1), 1, u'default'), u'Np': ((0, 0.501961, 1), 1, u'default'), u'Fr': ((0.258824, 0, 0.4), 1, u'default'), u'Fe': ((0.878431, 0.4, 0.2), 1, u'default'), u'Fm': ((0.701961, 0.121569, 0.729412), 1, u'default'), u'B': ((1, 0.709804, 0.709804), 1, u'default'), u'F': ((0.564706, 0.878431, 0.313725), 1, u'default'), u'Sr': ((0, 1, 0), 1, u'default'), u'cornflower blue': ((0.392157, 0.584314, 0.929412), 1, u'default'), u'N': ((0.188235, 0.313725, 0.972549), 1, u'default'), u'Kr': ((0.360784, 0.721569, 0.819608), 1, u'default'), u'Si': ((0.941176, 0.784314, 0.627451), 1, u'default'), u'Sn': ((0.4, 0.501961, 0.501961), 1, u'default'), u'Sm': ((0.560784, 1, 0.780392), 1, u'default'), u'V': ((0.65098, 0.65098, 0.670588), 1, u'default'), u'Sc': ((0.901961, 0.901961, 0.901961), 1, u'default'), u'Sb': ((0.619608, 0.388235, 0.709804), 1, u'default'), u'Sg': ((0.85098, 0, 0.270588), 1, u'default'), u'Se': ((1, 0.631373, 0), 1, u'default'), u'Co': ((0.941176, 0.564706, 0.627451), 1, u'default'),
u'Cm': ((0.470588, 0.360784, 0.890196), 1, u'default'), u'Cl': ((0.121569, 0.941176, 0.121569), 1, u'default'), u'Ca': ((0.239216, 1, 0), 1, u'default'), u'grey': ((0.745098, 0.745098, 0.745098), 1, u'default'), u'Ce': ((1, 1, 0.780392), 1, u'default'), u'Xe': ((0.258824, 0.619608, 0.690196), 1, u'default'), u'Lu': ((0, 0.670588, 0.141176), 1, u'default'), u'Cs': ((0.341176, 0.0901961, 0.560784), 1, u'default'), u'Cr': ((0.541176, 0.6, 0.780392), 1, u'default'), u'coral': ((1, 0.498039, 0.313725), 1, u'default'), u'Cu': ((0.784314, 0.501961, 0.2), 1, u'default'), u'hot pink': ((1, 0.411765, 0.705882), 1, u'default'), u'La': ((0.439216, 0.831373, 1), 1, u'default'), u'Li': ((0.8, 0.501961, 1), 1, u'default'), u'Tl': ((0.65098, 0.329412, 0.301961), 1, u'default'), u'Tm': ((0, 0.831373, 0.321569), 1, u'default'), u'Lr': ((0.780392, 0, 0.4), 1, u'default'), u'Th': ((0, 0.729412, 1), 1, u'default'), u'Ti': ((0.74902, 0.760784, 0.780392), 1, u'default'), u'Te': ((0.831373, 0.478431, 0), 1, u'default'), u'Tb': ((0.188235, 1, 0.780392), 1, u'default'), u'Tc': ((0.231373, 0.619608, 0.619608), 1, u'default'),
u'Ta': ((0.301961, 0.65098, 1), 1, u'default'), u'pink': ((1, 0.752941, 0.796078), 1, u'default'), u'Yb': ((0, 0.74902, 0.219608), 1, u'default'), u'Db': ((0.819608, 0, 0.309804), 1, u'default'), u'Dy': ((0.121569, 1, 0.780392), 1, u'default'), u'Pm': ((0.639216, 1, 0.780392), 1, u'default'), u'At': ((0.458824, 0.309804, 0.270588), 1, u'default'), u'I': ((0.580392, 0, 0.580392), 1, u'default'), u'salmon': ((0.980392, 0.501961, 0.447059), 1, u'default'), u'medium purple': ((0.576471, 0.439216, 0.858824), 1, u'default'), u'U': ((0, 0.560784, 1), 1, u'default'), u'deep sky blue': ((0, 0.74902, 1), 1, u'default'), u'Y': ((0.580392, 1, 1), 1, u'default'), u'Ac': ((0.439216, 0.670588, 0.980392), 1, u'default'), u'Ag': ((0.752941, 0.752941, 0.752941), 1, u'default'), u'Ir': ((0.0901961, 0.329412, 0.529412), 1, u'default'), u'Am': ((0.329412, 0.360784, 0.94902), 1, u'default'), u'Al': ((0.74902, 0.65098, 0.65098), 1, u'default'), u'As': ((0.741176, 0.501961, 0.890196), 1, u'default'), u'Ar': ((0.501961, 0.819608, 0.890196), 1, u'default'), u'Au': ((1, 0.819608, 0.137255), 1, u'default'),
u'Es': ((0.701961, 0.121569, 0.831373), 1, u'default'), u'In': ((0.65098, 0.458824, 0.45098), 1, u'default')}
	materials = {u'': ((0.085, 0.085, 0.085), 30), u'default': ((0.085, 0.085, 0.085), 30)}
	pbInfo = {'category': [u'distance monitor'], 'bondInfo': [{'color': (0, None, {}), 'atoms': [], 'label': (0, None, {}), 'halfbond': (0, None, {}), 'labelColor': (0, None, {}), 'labelOffset': (0, None, {}), 'drawMode': (0, None, {}), 'display': (0, None, {})}], 'lineType': (1, 2, {}), 'color': (1, 0, {}), 'optional': {'fixedLabels': (True, False, (1, False, {}))}, 'display': (1, True, {}), 'showStubBonds': (1, False, {}), 'lineWidth': (1, 9, {}), 'stickScale': (1, 1, {}), 'id': [-2]}
	modelAssociations = {}
	colorInfo = (3, (u'', (1, 1, 1, 1)), {(u'', (0, 1, 0, 1)): [2], (u'', (1, 0.037037, 0, 1)): [0]})
	viewerInfo = {'cameraAttrs': {'center': (276.41427491832, -635.32936896971, 235.20353202509), 'fieldOfView': 45.707032988355, 'nearFar': (878.85502944021, -847.43521879406), 'ortho': True, 'eyeSeparation': 50.8, 'focal': 235.20353202509}, 'viewerAttrs': {'silhouetteColor': None, 'clipping': False, 'showSilhouette': False, 'showShadows': False, 'viewSize': 271.72700460844, 'labelsOnTop': True, 'depthCueRange': (0.89999997615814, 1), 'silhouetteWidth': 8, 'singleLayerTransparency': True, 'shadowTextureSize': 2048, 'backgroundImage': [None, 1, 2, 1, 0, 0], 'backgroundGradient': [('Chimera default', [(1, 1, 1, 1), (0, 0, 1, 1)], 1), 1, 0, 0], 'depthCue': False, 'highlight': 0, 'scaleFactor': 1, 'angleDependentTransparency': True, 'backgroundMethod': 0}, 'viewerHL': 2, 'cameraMode': 'mono', 'detail': 1.5, 'viewerFog': None, 'viewerBG': 1}

	replyobj.status("Initializing session restore...", blankAfter=0,
		secondary=True)
	from SimpleSession.versions.v65 import expandSummary
	init(dict(enumerate(expandSummary(colorInfo))))
	replyobj.status("Restoring colors...", blankAfter=0,
		secondary=True)
	restoreColors(colors, materials)
	replyobj.status("Restoring molecules...", blankAfter=0,
		secondary=True)
	restoreMolecules(molInfo, resInfo, atomInfo, bondInfo, crdInfo)
	replyobj.status("Restoring surfaces...", blankAfter=0,
		secondary=True)
	restoreSurfaces(surfInfo)
	replyobj.status("Restoring VRML models...", blankAfter=0,
		secondary=True)
	restoreVRML(vrmlInfo)
	replyobj.status("Restoring pseudobond groups...", blankAfter=0,
		secondary=True)
	restorePseudoBondGroups(pbInfo)
	replyobj.status("Restoring model associations...", blankAfter=0,
		secondary=True)
	restoreModelAssociations(modelAssociations)
	replyobj.status("Restoring camera...", blankAfter=0,
		secondary=True)
	restoreViewer(viewerInfo)

try:
	restoreCoreModels()
except:
	reportRestoreError("Error restoring core models")

	replyobj.status("Restoring extension info...", blankAfter=0,
		secondary=True)


try:
	import StructMeasure
	from StructMeasure.DistMonitor import restoreDistances
	registerAfterModelsCB(restoreDistances, 1)
except:
	reportRestoreError("Error restoring distances in session")


def restoreMidasBase():
	formattedPositions = {'session-start': (1.0, 269.89152927386, (279.8492669489, -625.07087297969, 237.03883274922), (876.35319385285, -830.359012124), 237.03883274922, {(0, 0): ((519.129, 386.021, 599.168), (-0.6058209820099076, 0.7955083826672006, 0.012138816365935362, 161.47331058967512)), (3, 0): ((519.49036289747, -672.9022973661852, 598.9981639124), (-0.6058209820099076, 0.7955083826672006, 0.012138816365935362, 161.47331058967512)), (2, 0): ((521.8881572788797, -319.6959501116494, 598.0427912793361), (-0.6058209820099076, 0.7955083826672006, 0.012138816365935362, 161.47331058967512)), (5, 0): ((520.8251499107762, -1376.9453592182258, 599.307395443839), (-0.6058209820099076, 0.7955083826672006, 0.012138816365935362, 161.47331058967512)), (1, 0): ((523.8400994006346, 30.68490637834141, 600.8483514087919), (-0.6058209820099076, 0.7955083826672006, 0.012138816365935362, 161.47331058967512)), (4, 0): ((516.6262983347272, -1026.372156906733, 604.0717130211032), (-0.6058209820099076, 0.7955083826672006, 0.012138816365935362, 161.47331058967512))}, {}, 2, (0, 0, 0), False, 45.707032988355)}
	import Midas
	Midas.restoreMidasBase(formattedPositions)
try:
	restoreMidasBase()
except:
	reportRestoreError('Error restoring Midas base state')


def restoreMidasText():
	from Midas import midas_text
	midas_text.aliases = {}
	midas_text.userSurfCategories = {}

try:
	restoreMidasText()
except:
	reportRestoreError('Error restoring Midas text state')


def restore_cap_attributes():
 cap_attributes = \
  {
   'cap_attributes': [
     {
      'cap_color': None,
      'class': 'Model_Capper_State',
      'display_style': None,
      'surface': ( 0, 0, ),
      'version': 1,
     },
     {
      'cap_color': None,
      'class': 'Model_Capper_State',
      'display_style': None,
      'surface': ( 1, 0, ),
      'version': 1,
     },
     {
      'cap_color': None,
      'class': 'Model_Capper_State',
      'display_style': None,
      'surface': ( 2, 0, ),
      'version': 1,
     },
     {
      'cap_color': None,
      'class': 'Model_Capper_State',
      'display_style': None,
      'surface': ( 3, 0, ),
      'version': 1,
     },
     {
      'cap_color': None,
      'class': 'Model_Capper_State',
      'display_style': None,
      'surface': ( 4, 0, ),
      'version': 1,
     },
     {
      'cap_color': None,
      'class': 'Model_Capper_State',
      'display_style': None,
      'surface': ( 5, 0, ),
      'version': 1,
     },
    ],
   'cap_color': None,
   'cap_offset': 0.01,
   'class': 'Caps_State',
   'default_cap_offset': 0.01,
   'mesh_style': False,
   'shown': True,
   'subdivision_factor': 1.0,
   'version': 1,
  }
 import SurfaceCap.session
 SurfaceCap.session.restore_cap_attributes(cap_attributes)
registerAfterModelsCB(restore_cap_attributes)


def restore_volume_data():
 volume_data_state = \
  {
   'class': 'Volume_Manager_State',
   'data_and_regions_state': [
     (
      {
       'available_subsamplings': {},
       'cell_angles': ( 90.0, 90.0, 90.0, ),
       'class': 'Data_State',
       'file_type': 'mrc',
       'grid_id': '',
       'name': u'run_it025_class003.mrc',
       'path': u'run_it025_class003.mrc',
       'rotation': (
         ( 1, 0, 0, ),
         ( 0, 1, 0, ),
         ( 0, 0, 1, ),
        ),
       'symmetries': ( ),
       'version': 6,
       'xyz_origin': None,
       'xyz_step': None,
      },
      [
       {
        'class': 'Volume_State',
        'default_rgba': ( 0.7, 1, 1, 1, ),
        'region': (
          ( 0, 0, 0, ),
          ( 139, 139, 139, ),
          ( 1, 1, 1, ),
         ),
        'region_list': {
          'class': 'Region_List_State',
          'current_index': 0,
          'named_regions': [ ],
          'region_list': [
            (
             ( 0, 0, 0, ),
             ( 139, 139, 139, ),
            ),
           ],
          'version': 1,
         },
        'rendering_options': {
          'box_faces': False,
          'bt_correction': False,
          'cap_faces': True,
          'class': 'Rendering_Options_State',
          'color_mode': 'auto8',
          'dim_transparency': True,
          'dim_transparent_voxels': True,
          'flip_normals': False,
          'limit_voxel_count': True,
          'line_thickness': 1.4,
          'linear_interpolation': True,
          'maximum_intensity_projection': False,
          'mesh_lighting': True,
          'minimal_texture_memory': False,
          'orthoplane_positions': ( 0, 0, 0, ),
          'orthoplanes_shown': ( False, False, False, ),
          'outline_box_linewidth': 1.0,
          'outline_box_rgb': ( 0.0, 0.0, 0.0, ),
          'projection_mode': 'auto',
          'show_outline_box': False,
          'smooth_lines': True,
          'smoothing_factor': 0.3,
          'smoothing_iterations': 2,
          'square_mesh': True,
          'subdivide_surface': True,
          'subdivision_levels': 1,
          'surface_smoothing': True,
          'two_sided_lighting': True,
          'version': 1,
          'voxel_limit': 16.2,
         },
        'representation': 'surface',
        'session_volume_id': '~=g_VJS`QVp\tWm>j&qxg1%yl{\x0bh[z3$9',
        'solid_brightness_factor': 1,
        'solid_colors': [
          ( 0.7, 1, 1, 1, ),
          ( 0.7, 1, 1, 1, ),
          ( 0.7, 1, 1, 1, ),
         ],
        'solid_levels': (
          ( -0.0020413020007312294, 0, ),
          ( 0.041635163987427948, 0.99, ),
          ( 0.09966003149747849, 1, ),
         ),
        'solid_model': None,
        'surface_brightness_factor': 1,
        'surface_colors': [
          ( 0.7450000047683716, 0.7450000047683716, 0.7450000047683716, 1.0, ),
         ],
        'surface_levels': [ 0.024, ],
        'surface_model': {
          'active': True,
          'class': 'Model_State',
          'clip_plane_normal': ( 0.0, 0.0, 0.0, ),
          'clip_plane_origin': ( 0.0, 0.0, 0.0, ),
          'clip_thickness': 5.0,
          'display': True,
          'id': 2,
          'name': u'run_it025_class003.mrc',
          'osl_identifier': u'#2',
          'silhouette': True,
          'subid': 0,
          'use_clip_plane': False,
          'use_clip_thickness': False,
          'version': 5,
          'xform': {
            'class': 'Xform_State',
            'rotation_angle': 161.47331058967515,
            'rotation_axis': ( -0.6058209820099077, 0.7955083826672006, 0.012138816365935539, ),
            'translation': ( 516.5005558052874, -326.0474254316882, 601.068398670477, ),
            'version': 1,
           },
         },
        'transparency_depth': 0.5,
        'transparency_factor': 0,
        'version': 6,
       },
      ],
     ),
     (
      {
       'available_subsamplings': {},
       'cell_angles': ( 90.0, 90.0, 90.0, ),
       'class': 'Data_State',
       'file_type': 'mrc',
       'grid_id': '',
       'name': u'run_it025_class004.mrc',
       'path': u'run_it025_class004.mrc',
       'rotation': (
         ( 1, 0, 0, ),
         ( 0, 1, 0, ),
         ( 0, 0, 1, ),
        ),
       'symmetries': ( ),
       'version': 6,
       'xyz_origin': None,
       'xyz_step': None,
      },
      [
       {
        'class': 'Volume_State',
        'default_rgba': ( 0.7, 0.7, 1, 1, ),
        'region': (
          ( 0, 0, 0, ),
          ( 139, 139, 139, ),
          ( 1, 1, 1, ),
         ),
        'region_list': {
          'class': 'Region_List_State',
          'current_index': 0,
          'named_regions': [ ],
          'region_list': [
            (
             ( 0, 0, 0, ),
             ( 139, 139, 139, ),
            ),
           ],
          'version': 1,
         },
        'rendering_options': {
          'box_faces': False,
          'bt_correction': False,
          'cap_faces': True,
          'class': 'Rendering_Options_State',
          'color_mode': 'auto8',
          'dim_transparency': True,
          'dim_transparent_voxels': True,
          'flip_normals': False,
          'limit_voxel_count': True,
          'line_thickness': 1.4,
          'linear_interpolation': True,
          'maximum_intensity_projection': False,
          'mesh_lighting': True,
          'minimal_texture_memory': False,
          'orthoplane_positions': ( 0, 0, 0, ),
          'orthoplanes_shown': ( False, False, False, ),
          'outline_box_linewidth': 1.0,
          'outline_box_rgb': ( 0.0, 0.0, 0.0, ),
          'projection_mode': 'auto',
          'show_outline_box': False,
          'smooth_lines': True,
          'smoothing_factor': 0.3,
          'smoothing_iterations': 2,
          'square_mesh': True,
          'subdivide_surface': True,
          'subdivision_levels': 1,
          'surface_smoothing': True,
          'two_sided_lighting': True,
          'version': 1,
          'voxel_limit': 16.2,
         },
        'representation': 'surface',
        'session_volume_id': 'ts?S<&"ugeO<*}96\x0b&E>=)R?UT<@FX\td',
        'solid_brightness_factor': 1,
        'solid_colors': [
          ( 0.7, 0.7, 1, 1, ),
          ( 0.7, 0.7, 1, 1, ),
          ( 0.7, 0.7, 1, 1, ),
         ],
        'solid_levels': (
          ( -0.0017310058265924411, 0, ),
          ( 0.03851236382573843, 0.99, ),
          ( 0.0940341055393219, 1, ),
         ),
        'solid_model': None,
        'surface_brightness_factor': 1,
        'surface_colors': [
          ( 0.7450000047683716, 0.7450000047683716, 0.7450000047683716, 1.0, ),
         ],
        'surface_levels': [ 0.024, ],
        'surface_model': {
          'active': True,
          'class': 'Model_State',
          'clip_plane_normal': ( 0.0, 0.0, 0.0, ),
          'clip_plane_origin': ( 0.0, 0.0, 0.0, ),
          'clip_thickness': 5.0,
          'display': True,
          'id': 3,
          'name': u'run_it025_class004.mrc',
          'osl_identifier': u'#3',
          'silhouette': True,
          'subid': 0,
          'use_clip_plane': False,
          'use_clip_thickness': False,
          'version': 5,
          'xform': {
            'class': 'Xform_State',
            'rotation_angle': 161.47331058967515,
            'rotation_axis': ( -0.6058209820099077, 0.7955083826672006, 0.012138816365935539, ),
            'translation': ( 516.8754603510001, -688.2582453930215, 607.716350080958, ),
            'version': 1,
           },
         },
        'transparency_depth': 0.5,
        'transparency_factor': 0,
        'version': 6,
       },
      ],
     ),
     (
      {
       'available_subsamplings': {},
       'cell_angles': ( 90.0, 90.0, 90.0, ),
       'class': 'Data_State',
       'file_type': 'mrc',
       'grid_id': '',
       'name': u'run_it025_class001.mrc',
       'path': u'run_it025_class001.mrc',
       'rotation': (
         ( 1, 0, 0, ),
         ( 0, 1, 0, ),
         ( 0, 0, 1, ),
        ),
       'symmetries': ( ),
       'version': 6,
       'xyz_origin': None,
       'xyz_step': None,
      },
      [
       {
        'class': 'Volume_State',
        'default_rgba': ( 0.7, 0.7, 0.7, 1, ),
        'region': (
          ( 0, 0, 0, ),
          ( 139, 139, 139, ),
          ( 1, 1, 1, ),
         ),
        'region_list': {
          'class': 'Region_List_State',
          'current_index': 0,
          'named_regions': [ ],
          'region_list': [
            (
             ( 0, 0, 0, ),
             ( 139, 139, 139, ),
            ),
           ],
          'version': 1,
         },
        'rendering_options': {
          'box_faces': False,
          'bt_correction': False,
          'cap_faces': True,
          'class': 'Rendering_Options_State',
          'color_mode': 'auto8',
          'dim_transparency': True,
          'dim_transparent_voxels': True,
          'flip_normals': False,
          'limit_voxel_count': True,
          'line_thickness': 1.4,
          'linear_interpolation': True,
          'maximum_intensity_projection': False,
          'mesh_lighting': True,
          'minimal_texture_memory': False,
          'orthoplane_positions': ( 0, 0, 0, ),
          'orthoplanes_shown': ( False, False, False, ),
          'outline_box_linewidth': 1.0,
          'outline_box_rgb': ( 0.0, 0.0, 0.0, ),
          'projection_mode': 'auto',
          'show_outline_box': False,
          'smooth_lines': True,
          'smoothing_factor': 0.3,
          'smoothing_iterations': 2,
          'square_mesh': True,
          'subdivide_surface': True,
          'subdivision_levels': 1,
          'surface_smoothing': True,
          'two_sided_lighting': True,
          'version': 1,
          'voxel_limit': 16.2,
         },
        'representation': 'surface',
        'session_volume_id': 'qzR^;~d\x0c@.eS-t*3Z@ztD?kRf] \n8L\x0ce',
        'solid_brightness_factor': 1,
        'solid_colors': [
          ( 1.0, 1.0, 1.0, 1, ),
          ( 1.0, 1.0, 1.0, 1, ),
          ( 1.0, 1.0, 1.0, 1, ),
         ],
        'solid_levels': (
          ( -0.0020118959620595012, 0, ),
          ( 0.041706386387348179, 0.99, ),
          ( 0.10221101343631744, 1, ),
         ),
        'solid_model': None,
        'surface_brightness_factor': 1,
        'surface_colors': [
          ( 0.7450000047683716, 0.7450000047683716, 0.7450000047683716, 1.0, ),
         ],
        'surface_levels': [ 0.024, ],
        'surface_model': {
          'active': True,
          'class': 'Model_State',
          'clip_plane_normal': ( 0.0, 0.0, 0.0, ),
          'clip_plane_origin': ( 0.0, 0.0, 0.0, ),
          'clip_thickness': 5.0,
          'display': True,
          'id': 0,
          'name': u'run_it025_class001.mrc',
          'osl_identifier': u'#0',
          'silhouette': True,
          'subid': 0,
          'use_clip_plane': False,
          'use_clip_thickness': False,
          'version': 5,
          'xform': {
            'class': 'Xform_State',
            'rotation_angle': 161.47331058967515,
            'rotation_axis': ( -0.6058209820099077, 0.7955083826672006, 0.012138816365935539, ),
            'translation': ( 519.129, 386.021, 599.168, ),
            'version': 1,
           },
         },
        'transparency_depth': 0.5,
        'transparency_factor': 0,
        'version': 6,
       },
      ],
     ),
     (
      {
       'available_subsamplings': {},
       'cell_angles': ( 90.0, 90.0, 90.0, ),
       'class': 'Data_State',
       'file_type': 'mrc',
       'grid_id': '',
       'name': u'run_it025_class006.mrc',
       'path': u'run_it025_class006.mrc',
       'rotation': (
         ( 1, 0, 0, ),
         ( 0, 1, 0, ),
         ( 0, 0, 1, ),
        ),
       'symmetries': ( ),
       'version': 6,
       'xyz_origin': None,
       'xyz_step': None,
      },
      [
       {
        'class': 'Volume_State',
        'default_rgba': ( 1, 0.7, 0.7, 1, ),
        'region': (
          ( 0, 0, 0, ),
          ( 139, 139, 139, ),
          ( 1, 1, 1, ),
         ),
        'region_list': {
          'class': 'Region_List_State',
          'current_index': 0,
          'named_regions': [ ],
          'region_list': [
            (
             ( 0, 0, 0, ),
             ( 139, 139, 139, ),
            ),
           ],
          'version': 1,
         },
        'rendering_options': {
          'box_faces': False,
          'bt_correction': False,
          'cap_faces': True,
          'class': 'Rendering_Options_State',
          'color_mode': 'auto8',
          'dim_transparency': True,
          'dim_transparent_voxels': True,
          'flip_normals': False,
          'limit_voxel_count': True,
          'line_thickness': 1.4,
          'linear_interpolation': True,
          'maximum_intensity_projection': False,
          'mesh_lighting': True,
          'minimal_texture_memory': False,
          'orthoplane_positions': ( 0, 0, 0, ),
          'orthoplanes_shown': ( False, False, False, ),
          'outline_box_linewidth': 1.0,
          'outline_box_rgb': ( 0.0, 0.0, 0.0, ),
          'projection_mode': 'auto',
          'show_outline_box': False,
          'smooth_lines': True,
          'smoothing_factor': 0.3,
          'smoothing_iterations': 2,
          'square_mesh': True,
          'subdivide_surface': True,
          'subdivision_levels': 1,
          'surface_smoothing': True,
          'two_sided_lighting': True,
          'version': 1,
          'voxel_limit': 16.2,
         },
        'representation': 'surface',
        'session_volume_id': '7xAk1dJV\\ZEsfG;\ryjN^b\tdW5gS^ZEyV',
        'solid_brightness_factor': 1,
        'solid_colors': [
          ( 1, 0.7, 0.7, 1, ),
          ( 1, 0.7, 0.7, 1, ),
          ( 1, 0.7, 0.7, 1, ),
         ],
        'solid_levels': (
          ( -0.0016893547601997821, 0, ),
          ( 0.037723426616936923, 0.99, ),
          ( 0.10372141003608704, 1, ),
         ),
        'solid_model': None,
        'surface_brightness_factor': 1,
        'surface_colors': [
          ( 0.7450000047683716, 0.7450000047683716, 0.7450000047683716, 1.0, ),
         ],
        'surface_levels': [ 0.024, ],
        'surface_model': {
          'active': True,
          'class': 'Model_State',
          'clip_plane_normal': ( 0.0, 0.0, 0.0, ),
          'clip_plane_origin': ( 0.0, 0.0, 0.0, ),
          'clip_thickness': 5.0,
          'display': True,
          'id': 5,
          'name': u'run_it025_class006.mrc',
          'osl_identifier': u'#5',
          'silhouette': True,
          'subid': 0,
          'use_clip_plane': False,
          'use_clip_thickness': False,
          'version': 5,
          'xform': {
            'class': 'Xform_State',
            'rotation_angle': 161.47331058967515,
            'rotation_axis': ( -0.6058209820099077, 0.7955083826672006, 0.012138816365935539, ),
            'translation': ( 512.8984890493015, -1401.025616588427, 605.8468669713524, ),
            'version': 1,
           },
         },
        'transparency_depth': 0.5,
        'transparency_factor': 0,
        'version': 6,
       },
      ],
     ),
     (
      {
       'available_subsamplings': {},
       'cell_angles': ( 90.0, 90.0, 90.0, ),
       'class': 'Data_State',
       'file_type': 'mrc',
       'grid_id': '',
       'name': u'run_it025_class002.mrc',
       'path': u'run_it025_class002.mrc',
       'rotation': (
         ( 1, 0, 0, ),
         ( 0, 1, 0, ),
         ( 0, 0, 1, ),
        ),
       'symmetries': ( ),
       'version': 6,
       'xyz_origin': None,
       'xyz_step': None,
      },
      [
       {
        'class': 'Volume_State',
        'default_rgba': ( 1, 1, 0.7, 1, ),
        'region': (
          ( 0, 0, 0, ),
          ( 139, 139, 139, ),
          ( 1, 1, 1, ),
         ),
        'region_list': {
          'class': 'Region_List_State',
          'current_index': 0,
          'named_regions': [ ],
          'region_list': [
            (
             ( 0, 0, 0, ),
             ( 139, 139, 139, ),
            ),
           ],
          'version': 1,
         },
        'rendering_options': {
          'box_faces': False,
          'bt_correction': False,
          'cap_faces': True,
          'class': 'Rendering_Options_State',
          'color_mode': 'auto8',
          'dim_transparency': True,
          'dim_transparent_voxels': True,
          'flip_normals': False,
          'limit_voxel_count': True,
          'line_thickness': 1.4,
          'linear_interpolation': True,
          'maximum_intensity_projection': False,
          'mesh_lighting': True,
          'minimal_texture_memory': False,
          'orthoplane_positions': ( 0, 0, 0, ),
          'orthoplanes_shown': ( False, False, False, ),
          'outline_box_linewidth': 1.0,
          'outline_box_rgb': ( 0.0, 0.0, 0.0, ),
          'projection_mode': 'auto',
          'show_outline_box': False,
          'smooth_lines': True,
          'smoothing_factor': 0.3,
          'smoothing_iterations': 2,
          'square_mesh': True,
          'subdivide_surface': True,
          'subdivision_levels': 1,
          'surface_smoothing': True,
          'two_sided_lighting': True,
          'version': 1,
          'voxel_limit': 16.2,
         },
        'representation': 'surface',
        'session_volume_id': '2-6)b:ew[AXqLm4K6e3\tHn5H\'"#Mu?A^',
        'solid_brightness_factor': 1,
        'solid_colors': [
          ( 1, 1, 0.7, 1, ),
          ( 1, 1, 0.7, 1, ),
          ( 1, 1, 0.7, 1, ),
         ],
        'solid_levels': (
          ( -0.0019774060726165804, 0, ),
          ( 0.039239382791519159, 0.99, ),
          ( 0.09129688143730164, 1, ),
         ),
        'solid_model': None,
        'surface_brightness_factor': 1,
        'surface_colors': [
          ( 0.7450000047683716, 0.7450000047683716, 0.7450000047683716, 1.0, ),
         ],
        'surface_levels': [ 0.024, ],
        'surface_model': {
          'active': True,
          'class': 'Model_State',
          'clip_plane_normal': ( 0.0, 0.0, 0.0, ),
          'clip_plane_origin': ( 0.0, 0.0, 0.0, ),
          'clip_thickness': 5.0,
          'display': True,
          'id': 1,
          'name': u'run_it025_class002.mrc',
          'osl_identifier': u'#1',
          'silhouette': True,
          'subid': 0,
          'use_clip_plane': False,
          'use_clip_thickness': False,
          'version': 5,
          'xform': {
            'class': 'Xform_State',
            'rotation_angle': 161.47331058967515,
            'rotation_axis': ( -0.6058209820099077, 0.7955083826672006, 0.012138816365935539, ),
            'translation': ( 516.1239552629202, 27.998755753339722, 602.7707892354213, ),
            'version': 1,
           },
         },
        'transparency_depth': 0.5,
        'transparency_factor': 0,
        'version': 6,
       },
      ],
     ),
     (
      {
       'available_subsamplings': {},
       'cell_angles': ( 90.0, 90.0, 90.0, ),
       'class': 'Data_State',
       'file_type': 'mrc',
       'grid_id': '',
       'name': u'run_it025_class005.mrc',
       'path': u'run_it025_class005.mrc',
       'rotation': (
         ( 1, 0, 0, ),
         ( 0, 1, 0, ),
         ( 0, 0, 1, ),
        ),
       'symmetries': ( ),
       'version': 6,
       'xyz_origin': None,
       'xyz_step': None,
      },
      [
       {
        'class': 'Volume_State',
        'default_rgba': ( 1, 0.7, 1, 1, ),
        'region': (
          ( 0, 0, 0, ),
          ( 139, 139, 139, ),
          ( 1, 1, 1, ),
         ),
        'region_list': {
          'class': 'Region_List_State',
          'current_index': 0,
          'named_regions': [ ],
          'region_list': [
            (
             ( 0, 0, 0, ),
             ( 139, 139, 139, ),
            ),
           ],
          'version': 1,
         },
        'rendering_options': {
          'box_faces': False,
          'bt_correction': False,
          'cap_faces': True,
          'class': 'Rendering_Options_State',
          'color_mode': 'auto8',
          'dim_transparency': True,
          'dim_transparent_voxels': True,
          'flip_normals': False,
          'limit_voxel_count': True,
          'line_thickness': 1.4,
          'linear_interpolation': True,
          'maximum_intensity_projection': False,
          'mesh_lighting': True,
          'minimal_texture_memory': False,
          'orthoplane_positions': ( 0, 0, 0, ),
          'orthoplanes_shown': ( False, False, False, ),
          'outline_box_linewidth': 1.0,
          'outline_box_rgb': ( 0.0, 0.0, 0.0, ),
          'projection_mode': 'auto',
          'show_outline_box': False,
          'smooth_lines': True,
          'smoothing_factor': 0.3,
          'smoothing_iterations': 2,
          'square_mesh': True,
          'subdivide_surface': True,
          'subdivision_levels': 1,
          'surface_smoothing': True,
          'two_sided_lighting': True,
          'version': 1,
          'voxel_limit': 16.2,
         },
        'representation': 'surface',
        'session_volume_id': 'tnC4j5} [)px#cYIV.KP<epR+T@8\x0cfSO',
        'solid_brightness_factor': 1,
        'solid_colors': [
          ( 1, 0.7, 1, 1, ),
          ( 1, 0.7, 1, 1, ),
          ( 1, 0.7, 1, 1, ),
         ],
        'solid_levels': (
          ( -0.0017410801120102404, 0, ),
          ( 0.040181169378757473, 0.99, ),
          ( 0.10649164766073227, 1, ),
         ),
        'solid_model': None,
        'surface_brightness_factor': 1,
        'surface_colors': [
          ( 0.7450000047683716, 0.7450000047683716, 0.7450000047683716, 1.0, ),
         ],
        'surface_levels': [ 0.024, ],
        'surface_model': {
          'active': True,
          'class': 'Model_State',
          'clip_plane_normal': ( 0.0, 0.0, 0.0, ),
          'clip_plane_origin': ( 0.0, 0.0, 0.0, ),
          'clip_thickness': 5.0,
          'display': True,
          'id': 4,
          'name': u'run_it025_class005.mrc',
          'osl_identifier': u'#4',
          'silhouette': True,
          'subid': 0,
          'use_clip_plane': False,
          'use_clip_thickness': False,
          'version': 5,
          'xform': {
            'class': 'Xform_State',
            'rotation_angle': 161.47331058967515,
            'rotation_axis': ( -0.6058209820099077, 0.7955083826672006, 0.012138816365935539, ),
            'translation': ( 515.5767201246701, -1040.1389593564866, 598.4280404910943, ),
            'version': 1,
           },
         },
        'transparency_depth': 0.5,
        'transparency_factor': 0,
        'version': 6,
       },
      ],
     ),
    ],
   'version': 2,
  }
 from VolumeViewer import session
 session.restore_volume_data_state(volume_data_state)

try:
  restore_volume_data()
except:
  reportRestoreError('Error restoring volume data')


def restore_volume_dialog():
 volume_dialog_state = \
  {
   'adjust_camera': False,
   'auto_show_subregion': False,
   'box_padding': '0',
   'class': 'Volume_Dialog_State',
   'data_cache_size': '512',
   'focus_volume': '7xAk1dJV\\ZEsfG;\ryjN^b\tdW5gS^ZEyV',
   'geometry': u'371x786+498+23',
   'histogram_active_order': [
     5,
     4,
     3,
     2,
     1,
     0,
    ],
   'histogram_volumes': [
     'qzR^;~d\x0c@.eS-t*3Z@ztD?kRf] \n8L\x0ce',
     '2-6)b:ew[AXqLm4K6e3\tHn5H\'"#Mu?A^',
     '~=g_VJS`QVp\tWm>j&qxg1%yl{\x0bh[z3$9',
     'ts?S<&"ugeO<*}96\x0b&E>=)R?UT<@FX\td',
     'tnC4j5} [)px#cYIV.KP<epR+T@8\x0cfSO',
     '7xAk1dJV\\ZEsfG;\ryjN^b\tdW5gS^ZEyV',
    ],
   'immediate_update': True,
   'initial_colors': (
     ( 0.7, 0.7, 0.7, 1, ),
     ( 1, 1, 0.7, 1, ),
     ( 0.7, 1, 1, 1, ),
     ( 0.7, 0.7, 1, 1, ),
     ( 1, 0.7, 1, 1, ),
     ( 1, 0.7, 0.7, 1, ),
     ( 0.7, 1, 0.7, 1, ),
     ( 0.9, 0.75, 0.6, 1, ),
     ( 0.6, 0.75, 0.9, 1, ),
     ( 0.8, 0.8, 0.6, 1, ),
    ),
   'is_visible': True,
   'max_histograms': '6',
   'representation': 'surface',
   'selectable_subregions': False,
   'show_on_open': True,
   'show_plane': True,
   'shown_panels': [ 'Threshold and Color', 'Brightness and Transparency', 'Display style', 'Data display options', ],
   'subregion_button': 'middle',
   'use_initial_colors': True,
   'version': 12,
   'voxel_limit_for_open': '256',
   'voxel_limit_for_plane': '256',
   'zone_radius': 2.6,
  }
 from VolumeViewer import session
 session.restore_volume_dialog_state(volume_dialog_state)

try:
  restore_volume_dialog()
except:
  reportRestoreError('Error restoring volume dialog')

geomData = {'AxisManager': {}, 'CentroidManager': {}, 'PlaneManager': {}}

try:
	from StructMeasure.Geometry import geomManager
	geomManager._restoreSession(geomData)
except:
	reportRestoreError("Error restoring geometry objects in session")


def restoreSession_RibbonStyleEditor():
	import SimpleSession
	import RibbonStyleEditor
	userScalings = [('AHP_settings', [[0.2, 0.2], [1.25, 0.25], [0.75, 0.25], [1.5, 0.25, 0.25, 0.25], [0.9, 0.25]]), ('Margy_thin', [[0.25, 0.25], [0.4, 0.25], [0.4, 0.25], [1.5, 0.25, 0.25, 0.25], [1.5, 0.25]]), ('FAT', [[0.6, 0.6], [1.5, 0.6], [1.5, 0.6], [3, 0.25, 0.25, 0.25], [0.7, 0.7]]), ('BS', [[0.3, 0.3], [1.5, 0.3], [1.5, 0.3], [3, 0.3, 0.25, 0.3], [1.5, 0.3]]), ('for3Dprint1', [[0.5, 0.5], [0.9, 0.5], [0.9, 0.5], [1.8, 0.5, 0.5, 0.5], [0.9, 0.5]]), ('encyclo_virol_2006_FAT', [[0.6, 0.6], [1.5, 0.6], [1.5, 0.6], [3, 0.25, 0.25, 0.25], [0.6, 0.6]]), ('Liz1', [[0.5, 0.5], [0.9, 0.25], [0.9, 0.25], [1.8, 0.25, 0.25, 0.25], [0.9, 0.25]]), ('histon_1_s1', [[0.25, 0.25], [1.5, 0.25], [1.5, 0.25], [3, 0.25, 0.25, 0.25], [1.5, 0.25]]), ('thick1', [[0.5, 0.5], [1.6, 0.25], [1.6, 0.25], [1.8, 0.25, 0.25, 0.25], [0.9, 0.25]]), ('licorice', [[0.35, 0.35], [0.35, 0.35], [0.35, 0.35], [0.35, 0.35, 0.35, 0.35], [0.35, 0.35]]), ('minus_20%', [[0.2, 0.2], [1.2, 0.2], [1.2, 0.2], [2.4, 0.2, 0.2, 0.2], [1.2, 0.2]]), ('slimrib', [[0.2, 0.2], [1, 0.2], [1, 0.2], [0.2, 0.2, 2, 0.2], [1, 0.2]]),
('PyMolesque', [[0.15, 0.15], [1.25, 0.25], [0.9, 0.25], [1.8, 0.25, 0.25, 0.25], [0.9, 0.25]]), ('plump', [[0.3, 0.3], [1.2, 0.3], [1.2, 0.3], [2, 0.3, 0.3, 0.3], [1.2, 0.3]]), ('80percent', [[0.2, 0.2], [1.2, 0.2], [1.2, 0.2], [2.4, 0.2, 0.2, 0.2], [1.2, 0.2]]), ('thin even', [[0.4, 0.4], [0.4, 0.4], [0.4, 0.4], [0.4, 0.4, 0.4, 0.4], [1.5, 0.25]]), ('testdefault', [[0.25, 0.25], [1.5, 0.25], [1.5, 0.25], [3, 0.25, 0.25, 0.25], [1.5, 0.25]]), ('Lid_figs1', [[0.2, 0.2], [1.25, 0.25], [0.75, 0.25], [1.5, 0.25, 0.25, 0.25], [0.9, 0.25]]), ('Lid_figs2', [[0.2, 0.2], [0.5, 0.25], [0.9, 0.25], [1.8, 0.25, 0.25, 0.25], [0.9, 0.25]]), ('custom_ribbon', [[0.2, 0.2], [1.25, 0.25], [0.9, 0.25], [1.8, 0.25, 0.25, 0.25], [0.9, 0.25]]), ('user default', [[0.25, 0.25], [1.5, 0.25], [1.5, 0.25], [0.25, 0.25, 3, 0.25], [1.5, 0.25]]), ('fatz', [[0.25, 0.25], [2.5, 0.25], [2.5, 0.25], [3, 0.25, 0.25, 0.25], [1.5, 0.25]]), ('default', [[0.25, 0.25], [1.5, 0.25], [1.5, 0.25], [0.25, 0.25, 3, 0.25], [1.5, 0.25]]), ('narrow nucleic 2 -gary', [[0.2, 0.2], [0.9, 0.2], [0.95, 0.2], [1.8, 0.2, 0.2, 0.2], [0.35, 0.35]]),
('coils_only', [[0.7, 0.7], [0.7, 0.7], [0.7, 0.7], [0.7, 0.7, 0.7, 0.7], [0.7, 0.7]]), ('Margy_medium', [[0.45, 0.25], [0.7, 0.25], [0.7, 0.25], [1.5, 0.25, 0.45, 0.25], [1.5, 0.25]]), ('encyclo_virol_2006_STD', [[0.4, 0.4], [1.5, 0.4], [1.5, 0.4], [3, 0.25, 0.25, 0.25], [0.4, 0.4]]), ('thin', [[0.15, 0.15], [0.75, 0.15], [0.75, 0.15], [1.75, 0.15, 0.15, 0.15], [1.5, 0.25]]), ('prot_best', [[0.2, 0.2], [1.25, 0.25], [0.75, 0.25], [1.5, 0.25, 0.25, 0.25], [0.9, 0.25]]), ('aa', [[0.25, 0.25], [1.7, 0.25], [1.5, 0.25], [0.25, 0.25, 3, 0.25], [1.7, 0.25]]), ('slim', [[0.2, 0.2], [0.6, 0.2], [0.6, 0.2], [1, 0.2, 0.2, 0.2], [0.6, 0.2]]), ('irina', [[0.25, 0.2], [1.4, 0.1], [1.3, 0.1], [2.5, 0.15, 0.1, 0.15], [1.5, 0.15]]), ('SUPERFAT', [[0.7, 0.7], [1.6, 0.7], [1.6, 0.7], [3.1, 0.35, 0.35, 0.35], [0.7, 0.7]]), ('60%', [[0.15, 0.15], [0.9, 0.15], [0.9, 0.15], [1.8, 0.15, 0.15, 0.15], [0.9, 0.15]]), ('ssccmv_ribbon_scale', [[0.3, 0.3], [1.25, 0.5], [1.25, 0.5], [2.25, 0.25, 0.25, 0.25], [1.5, 0.25]]), ('60_percent', [[0.15, 0.15], [0.9, 0.15], [0.9, 0.15], [2.4, 0.15, 0.15, 0.15], [0.9, 0.15]]),
('fuckyeah', [[0.2, 0.2], [1.25, 0.25], [0.9, 0.25], [1.8, 0.25, 0.25, 0.25], [0.4, 0.4]]), ('spaghetti', [[0.25, 0.25], [0.25, 0.25], [0.25, 0.25], [0.25, 0.25, 0.25, 0.25], [0.25, 0.25]]), ('thin2', [[0.25, 0.15], [0.4, 0.15], [0.4, 0.15], [1, 0.15, 0.25, 0.15], [1.5, 0.25]]), ('no-helix', [[0.25, 0.25], [0.25, 0.25], [1.5, 0.25], [3, 0.25, 0.25, 0.25], [1.5, 0.25]]), ('1', [[0.25, 0.25], [0.5, 0.25], [0.5, 0.25], [0.5, 0.25, 0.25, 0.25], [1.5, 0.25]]), ('linguini', [[0.1, 0.1], [0.1, 0.1], [0.1, 0.1], [0.1, 0.1, 0.1, 0.1], [0.1, 0.1]]), ('chimera_fig1', [[0.2, 0.2], [1.25, 0.25], [0.9, 0.25], [1.8, 0.25, 0.25, 0.25], [0.9, 0.25]]), ('irina_3', [[0.2, 0.2], [1, 0.2], [1, 0.2], [2, 0.2, 0.1, 0.1], [0.8, 0.2]]), ('irina_2', [[0.2, 0.2], [1.3, 0.2], [1.2, 0.2], [2, 0.2, 0.2, 0.2], [0.9, 0.2]]), ('60percent', [[0.15, 0.15], [0.9, 0.15], [0.9, 0.15], [1.8, 0.15, 0.15, 0.15], [0.9, 0.15]]), ('customRibbon', [[0.2, 0.2], [1.25, 0.25], [0.9, 0.25], [1.8, 0.25, 0.25, 0.25], [0.9, 0.25]]), ('extrafatty', [[0.5, 0.35], [1.2, 0.35], [1.2, 0.35], [1.9, 0.25, 0.25, 0.25], [0.9, 0.25]]),
('fatty', [[0.35, 0.25], [0.95, 0.25], [0.95, 0.25], [1.9, 0.25, 0.25, 0.25], [0.9, 0.25]]), ('40%', [[0.1, 0.1], [0.6, 0.1], [0.6, 0.1], [1.2, 0.1, 0.1, 0.1], [0.6, 0.1]]), ('narrow nucleic - gary', [[0.2, 0.2], [0.9, 0.2], [0.95, 0.2], [1.8, 0.2, 0.2, 0.2], [0.35, 0.2]]), ('20%', [[0.05, 0.05], [0.3, 0.05], [0.3, 0.05], [0.6, 0.05, 0.05, 0.05], [0.3, 0.05]]), ('for3Dprint1round', [[0.8, 0.8], [1.5, 0.8], [1.5, 0.8], [2.4, 0.8, 0.8, 0.8], [1, 0.6]]), ('saikat_ribbon', [[0.3, 0.3], [1.5, 0.4], [1.45, 0.35], [3, 0.25, 0.25, 0.25], [0.4, 0.4]]), ('edged_ribbons', [[0.2, 0.2], [1.25, 0.25], [0.75, 0.25], [1.5, 0.25, 0.25, 0.25], [0.9, 0.25]]), ('slim2029', [[0.2, 0.2], [1.2, 0.2], [1.2, 0.2], [2.4, 0.2, 0.2, 0.2], [1.2, 0.2]]), ('thinturn', [[0.1, 0.25], [1.5, 0.25], [1.5, 0.25], [3, 0.25, 0.25, 0.25], [1.5, 0.25]]), ('ribbon_color_from_mark', [[0.2, 0.2], [1.25, 0.25], [0.9, 0.25], [1.8, 0.25, 0.25, 0.25], [0.9, 0.25]]), ('skinny', [[0.25, 0.25], [0.75, 0.25], [0.75, 0.25], [1.5, 0.25, 0.25, 0.25], [1.5, 0.25]]), ('gabe', [[0.25, 0.25], [0.9, 0.25], [0.9, 0.25], [1.8, 0.25, 0.25, 0.25], [0.9, 0.25]])]
	userXSections = [('', ([(4, 4), (5, 5), (6, 5), (7, 4), (7, 3), (6, 2), (5, 2), (4, 3)], 1, 1, 1, 10)), ('diamond', ([(3, 3), (0, 5), (3, 7), (7, 7), (10, 5), (7, 3)], 0, 1, 1, 10)), ('large_octagon', ([(1, 3), (1, 5), (3, 7), (5, 7), (7, 5), (7, 3), (5, 1), (3, 1)], 1, 1, 1, 8)), ('octagon', ([(4, 4), (5, 5), (6, 5), (7, 4), (7, 3), (6, 2), (5, 2), (4, 3)], 1, 1, 1, 10)), ('thin_round_square', ([(4, 2), (5, 2), (6, 5), (4, 3), (4, 4), (4, 5), (6, 4), (5, 4), (5, 3), (6, 3)], True, True, True, 10)), ('ibeam', ([(10, 0), (8, 0), (8, 4), (2, 4), (2, 0), (0, 0), (0, 10), (2, 10), (2, 6), (8, 6), (8, 10), (10, 10)], 0, 1, 1, 10)), ('aitch', ([(0, 0), (0, 10), (3, 10), (3, 6), (7, 6), (7, 10), (10, 10), (10, 0), (7, 0), (7, 4), (3, 4), (3, 0), (0, 0)], 1, True, False, 10)), ('ocatagon', ([(4, 4), (5, 5), (6, 5), (7, 4), (7, 3), (6, 2), (5, 2), (4, 3)], 1, 1, 1, 10)), ('wave', ([(18, 18), (18, 19), (18, 31), (31, 31), (31, 18)], True, True, True, 50))]
	userResidueClasses = [('aa-nomain-ca-o', ('CA', 'O', False, False, {})), ('aa-camain-ca-n', ('CA', 'N', False, False, {'CA': 0.5})), ('aa-camain-ca-o', ('CA', 'O', False, False, {'CA': 0.5})), ('aa-camain-ca-c', ('CA', 'C', False, False, {'CA': 0.5})), ('pguide', ('P', "C1'", False, True, {"C5'": 0.5, 'P': 0.166667, "O3'": 1, 'O1P': 0.166667, 'O3P': 0.166667, "O5'": 0.333333, 'O3T': 1, 'O2P': 0.166667, 'O5T': 0})), ('aa-nomain-c-o', ('C', 'O', False, False, {})), ('pguiderot', ('P', "C1'", 1, True, {"C5'": 0.5, 'P': 0.166667, "O3'": 1, 'O1P': 0.166667, 'O3P': 0.166667, "O5'": 0.333333, 'O3T': 1, 'O2P': 0.166667, 'O5T': 0}))]
	residueData = []
	flags = RibbonStyleEditor.NucleicDefault1
	SimpleSession.registerAfterModelsCB(RibbonStyleEditor.restoreState,
				(userScalings, userXSections,
				userResidueClasses, residueData, flags))
try:
	restoreSession_RibbonStyleEditor()
except:
	reportRestoreError("Error restoring RibbonStyleEditor state")

trPickle = 'gAJjQW5pbWF0ZS5UcmFuc2l0aW9ucwpUcmFuc2l0aW9ucwpxASmBcQJ9cQMoVQxjdXN0b21fc2NlbmVxBGNBbmltYXRlLlRyYW5zaXRpb24KVHJhbnNpdGlvbgpxBSmBcQZ9cQcoVQZmcmFtZXNxCEsBVQ1kaXNjcmV0ZUZyYW1lcQlLAVUKcHJvcGVydGllc3EKXXELVQNhbGxxDGFVBG5hbWVxDVUMY3VzdG9tX3NjZW5lcQ5VBG1vZGVxD1UGbGluZWFycRB1YlUIa2V5ZnJhbWVxEWgFKYFxEn1xEyhoCEsUaAlLAWgKXXEUaAxhaA1VCGtleWZyYW1lcRVoD2gQdWJVBXNjZW5lcRZoBSmBcRd9cRgoaAhLAWgJSwFoCl1xGWgMYWgNVQVzY2VuZXEaaA9oEHVidWIu'
scPickle = 'gAJjQW5pbWF0ZS5TY2VuZXMKU2NlbmVzCnEBKYFxAn1xAyhVATFjQW5pbWF0ZS5TY2VuZQpTY2VuZQpxBCmBcQV9cQYoVQZyYXRpbmdxB0sBVQ10b29sX3NldHRpbmdzcQh9cQkoVRVheGVzL3BsYW5lcy9jZW50cm9pZHNxCn1xCyhVC0F4aXNNYW5hZ2VycQx9VQd2ZXJzaW9ucQ1LAVUPQ2VudHJvaWRNYW5hZ2VycQ59VQxQbGFuZU1hbmFnZXJxD311VQlkaXN0YW5jZXNxEH1xEShVCnNob3cgdW5pdHNxEohVCmdyb3VwIGluZm9xE11xFFgQAAAAZGlzdGFuY2UgbW9uaXRvcn1xFVUMZml4ZWQgbGFiZWxzcRaJc4ZxF2FoDUsBVQlwcmVjaXNpb25xGEsBdVUMVm9sdW1lVmlld2VycRl9cRooaA1LAlUWZGF0YV9hbmRfcmVnaW9uc19zdGF0ZXEbXXEcKH1xHShVCHh5el9zdGVwcR5OVQpzeW1tZXRyaWVzcR8pVQRuYW1lcSBYFgAAAHJ1bl9pdDAyNV9jbGFzczAwMy5tcmNxIVUJZmlsZV90eXBlcSJVA21yY3EjVQdncmlkX2lkcSRVAFUKeHl6X29yaWdpbnElTmgNSwZVFmF2YWlsYWJsZV9zdWJzYW1wbGluZ3NxJn1VBHBhdGhxJ1hzAAAAL1VzZXJzL2FoZXJuYS9Ecm9wYm94IChTY3JpcHBzIFJlc2VhcmNoKS9WVEVOS0lGL1JlcHJvY2Vzc2VkX05TX2RhdGEvNl9DbGFzc2VzL011dEFUUGdTX2s2YWwvcnVuX2l0MDI1X2NsYXNzMDAzLm1yY3EoVQhyb3RhdGlvbnEpSwFLAEsAh0sASwFLAIdLAEsASwGHh1ULY2VsbF9hbmdsZXNxKmNudW1weS5jb3JlLm11bHRpYXJyYXkKc2NhbGFyCnErY251bXB5CmR0eXBlCnEsVQJmNEsASwGHUnEtKEsDVQE8Tk5OSv////9K/////0sAdGJVBAAAtEKGUnEuaCtoLVUEAAC0QoZScS9oK2gtVQQAALRChlJxMIdVBWNsYXNzcTFVCkRhdGFfU3RhdGVxMnVdcTN9cTQoVQxzb2xpZF9sZXZlbHNxNWgraCxVAmY4SwBLAYdScTYoSwNVATxOTk5K/////0r/////SwB0YlUIoGezquu4YL+GUnE3SwCGaCtoNlUIQBNhRzRRpT+GUnE4Rz/vrhR64Ueuhkc/uYNR4AAAAEsBhodVC3JlZ2lvbl9saXN0cTl9cTooVQ1uYW1lZF9yZWdpb25zcTtdVQ1jdXJyZW50X2luZGV4cTxLAGg5XXE9SwBLAEsAh0uLS4tLi4eGcT5haDFVEVJlZ2lvbl9MaXN0X1N0YXRlcT9oDUsBdVUXc29saWRfYnJpZ2h0bmVzc19mYWN0b3JxQEsBVRFyZW5kZXJpbmdfb3B0aW9uc3FBfXFCKFUUc21vb3RoaW5nX2l0ZXJhdGlvbnNxQ0sCVRFzdXJmYWNlX3Ntb290aGluZ3FEiGgNSwFVC3NxdWFyZV9tZXNocUWIVQxmbGlwX25vcm1hbHNxRolVCWNhcF9mYWNlc3FHiFUPb3V0bGluZV9ib3hfcmdicUhHAAAAAAAAAABHAAAAAAAAAABHAAAAAAAAAACHVQlib3hfZmFjZXNxSYlVCmNvbG9yX21vZGVxSlUFYXV0bzhxS1USc3ViZGl2aXNpb25fbGV2ZWxzcUxLAVUQZGltX3RyYW5zcGFyZW5jeXFNiFURc3ViZGl2aWRlX3N1cmZhY2VxTohVFm1pbmltYWxfdGV4dHVyZV9tZW1vcnlxT4lVDmxpbmVfdGhpY2tuZXNzcVBHP/ZmZmZmZmZVEnR3b19zaWRlZF9saWdodGluZ3FRiFURbGltaXRfdm94ZWxfY291bnRxUohVFGxpbmVhcl9pbnRlcnBvbGF0aW9ucVOIVRRvcnRob3BsYW5lX3Bvc2l0aW9uc3FUSwBLAEsAh1UQc2hvd19vdXRsaW5lX2JveHFViVULdm94ZWxfbGltaXRxVkdAMDMzMzMzM1UQc21vb3RoaW5nX2ZhY3RvcnFXRz/TMzMzMzMzVRFvcnRob3BsYW5lc19zaG93bnFYiYmJh2gxVRdSZW5kZXJpbmdfT3B0aW9uc19TdGF0ZXFZVQ9wcm9qZWN0aW9uX21vZGVxWlUEYXV0b3FbVRxtYXhpbXVtX2ludGVuc2l0eV9wcm9qZWN0aW9ucVyJVQ1tZXNoX2xpZ2h0aW5ncV2IVQ1idF9jb3JyZWN0aW9ucV6JVRZkaW1fdHJhbnNwYXJlbnRfdm94ZWxzcV+IVRVvdXRsaW5lX2JveF9saW5ld2lkdGhxYEc/8AAAAAAAAFUMc21vb3RoX2xpbmVzcWGIdVUMZGVmYXVsdF9yZ2JhcWIoRz/mZmZmZmZmSwFLAUsBdFUGcmVnaW9ucWNLAEsASwCHS4tLi0uLh0sBSwFLAYeHVRlzdXJmYWNlX2JyaWdodG5lc3NfZmFjdG9ycWRLAVUNc3VyZmFjZV9tb2RlbHFlfXFmKFURY2xpcF9wbGFuZV9vcmlnaW5xZ0cAAAAAAAAAAEcAAAAAAAAAAEcAAAAAAAAAAIdVCnNpbGhvdWV0dGVxaIhoIFgWAAAAcnVuX2l0MDI1X2NsYXNzMDAzLm1yY1USdXNlX2NsaXBfdGhpY2tuZXNzcWmJaDFVC01vZGVsX1N0YXRlcWpVDnVzZV9jbGlwX3BsYW5lcWuJVRFjbGlwX3BsYW5lX25vcm1hbHFsRwAAAAAAAAAARwAAAAAAAAAARwAAAAAAAAAAh1UHZGlzcGxheXFtiFUFc3ViaWRxbksAaA1LBVUGYWN0aXZlcW+IVQ5vc2xfaWRlbnRpZmllcnFwWAIAAAAjMlUOY2xpcF90aGlja25lc3NxcUdAFAAAAAAAAFUCaWRxcksCVQV4Zm9ybXFzfXF0KFUOcm90YXRpb25fYW5nbGVxdUdAZC8lXD/wK1ULdHJhbnNsYXRpb25xdkdAgCQBI2bsQkfAdGDCQSthmEdAgsiMFJomT4doDUsBaDFVC1hmb3JtX1N0YXRlcXdVDXJvdGF0aW9uX2F4aXNxeEe/42Lirx7SMUc/6XTN/uf7vUc/iNw8Wm5FFod1dVUOc3VyZmFjZV9sZXZlbHNxeV1xekc/mJN0vGp++mFVDHNvbGlkX2NvbG9yc3F7XXF8KChHP+ZmZmZmZmZLAUsBSwF0cX0oRz/mZmZmZmZmSwFLAUsBdHF+KEc/5mZmZmZmZksBSwFLAXRxf2VVEXNlc3Npb25fdm9sdW1lX2lkcYBVIH49Z19WSlNgUVZwCVdtPmomcXhnMSV5bHsLaFt6MyQ5cYFoDUsGVRJ0cmFuc3BhcmVuY3lfZGVwdGhxgkc/4AAAAAAAAFUTdHJhbnNwYXJlbmN5X2ZhY3RvcnGDSwBVDnJlcHJlc2VudGF0aW9ucYRVB3N1cmZhY2VxhVULc29saWRfbW9kZWxxhk5oMVUMVm9sdW1lX1N0YXRlcYdVDnN1cmZhY2VfY29sb3JzcYhdcYkoRz/n1wpAAAAARz/n1wpAAAAARz/n1wpAAAAARz/wAAAAAAAAdHGKYXVhhnGLfXGMKGgeTmgfKWggWBYAAABydW5faXQwMjVfY2xhc3MwMDQubXJjcY1oImgjaCRVAGglTmgNSwZoJn1oJ1hzAAAAL1VzZXJzL2FoZXJuYS9Ecm9wYm94IChTY3JpcHBzIFJlc2VhcmNoKS9WVEVOS0lGL1JlcHJvY2Vzc2VkX05TX2RhdGEvNl9DbGFzc2VzL011dEFUUGdTX2s2YWwvcnVuX2l0MDI1X2NsYXNzMDA0Lm1yY3GOaClLAUsASwCHSwBLAUsAh0sASwBLAYeHaCpoK2gtVQQAALRChlJxj2graC1VBAAAtEKGUnGQaCtoLVUEAAC0QoZScZGHaDFoMnVdcZJ9cZMoaDVoK2g2VQiAh4VaXVxcv4ZScZRLAIZoK2g2VQgSFD9+5LejP4ZScZVHP++uFHrhR66GRz+4Ep6AAAAASwGGh2g5fXGWKGg7XWg8SwBoOV1xl0sASwBLAIdLi0uLS4uHhnGYYWgxaD9oDUsBdWhASwFoQX1xmShoQ0sCaESIaA1LAWhFiGhGiWhHiGhIRwAAAAAAAAAARwAAAAAAAAAARwAAAAAAAAAAh2hJiWhKaEtoTEsBaE2IaE6IaE+JaFBHP/ZmZmZmZmZoUYhoUohoU4hoVEsASwBLAIdoVYloVkdAMDMzMzMzM2hXRz/TMzMzMzMzaFiJiYmHaDFoWWhaaFtoXIloXYhoXoloX4hoYEc/8AAAAAAAAGhhiHVoYihHP+ZmZmZmZmZHP+ZmZmZmZmZLAUsBdGhjSwBLAEsAh0uLS4tLi4dLAUsBSwGHh2hkSwFoZX1xmihoZ0cAAAAAAAAAAEcAAAAAAAAAAEcAAAAAAAAAAIdoaIhoIFgWAAAAcnVuX2l0MDI1X2NsYXNzMDA0Lm1yY2hpiWgxaGpoa4lobEcAAAAAAAAAAEcAAAAAAAAAAEcAAAAAAAAAAIdobYhobksAaA1LBWhviGhwWAIAAAAjM2hxR0AUAAAAAAAAaHJLA2hzfXGbKGh1R0BkLyVcP/AraHZHQIAnAPFbQ+xHwIWCEOL16vZHQIL9uxXAUZ2HaA1LAWgxaHdoeEe/42Lirx7SMUc/6XTN/uf7vUc/iNw8Wm5FFod1dWh5XXGcRz+Yk3S8an76YWh7XXGdKChHP+ZmZmZmZmZHP+ZmZmZmZmZLAUsBdHGeKEc/5mZmZmZmZkc/5mZmZmZmZksBSwF0cZ8oRz/mZmZmZmZmRz/mZmZmZmZmSwFLAXRxoGVogFUgdHM/UzwmInVnZU88Kn05NgsmRT49KVI/VVQ8QEZYCWRxoWgNSwZogkc/4AAAAAAAAGiDSwBohGiFaIZOaDFoh2iIXXGiKEc/59cKQAAAAEc/59cKQAAAAEc/59cKQAAAAEc/8AAAAAAAAHRxo2F1YYZxpH1xpShoHk5oHyloIFgWAAAAcnVuX2l0MDI1X2NsYXNzMDAxLm1yY3GmaCJoI2gkVQBoJU5oDUsGaCZ9aCdYcwAAAC9Vc2Vycy9haGVybmEvRHJvcGJveCAoU2NyaXBwcyBSZXNlYXJjaCkvVlRFTktJRi9SZXByb2Nlc3NlZF9OU19kYXRhLzZfQ2xhc3Nlcy9NdXRBVFBnU19rNmFsL3J1bl9pdDAyNV9jbGFzczAwMS5tcmNxp2gpSwFLAEsAh0sASwFLAIdLAEsASwGHh2gqaCtoLVUEAAC0QoZScahoK2gtVQQAALRChlJxqWgraC1VBAAAtEKGUnGqh2gxaDJ1XXGrfXGsKGg1aCtoNlUIwB6Fa0B7YL+GUnGtSwCGaCtoNlUI5tAiG4papT+GUnGuRz/vrhR64Ueuhkc/uiqAQAAAAEsBhodoOX1xryhoO11oPEsAaDldcbBLAEsASwCHS4tLi0uLh4ZxsWFoMWg/aA1LAXVoQEsBaEF9cbIoaENLAmhEiGgNSwFoRYhoRoloR4hoSEcAAAAAAAAAAEcAAAAAAAAAAEcAAAAAAAAAAIdoSYloSmhLaExLAWhNiGhOiGhPiWhQRz/2ZmZmZmZmaFGIaFKIaFOIaFRLAEsASwCHaFWJaFZHQDAzMzMzMzNoV0c/0zMzMzMzM2hYiYmJh2gxaFloWmhbaFyJaF2IaF6JaF+IaGBHP/AAAAAAAABoYYh1aGIoRz/mZmZmZmZmRz/mZmZmZmZmRz/mZmZmZmZmSwF0aGNLAEsASwCHS4tLi0uLh0sBSwFLAYeHaGRLAWhlfXGzKGhnRwAAAAAAAAAARwAAAAAAAAAARwAAAAAAAAAAh2hoiGggWBYAAABydW5faXQwMjVfY2xhc3MwMDEubXJjaGmJaDFoamhriWhsRwAAAAAAAAAARwAAAAAAAAAARwAAAAAAAAAAh2htiGhuSwBoDUsFaG+IaHBYAgAAACMwaHFHQBQAAAAAAABocksAaHN9cbQoaHVHQGQvJVw/8CtodkdAgDkIMSbpeUdAeCBWBBiTdUdAgrlYEGJN04doDUsBaDFod2h4R7/jYuKvHtIxRz/pdM3+5/u9Rz+I3DxabkUWh3V1aHldcbVHP5iTdLxqfvphaHtdcbYoKEc/8AAAAAAAAEc/8AAAAAAAAEc/8AAAAAAAAEsBdHG3KEc/8AAAAAAAAEc/8AAAAAAAAEc/8AAAAAAAAEsBdHG4KEc/8AAAAAAAAEc/8AAAAAAAAEc/8AAAAAAAAEsBdHG5ZWiAVSBxelJeO35kDEAuZVMtdCozWkB6dEQ/a1JmXSAKOEwMZXG6aA1LBmiCRz/gAAAAAAAAaINLAGiEaIVohk5oMWiHaIhdcbsoRz/n1wpAAAAARz/n1wpAAAAARz/n1wpAAAAARz/wAAAAAAAAdHG8YXVhhnG9fXG+KGgeTmgfKWggWBYAAABydW5faXQwMjVfY2xhc3MwMDYubXJjcb9oImgjaCRVAGglTmgNSwZoJn1oJ1hzAAAAL1VzZXJzL2FoZXJuYS9Ecm9wYm94IChTY3JpcHBzIFJlc2VhcmNoKS9WVEVOS0lGL1JlcHJvY2Vzc2VkX05TX2RhdGEvNl9DbGFzc2VzL011dEFUUGdTX2s2YWwvcnVuX2l0MDI1X2NsYXNzMDA2Lm1yY3HAaClLAUsASwCHSwBLAUsAh0sASwBLAYeHaCpoK2gtVQQAALRChlJxwWgraC1VBAAAtEKGUnHCaCtoLVUEAAC0QoZSccOHaDFoMnVdccR9ccUoaDVoK2g2VQhA0ZHcqq1bv4ZSccZLAIZoK2g2VQjswDknfFCjP4ZSccdHP++uFHrhR66GRz+6jXyAAAAASwGGh2g5fXHIKGg7XWg8SwBoOV1xyUsASwBLAIdLi0uLS4uHhnHKYWgxaD9oDUsBdWhASwFoQX1xyyhoQ0sCaESIaA1LAWhFiGhGiWhHiGhIRwAAAAAAAAAARwAAAAAAAAAARwAAAAAAAAAAh2hJiWhKaEtoTEsBaE2IaE6IaE+JaFBHP/ZmZmZmZmZoUYhoUohoU4hoVEsASwBLAIdoVYloVkdAMDMzMzMzM2hXRz/TMzMzMzMzaFiJiYmHaDFoWWhaaFtoXIloXYhoXoloX4hoYEc/8AAAAAAAAGhhiHVoYihLAUc/5mZmZmZmZkc/5mZmZmZmZksBdGhjSwBLAEsAh0uLS4tLi4dLAUsBSwGHh2hkSwFoZX1xzChoZ0cAAAAAAAAAAEcAAAAAAAAAAEcAAAAAAAAAAIdoaIhoIFgWAAAAcnVuX2l0MDI1X2NsYXNzMDA2Lm1yY2hpiWgxaGpoa4lobEcAAAAAAAAAAEcAAAAAAAAAAEcAAAAAAAAAAIdobYhobksAaA1LBWhviGhwWAIAAAAjNWhxR0AUAAAAAAAAaHJLBWhzfXHNKGh1R0BkLyVcP/AraHZHQIAHMBsG1INHwJXkGjs8Jh5HQILuxmIw0CuHaA1LAWgxaHdoeEe/42Lirx7SMUc/6XTN/uf7vUc/iNw8Wm5FFod1dWh5XXHORz+Yk3S8an76YWh7XXHPKChLAUc/5mZmZmZmZkc/5mZmZmZmZksBdHHQKEsBRz/mZmZmZmZmRz/mZmZmZmZmSwF0cdEoSwFHP+ZmZmZmZmZHP+ZmZmZmZmZLAXRx0mVogFUgN3hBazFkSlZcWkVzZkc7DXlqTl5iCWRXNWdTXlpFeVZx02gNSwZogkc/4AAAAAAAAGiDSwBohGiFaIZOaDFoh2iIXXHUKEc/59cKQAAAAEc/59cKQAAAAEc/59cKQAAAAEc/8AAAAAAAAHRx1WF1YYZx1n1x1yhoHk5oHyloIFgWAAAAcnVuX2l0MDI1X2NsYXNzMDAyLm1yY3HYaCJoI2gkVQBoJU5oDUsGaCZ9aCdYcwAAAC9Vc2Vycy9haGVybmEvRHJvcGJveCAoU2NyaXBwcyBSZXNlYXJjaCkvVlRFTktJRi9SZXByb2Nlc3NlZF9OU19kYXRhLzZfQ2xhc3Nlcy9NdXRBVFBnU19rNmFsL3J1bl9pdDAyNV9jbGFzczAwMi5tcmNx2WgpSwFLAEsAh0sASwFLAIdLAEsASwGHh2gqaCtoLVUEAAC0QoZScdpoK2gtVQQAALRChlJx22graC1VBAAAtEKGUnHch2gxaDJ1XXHdfXHeKGg1aCtoNlUIYKg1zesyYL+GUnHfSwCGaCtoNlUIvg6cMy8XpD+GUnHgRz/vrhR64Ueuhkc/t187gAAAAEsBhodoOX1x4ShoO11oPEsAaDldceJLAEsASwCHS4tLi0uLh4Zx42FoMWg/aA1LAXVoQEsBaEF9ceQoaENLAmhEiGgNSwFoRYhoRoloR4hoSEcAAAAAAAAAAEcAAAAAAAAAAEcAAAAAAAAAAIdoSYloSmhLaExLAWhNiGhOiGhPiWhQRz/2ZmZmZmZmaFGIaFKIaFOIaFRLAEsASwCHaFWJaFZHQDAzMzMzMzNoV0c/0zMzMzMzM2hYiYmJh2gxaFloWmhbaFyJaF2IaF6JaF+IaGBHP/AAAAAAAABoYYh1aGIoSwFLAUc/5mZmZmZmZksBdGhjSwBLAEsAh0uLS4tLi4dLAUsBSwGHh2hkSwFoZX1x5ShoZ0cAAAAAAAAAAEcAAAAAAAAAAEcAAAAAAAAAAIdoaIhoIFgWAAAAcnVuX2l0MDI1X2NsYXNzMDAyLm1yY2hpiWgxaGpoa4lobEcAAAAAAAAAAEcAAAAAAAAAAEcAAAAAAAAAAIdobYhobksAaA1LBWhviGhwWAIAAAAjMWhxR0AUAAAAAAAAaHJLAWhzfXHmKGh1R0BkLyVcP/AraHZHQIAg/dxBw0ZHQDv/rnUBSTRHQILWKpOL8fKHaA1LAWgxaHdoeEe/42Lirx7SMUc/6XTN/uf7vUc/iNw8Wm5FFod1dWh5XXHnRz+Yk3S8an76YWh7XXHoKChLAUsBRz/mZmZmZmZmSwF0cekoSwFLAUc/5mZmZmZmZksBdHHqKEsBSwFHP+ZmZmZmZmZLAXRx62VogFUgMi02KWI6ZXdbQVhxTG00SzZlMwlIbjVIJyIjTXU/QV5x7GgNSwZogkc/4AAAAAAAAGiDSwBohGiFaIZOaDFoh2iIXXHtKEc/59cKQAAAAEc/59cKQAAAAEc/59cKQAAAAEc/8AAAAAAAAHRx7mF1YYZx731x8ChoHk5oHyloIFgWAAAAcnVuX2l0MDI1X2NsYXNzMDA1Lm1yY3HxaCJoI2gkVQBoJU5oDUsGaCZ9aCdYcwAAAC9Vc2Vycy9haGVybmEvRHJvcGJveCAoU2NyaXBwcyBSZXNlYXJjaCkvVlRFTktJRi9SZXByb2Nlc3NlZF9OU19kYXRhLzZfQ2xhc3Nlcy9NdXRBVFBnU19rNmFsL3J1bl9pdDAyNV9jbGFzczAwNS5tcmNx8mgpSwFLAEsAh0sASwFLAIdLAEsASwGHh2gqaCtoLVUEAAC0QoZScfNoK2gtVQQAALRChlJx9GgraC1VBAAAtEKGUnH1h2gxaDJ1XXH2fXH3KGg1aCtoNlUIAN4CiZ6GXL+GUnH4SwCGaCtoNlUIXinLUKCSpD+GUnH5Rz/vrhR64Ueuhkc/u0MJYAAAAEsBhodoOX1x+ihoO11oPEsAaDldcftLAEsASwCHS4tLi0uLh4Zx/GFoMWg/aA1LAXVoQEsBaEF9cf0oaENLAmhEiGgNSwFoRYhoRoloR4hoSEcAAAAAAAAAAEcAAAAAAAAAAEcAAAAAAAAAAIdoSYloSmhLaExLAWhNiGhOiGhPiWhQRz/2ZmZmZmZmaFGIaFKIaFOIaFRLAEsASwCHaFWJaFZHQDAzMzMzMzNoV0c/0zMzMzMzM2hYiYmJh2gxaFloWmhbaFyJaF2IaF6JaF+IaGBHP/AAAAAAAABoYYh1aGIoSwFHP+ZmZmZmZmZLAUsBdGhjSwBLAEsAh0uLS4tLi4dLAUsBSwGHh2hkSwFoZX1x/ihoZ0cAAAAAAAAAAEcAAAAAAAAAAEcAAAAAAAAAAIdoaIhoIFgWAAAAcnVuX2l0MDI1X2NsYXNzMDA1Lm1yY2hpiWgxaGpoa4lobEcAAAAAAAAAAEcAAAAAAAAAAEcAAAAAAAAAAIdobYhobksAaA1LBWhviGhwWAIAAAAjNGhxR0AUAAAAAAAAaHJLBGhzfXH/KGh1R0BkLyVcP/AraHZHQIAcnR9w0zpHwJBAjktcjlVHQIKzbKB+NOmHaA1LAWgxaHdoeEe/42Lirx7SMUc/6XTN/uf7vUc/iNw8Wm5FFod1dWh5XXIAAQAARz+Yk3S8an76YWh7XXIBAQAAKChLAUc/5mZmZmZmZksBSwF0cgIBAAAoSwFHP+ZmZmZmZmZLAUsBdHIDAQAAKEsBRz/mZmZmZmZmSwFLAXRyBAEAAGVogFUgdG5DNGo1fSBbKXB4I2NZSVYuS1A8ZXBSK1RAOAxmU09yBQEAAGgNSwZogkc/4AAAAAAAAGiDSwBohGiFaIZOaDFoh2iIXXIGAQAAKEc/59cKQAAAAEc/59cKQAAAAEc/59cKQAAAAEc/8AAAAAAAAHRyBwEAAGF1YYZyCAEAAGVoMVUUVm9sdW1lX01hbmFnZXJfU3RhdGVyCQEAAHV1VQhkaXNwbmFtZXIKAQAAVQExVQxzYXZlU3RhdGVWZXJyCwEAAEsCVQlyYXRpbmdNYXhyDAEAAEsEVQtkZXNjcmlwdGlvbnINAQAAVQBVBXN0YXRlcg4BAABjQW5pbWF0ZS5TY2VuZVN0YXRlClNjZW5lU3RhdGUKcg8BAAApgXIQAQAAfXIRAQAAKGoOAQAAfXISAQAAKFUIc3VyZmFjZXNyEwEAAH1VBm1vZGVsc3IUAQAAfXIVAQAAKGoTAQAAXVUPcHNldWRvYm9uZGdyb3VwchYBAABdchcBAABLAGFVBWNsaXBzchgBAABdchkBAAAoSwBLAFUGVm9sdW1lchoBAACHchsBAABLBEsAahoBAACHchwBAABLAUsAahoBAACHch0BAABLA0sAahoBAACHch4BAABLAksAahoBAACHch8BAABLBUsAahoBAACHciABAABLAGVVCW1vbGVjdWxlc3IhAQAAXVUGeGZvcm1zciIBAABdciMBAAAoahsBAABqHAEAAGodAQAAah4BAABqHwEAAGogAQAASwBldWoWAQAAfXIkAQAASwB9ciUBAAAoVQhsaW5lVHlwZXImAQAASwJVBWNvbG9ycicBAAB9cigBAAAoVQR0eXBlcikBAABVHzx0eXBlICdfY2hpbWVyYS5NYXRlcmlhbENvbG9yJz5VBHJnYmFyKgEAAChHP/AAAAAAAABHP6L2g3974SJHAAAAAAAAAABHP/AAAAAAAAB0cisBAAB1aikBAABVIjx0eXBlICdfbW9sZWN1bGUuUHNldWRvQm9uZEdyb3VwJz5VDXNob3dTdHViQm9uZHNyLAEAAIlVCWxpbmVXaWR0aHItAQAAR0AiAAAAAAAAVQpzdGlja1NjYWxlci4BAABHP/AAAAAAAABobYh1c2oYAQAAfXIvAQAAKEsAKIl9cjABAAAoVQZvcmlnaW5yMQEAAH1yMgEAAChVA3h5enIzAQAARwAAAAAAAAAARwAAAAAAAAAARwAAAAAAAAAAh3I0AQAAaikBAABVFzx0eXBlICdfY2hpbWVyYS5Qb2ludCc+dWopAQAAVRc8dHlwZSAnX2NoaW1lcmEuUGxhbmUnPlUGbm9ybWFscjUBAAB9cjYBAAAoajMBAABqNAEAAGopAQAAVRg8dHlwZSAnX2NoaW1lcmEuVmVjdG9yJz51dYlHQBQAAAAAAAB0cjcBAABqHgEAACiJfXI4AQAAKGoxAQAAfXI5AQAAKGozAQAAajQBAABqKQEAAFUXPHR5cGUgJ19jaGltZXJhLlBvaW50Jz51aikBAABVFzx0eXBlICdfY2hpbWVyYS5QbGFuZSc+ajUBAAB9cjoBAAAoajMBAABqNAEAAGopAQAAVRg8dHlwZSAnX2NoaW1lcmEuVmVjdG9yJz51dYlHQBQAAAAAAAB0cjsBAABqGwEAACiJfXI8AQAAKGoxAQAAfXI9AQAAKGozAQAAajQBAABqKQEAAFUXPHR5cGUgJ19jaGltZXJhLlBvaW50Jz51aikBAABVFzx0eXBlICdfY2hpbWVyYS5QbGFuZSc+ajUBAAB9cj4BAAAoajMBAABqNAEAAGopAQAAVRg8dHlwZSAnX2NoaW1lcmEuVmVjdG9yJz51dYlHQBQAAAAAAAB0cj8BAABqHQEAACiJfXJAAQAAKGoxAQAAfXJBAQAAKGozAQAAajQBAABqKQEAAFUXPHR5cGUgJ19jaGltZXJhLlBvaW50Jz51aikBAABVFzx0eXBlICdfY2hpbWVyYS5QbGFuZSc+ajUBAAB9ckIBAAAoajMBAABqNAEAAGopAQAAVRg8dHlwZSAnX2NoaW1lcmEuVmVjdG9yJz51dYlHQBQAAAAAAAB0ckMBAABqIAEAACiJfXJEAQAAKGoxAQAAfXJFAQAAKGozAQAAajQBAABqKQEAAFUXPHR5cGUgJ19jaGltZXJhLlBvaW50Jz51aikBAABVFzx0eXBlICdfY2hpbWVyYS5QbGFuZSc+ajUBAAB9ckYBAAAoajMBAABqNAEAAGopAQAAVRg8dHlwZSAnX2NoaW1lcmEuVmVjdG9yJz51dYlHQBQAAAAAAAB0ckcBAABqHwEAACiJfXJIAQAAKGoxAQAAfXJJAQAAKGozAQAAajQBAABqKQEAAFUXPHR5cGUgJ19jaGltZXJhLlBvaW50Jz51aikBAABVFzx0eXBlICdfY2hpbWVyYS5QbGFuZSc+ajUBAAB9ckoBAAAoajMBAABqNAEAAGopAQAAVRg8dHlwZSAnX2NoaW1lcmEuVmVjdG9yJz51dYlHQBQAAAAAAAB0cksBAABqHAEAACiJfXJMAQAAKGoxAQAAfXJNAQAAKGozAQAAajQBAABqKQEAAFUXPHR5cGUgJ19jaGltZXJhLlBvaW50Jz51aikBAABVFzx0eXBlICdfY2hpbWVyYS5QbGFuZSc+ajUBAAB9ck4BAAAoajMBAABqNAEAAGopAQAAVRg8dHlwZSAnX2NoaW1lcmEuVmVjdG9yJz51dYlHQBQAAAAAAAB0ck8BAAB1aiEBAAB9aiIBAAB9clABAAAoSwBVk2NoaW1lcmEuWGZvcm0uY29vcmRGcmFtZShjaGltZXJhLlZlY3RvcigxLjAsIDAuMCwgMC4wKSwgY2hpbWVyYS5WZWN0b3IoMC4wLCAxLjAsIDAuMCksIGNoaW1lcmEuVmVjdG9yKDAuMCwgMC4wLCAxLjApLCBjaGltZXJhLlBvaW50KDAuMCwgMC4wLCAwLjApKXJRAQAAah4BAABUTgEAAGNoaW1lcmEuWGZvcm0uY29vcmRGcmFtZShjaGltZXJhLlZlY3RvcigtMC4yMzMxNTgxMTA2NjY1NDE2NiwgLTAuOTM1MDM4MzE3ODM4NzE3MywgLTAuMjY3MDk2Njg1ODcxODk2NCksIGNoaW1lcmEuVmVjdG9yKC0wLjk0Mjc1MjQ0NzQ2OTU0MiwgMC4yODQ2OTUyOTkyMTIyOTQ3NSwgLTAuMTczNjg0Nzk4OTc5Njc1ODcpLCBjaGltZXJhLlZlY3RvcigwLjIzODQ0MzExMzE3NTAyMzc2LCAwLjIxMTMxMDAzNDczNTEzNDQzLCAtMC45NDc4ODg2ODA3MDAyMzg2KSwgY2hpbWVyYS5Qb2ludCg1MTYuODc1NDYwMzUxMDAwMSwgLTY4OC4yNTgyNDUzOTMwMjE1LCA2MDcuNzE2MzUwMDgwOTU4KSlyUgEAAGobAQAAVDABAABjaGltZXJhLlhmb3JtLmNvb3JkRnJhbWUoY2hpbWVyYS5WZWN0b3IoLTAuMjMzMTU4MTEwNjY2NTQxNjYsIC0wLjkzNTAzODMxNzgzODcxNzMsIC0wLjI2NzA5NjY4NTg3MTg5NjQpLCBjaGltZXJhLlZlY3RvcigtMC45NDI3NTI0NDc0Njk1NDIsIDAuMjg0Njk1Mjk5MjEyMjk0NzUsIC0wLjE3MzY4NDc5ODk3OTY3NTg3KSwgY2hpbWVyYS5WZWN0b3IoMC4yMzg0NDMxMTMxNzUwMjM3NiwgMC4yMTEzMTAwMzQ3MzUxMzQ0MywgLTAuOTQ3ODg4NjgwNzAwMjM4NiksIGNoaW1lcmEuUG9pbnQoNTE5LjEyOSwgMzg2LjAyMSwgNTk5LjE2OCkpclMBAABqHQEAAFRPAQAAY2hpbWVyYS5YZm9ybS5jb29yZEZyYW1lKGNoaW1lcmEuVmVjdG9yKC0wLjIzMzE1ODExMDY2NjU0MTY2LCAtMC45MzUwMzgzMTc4Mzg3MTczLCAtMC4yNjcwOTY2ODU4NzE4OTY0KSwgY2hpbWVyYS5WZWN0b3IoLTAuOTQyNzUyNDQ3NDY5NTQyLCAwLjI4NDY5NTI5OTIxMjI5NDc1LCAtMC4xNzM2ODQ3OTg5Nzk2NzU4NyksIGNoaW1lcmEuVmVjdG9yKDAuMjM4NDQzMTEzMTc1MDIzNzYsIDAuMjExMzEwMDM0NzM1MTM0NDMsIC0wLjk0Nzg4ODY4MDcwMDIzODYpLCBjaGltZXJhLlBvaW50KDUxNi4xMjM5NTUyNjI5MjAyLCAyNy45OTg3NTU3NTMzMzk3MjIsIDYwMi43NzA3ODkyMzU0MjEzKSlyVAEAAGogAQAAVE8BAABjaGltZXJhLlhmb3JtLmNvb3JkRnJhbWUoY2hpbWVyYS5WZWN0b3IoLTAuMjMzMTU4MTEwNjY2NTQxNjYsIC0wLjkzNTAzODMxNzgzODcxNzMsIC0wLjI2NzA5NjY4NTg3MTg5NjQpLCBjaGltZXJhLlZlY3RvcigtMC45NDI3NTI0NDc0Njk1NDIsIDAuMjg0Njk1Mjk5MjEyMjk0NzUsIC0wLjE3MzY4NDc5ODk3OTY3NTg3KSwgY2hpbWVyYS5WZWN0b3IoMC4yMzg0NDMxMTMxNzUwMjM3NiwgMC4yMTEzMTAwMzQ3MzUxMzQ0MywgLTAuOTQ3ODg4NjgwNzAwMjM4NiksIGNoaW1lcmEuUG9pbnQoNTEyLjg5ODQ4OTA0OTMwMTUsIC0xNDAxLjAyNTYxNjU4ODQyNywgNjA1Ljg0Njg2Njk3MTM1MjQpKXJVAQAAah8BAABUTgEAAGNoaW1lcmEuWGZvcm0uY29vcmRGcmFtZShjaGltZXJhLlZlY3RvcigtMC4yMzMxNTgxMTA2NjY1NDE2NiwgLTAuOTM1MDM4MzE3ODM4NzE3MywgLTAuMjY3MDk2Njg1ODcxODk2NCksIGNoaW1lcmEuVmVjdG9yKC0wLjk0Mjc1MjQ0NzQ2OTU0MiwgMC4yODQ2OTUyOTkyMTIyOTQ3NSwgLTAuMTczNjg0Nzk4OTc5Njc1ODcpLCBjaGltZXJhLlZlY3RvcigwLjIzODQ0MzExMzE3NTAyMzc2LCAwLjIxMTMxMDAzNDczNTEzNDQzLCAtMC45NDc4ODg2ODA3MDAyMzg2KSwgY2hpbWVyYS5Qb2ludCg1MTYuNTAwNTU1ODA1Mjg3NCwgLTMyNi4wNDc0MjU0MzE2ODgyLCA2MDEuMDY4Mzk4NjcwNDc3KSlyVgEAAGocAQAAVFABAABjaGltZXJhLlhmb3JtLmNvb3JkRnJhbWUoY2hpbWVyYS5WZWN0b3IoLTAuMjMzMTU4MTEwNjY2NTQxNjYsIC0wLjkzNTAzODMxNzgzODcxNzMsIC0wLjI2NzA5NjY4NTg3MTg5NjQpLCBjaGltZXJhLlZlY3RvcigtMC45NDI3NTI0NDc0Njk1NDIsIDAuMjg0Njk1Mjk5MjEyMjk0NzUsIC0wLjE3MzY4NDc5ODk3OTY3NTg3KSwgY2hpbWVyYS5WZWN0b3IoMC4yMzg0NDMxMTMxNzUwMjM3NiwgMC4yMTEzMTAwMzQ3MzUxMzQ0MywgLTAuOTQ3ODg4NjgwNzAwMjM4NiksIGNoaW1lcmEuUG9pbnQoNTE1LjU3NjcyMDEyNDY3MDEsIC0xMDQwLjEzODk1OTM1NjQ4NjYsIDU5OC40MjgwNDA0OTEwOTQzKSlyVwEAAHVVBHZpZXdyWAEAAH1yWQEAAChVBnZpZXdlcnJaAQAAfXJbAQAAKFUJZmlsbExpZ2h0clwBAAB9cl0BAAAoaicBAAB9cl4BAAAoaikBAABVHzx0eXBlICdfY2hpbWVyYS5NYXRlcmlhbENvbG9yJz5qKgEAAChHP/AAAAAAAABHP/AAAAAAAABHP/AAAAAAAABHP/AAAAAAAAB0cl8BAAB1VQxkaWZmdXNlU2NhbGVyYAEAAEc/19p8wAAAAFUJZGlyZWN0aW9ucmEBAAB9cmIBAAAoajMBAABHP9AJOJWBvTlHP9AJOJWBvTlHP+3scl0QWseHcmMBAABqKQEAAFUYPHR5cGUgJ19jaGltZXJhLlZlY3Rvcic+dWopAQAAVSI8dHlwZSAnX2NoaW1lcmEuRGlyZWN0aW9uYWxMaWdodCc+VQ1zcGVjdWxhclNjYWxlcmQBAABHAAAAAAAAAAB1VQhjbGlwcGluZ3JlAQAAiVUOc2hvd1NpbGhvdWV0dGVyZgEAAIlVCEdyYWRpZW50cmcBAABLAVUNZGVwdGhDdWVSYW5nZXJoAQAARz/szMzAAAAARz/wAAAAAAAAhlUTaW5oaWJpdExhYmVsQmFsbG9vbnJpAQAAiVURVEVYVFVSRV8zRF9TSEFERVJyagEAAEsIVQ1kZXB0aEN1ZUNvbG9ycmsBAABOVQlOT19TSEFERVJybAEAAEsAVQ5oaWdobGlnaHRDb2xvcnJtAQAAfXJuAQAAKGopAQAAVR88dHlwZSAnX2NoaW1lcmEuTWF0ZXJpYWxDb2xvcic+aioBAAAoRwAAAAAAAAAARz/wAAAAAAAARwAAAAAAAAAARz/wAAAAAAAAdHJvAQAAdVUOc2hvd1BsYW5lTW9kZWxycAEAAIlVB2FtYmllbnRycQEAAEc/xcKPXCj1xFUGWm9vbWVkcnIBAABLAlUIa2V5TGlnaHRycwEAAH1ydAEAAChqJwEAAH1ydQEAAChqKQEAAFUfPHR5cGUgJ19jaGltZXJhLk1hdGVyaWFsQ29sb3InPmoqAQAAal8BAAB1amABAABHP+SThAAAAABqYQEAAH1ydgEAAChqMwEAAEe/1t/AiZLpf0c/5SICb1+My0c/5SICb1+MzIdydwEAAGopAQAAVRg8dHlwZSAnX2NoaW1lcmEuVmVjdG9yJz51aikBAABVIjx0eXBlICdfY2hpbWVyYS5EaXJlY3Rpb25hbExpZ2h0Jz5qZAEAAEc/8AAAAAAAAHVVCHNob3dDb2ZScngBAACJVQtQSUNLX1NIQURFUnJ5AQAASwNVBmVudk1hcHJ6AQAAiVULc2F2ZVpidWZmZXJyewEAAIlVCENlbnRlcmVkcnwBAABLA1UaYW5nbGVEZXBlbmRlbnRUcmFuc3BhcmVuY3lyfQEAAIhVD3NpbGhvdWV0dGVXaWR0aHJ+AQAAR0AgAAAAAAAAVQ9TVEFOREFSRF9TSEFERVJyfwEAAEsBVQ5PcGFxdWVTdXJmYWNlc3KAAQAASwBVCXNob3dCb3VuZHKBAQAAiVUFVGlsZWRyggEAAEsBVRFURVhUVVJFXzFEX1NIQURFUnKDAQAASwZVC2xhYmVsc09uVG9wcoQBAACIVQxzZWxlY3Rpb25TZXRyhQEAAH1VEGJhY2tncm91bmRNZXRob2RyhgEAAEsAVQ9zaWxob3VldHRlQ29sb3JyhwEAAE5VEXNoYWRvd1RleHR1cmVTaXplcogBAABNAAhVDFVOTElUX1NIQURFUnKJAQAASwJVB091dGxpbmVyigEAAEsAVQVTb2xpZHKLAQAASwBVBkxvd1Jlc3KMAQAASwdVCndpbmRvd1NpemVyjQEAAE1KAU08BYZVD0lOU1RBTkNFX1NIQURFUnKOAQAASwRVCExpdExpbmVzco8BAABLAlUXc2luZ2xlTGF5ZXJUcmFuc3BhcmVuY3lykAEAAIhVCmJhY2tncm91bmRykQEAAH1ykgEAAChqKQEAAFUfPHR5cGUgJ19jaGltZXJhLk1hdGVyaWFsQ29sb3InPmoqAQAAal8BAAB1VQtOdW1EcmF3UGFzc3KTAQAASwlVClVubGl0TGluZXNylAEAAEsDVQtzY2FsZUZhY3RvcnKVAQAARz/wAAAAAAAAVQx3aW5kb3dPcmlnaW5ylgEAAEtDS0OGVQxUcmFuc2x1Y2VudDJylwEAAEsFVQxUcmFuc2x1Y2VudDFymAEAAEsEVQlTZWxlY3Rpb25ymQEAAEsIVQxiZW5jaG1hcmtpbmdymgEAAEsAVQtzaG93U2hhZG93c3KbAQAAiVUUSU5TVEFOQ0VfUElDS19TSEFERVJynAEAAEsFVQVJbWFnZXKdAQAASwJVBkxhYmVsc3KeAQAASwFVDmRpZEluaXRpYWxWaWV3cp8BAACIVQh2aWV3U2l6ZXKgAQAAR0Bw+6HPlZRRVQlTdHJldGNoZWRyoQEAAEsAVQRGaWxscqIBAABLAVUIZGVwdGhDdWVyowEAAIlVCWhpZ2hsaWdodHKkAQAASwBVCU92ZXJsYXkyZHKlAQAASwZVCWJhY2tMaWdodHKmAQAATlURVEVYVFVSRV8yRF9TSEFERVJypwEAAEsHdVUGY2FtZXJhcqgBAAB9cqkBAAAoVQ5zY3JlZW5EaXN0YW5jZXKqAQAAR0Afzq8cK6k5VQZjZW50ZXJyqwEAAEdAcUag3rybrkfAg9qijDLJ5kdAbWaDVZftzIdVCWV5ZU9mZnNldHKsAQAARwAAAAAAAAAARwAAAAAAAAAAhlULZmllbGRPZlZpZXdyrQEAAEdARtqADpUWxVULd2luZG93V2lkdGhyrgEAAEdATMBbBbBbBlUHbmVhckZhcnKvAQAAR0CLdtcZrNaUR8CKe3tT/bjUhlUFb3J0aG9ysAEAAIhVBmV4dGVudHKxAQAAR0Bw+6HPlZRRVQ1leWVTZXBhcmF0aW9ucrIBAABHQElmZmZmZmZqKQEAAFUYPHR5cGUgJ19jaGltZXJhLkNhbWVyYSc+VQlhdXRvRm9jdXNyswEAAIlVBWZvY2FscrQBAABHQG1mg1WX7cxVDHdhbGxleWVTY2FsZXK1AQAARz/wAAAAAAAAdWqrAQAAfXK2AQAAKFUEY29mcnK3AQAAfXK4AQAAKGozAQAAajQBAABqKQEAAFUXPHR5cGUgJ19jaGltZXJhLlBvaW50Jz51VQpjb2ZyTWV0aG9kcrkBAABLAnV1dWgNSwJoIFUBMXViVQV2YWxpZHK6AQAAiFUKdmlld0ltYWdlc3K7AQAAXXK8AQAAVQNSR0JyvQEAAEuAS4CGcr4BAABUAMAAAP///////////////////////////////////////////////////////////////////////////////////////////////////////////////////////////////////////////////////////////////8rKykVFRWBgYFJSUi8vL3Fxcbu7u8jIyMbGxry8vLW1tcTExNDQ0NbW1tjY2Nra2tjY2M/Pz76+vqCgoGdnZ1NTU3t7ey0tLTs7O0pKSktLS0pKSlBQUG5ubpWVlaOjo39/f0VFRTw8PJqamv///////////////////////////////////////////////////////////////////////////////////////////////////////////////////////////////////////////////////////////////////////////////////////////////////////////////////////////////////////////////////////////////////////////////////////////////////////////////////////////////////////////////////////////////////////////////////5aWljk5OV5eXmdnZ3Nzc4ODg56enqWlpZ2dnZ+fn7a2ts3NzdfX19bW1tLS0srKyry8vKenp39/f0NDQ4KCgmFhYTIyMiYmJjMzMzo6Oj8/P0hISGNjY4WFhYKCgklJST4+PkBAQP///////////////////////////////////////////////////////////////////////////////////////////////////////////////////////////////////////////////////////////////////////////////////////////////////////////////////////////////////////////////////////////////////////////////////////////////////////////////////////////////////////////////////////////////////////////////////////9DQ0ElJSWpqap6ensPDw62trUVFRWNjY21tbXV1dZCQkKenp7S0tLe3t7S0tKysrJ6enn5+fk9PT0JCQjc3NysrKyQkJCEhISQkJCwsLDQ0ND09PUhISFNTU0hISD8/Pzw8PHFxcf///////////////////////////////////////////////////////////////////////////////////////////////////////////////////////////////////////////////////////////////////////////////////////////////////////////////////////////////////////////////////////////////////////////////////////////////////////////////////////////////////////////////////////////////////////////////////////9fX13d3d3p6era2tszMzNHR0c/Pz0lJSSwsLD09PVxcXHd3d4iIiJGRkZSUlI+Pj3h4eEtLSzIyMioqKjExMWJiYlVVVTs7OyMjIyEhISoqKkBAQEBAQD4+Pjs7OywsLDk5Obq6urW1tb6+vuPj4////////////////////////////////////////////////////////////////////////////////////////////////////////////////////////////////////////////////////////////////////////////////////////////////////////////////////////////////////////////////////////////////////////////////////////////////////////////////////////////////////////////////////////////////////////////7Kysnt7e4eHh7KyssXFxczMzMvLy6SkpDw8PCAgICYmJj4+PllZWWtra3Z2dnNzc0xMTDw8PDw8PENDQ3V1dbOzs7W1tdjY2P///////+Dg4F9fX0hISDY2Njk5OUFBQbKysrS0tMTExMvLy8PDw+rq6v///////////////////////////////////////////////////////////////////////////////////////////////////////////////////////////////////////////////////////////////////////////////////////////////////////////////////////////////////////////////////////////////////////////////////////////////////////////////////////////////////////////////////////////////////////6SkpF1dXXV1dZ+fn7Ozs729vcDAwLa2tpOTk1JSUigoKCMjIykpKTU1NUVFRT8/P6mpqYyMjKCgoLi4uLa2tsTExL29vb29vcXFxdHR0be3t9DQ0KOjo5CQkKurq7a2tq6ursTExL29vbe3t7Ozs5mZmejo6P///////////////////////////////////////////////////////////////////////////////////////////////////////////////////////////////////////////////////////////////////////////////////////////////////////////////////////////////////////////////////////////////////////////////////////////////////////////////////////////////////////////////////////////////////////yoqKjs7O2pqaoWFhZGRkZmZmZ6enpCQkE1NTU9PT0FBQSkpKTo6Onh4eKioqLm5uZubm4qKipubm5ubm4WFhXh4eM7Ozr29vbCwsLW1tbCwsK2traenp6ioqLm5ubOzs5+fn7a2tsrKys/Pz83NzcXFxcLCwt7e3v///////////////////////////////////////////////////////////////////////////////////////////////////////////////////////////////////////////////////////////////////////////////////////////////////////////////////////////////////////////////////////////////////////////////////////////////////////////////////////////////////////////////////////////////8fHxycnJykpKTk5OVJSUmJiYmZmZkpKSoKCgqurq1VVVS4uLiQkJElJSXJycoCAgGxsbFNTU09PT0BAQGJiYri4uMfHx8/Pz9DQ0M7OzsvLy8bGxr6+vsnJycTExLKyssbGxtDQ0NLS0tPT09PT09HR0crKyqioqNzc3P///////////////////////////////////////////////////////////////////////////////////////////////////////////////////////////////////////////////////////////////////////////////////////////////////////////////////////////////////////////////////////////////////////////////////////////////////////////////////////////////////////////////////////////////6CgoG1tbWBgYCQkJDMzMzo6Ojg4OJGRkV1dXWNjY0dHRy4uLicnJ0RERE5OTjo6OiUlJUtLS1paWmlpaY2Nja+vr83NzdbW1tTU1MnJyaWlpcPDw8PDw8HBwdTU1NbW1tXV1dbW1tXV1dXV1dHR0cjIyLa2tqOjo////////////////////////////////////////////////////////////////////////////////////////////////////////////////////////////////////////////////////////////////////////////////////////////////////////////////////////////////////////////////////////////////////////////////////////////////////////////////////////////////////////////////////////////////7q6uqurq729vU5OTkZGRmVlZW5ubnl5eUxMTEJCQj8/P0VFRT8/PywsLCoqKi4uLkBAQJKSkomJiVdXV11dXYKCgrGxsdTU1KSkpIqKiqampru7u6qqqrq6us3NzdbW1tjY2NbW1tPT087OzsTExLe3t6WlpX9/f7CwsP///////////////////////////////////////////////////////////////////////////////////////////////////////////////////////////////////////////////////////////////////////////////////////////////////////////////////////////////////////////////////////////////////////////////////////////////////////////////////////////////////////////////////////////76+vrm5ubCwsGpqanJycqioqMzMzJWVlUxMTCgoKCgoKDc3N0JCQkdHR05OTmVlZZWVlb+/v8bGxomJiXp6en5+fs3NzdjY2MLCwpGRka+vr7CwsKGhoaqqqrGxsb29vcXFxcXFxb+/v7a2tqurq5+fn5GRkXl5eWNjY3x8fODg4P///////////////////////////////////////////////////////////////////////////////////////////////////////////////////////////////////////////////////////////////////////////////////////////////////////////////////////////////////////////////////////////////////////////////////////////////////////////////////////////////////////////////97e3qampqurq6amppaWlqOjo8HBwdPT083NzbCwsI+PjyYmJjs7O05OTmNjY319faSkpM7OztjY2KWlpaqqqrOzs83NzdbW1tbW1sTExKioqJ6enqmpqcTExLq6urW1tbe3t7m5ubW1ta2traOjo5iYmI2NjYODg3d3d3R0dImJiY2Njdvb2////////////////////////////////////////////////////////////////////////////////////////////////////////////////////////////////////////////////////////////////////////////////////////////////////////////////////////////////////////////////////////////////////////////////////////////////////////////////////////////////////////////9bW1np6eqSkpKioqLCwsMPDw9DQ0NTU1NXV1dHR0cLCwoWFhVhYWHJycpiYmMDAwLW1tcjIyLm5ucbGxs7OztLS0tXV1dfX19TU1MnJybm5ubOzs8rKytbW1tfX19TU1NDQ0MjIyLu7u6urq5ycnI6OjoKCgnl5eXh4eH9/f4yMjI6OjoqKiv///////////////////////////////////////////////////////////////////////////////////////////////////////////////////////////////////////////////////////////////////////////////////////////////////////////////////////////////////////////////////////////////////////////////////////////////////////////////////////////////////////////////6CgoMnJyc7OzsvLy8nJyc3NzdLS0tPT09HR0c7OzsjIyJ2dnXx8fLKysru7u8LCwtDQ0NLS0tPT09PT09TU1NbW1tfX19TU1MzMzMXFxcHBwcfHx8/Pz9PT09bW1tnZ2dfX18fHx7KyspycnIWFhXR0dGxsbHJycn9/f4eHh3x8fHV1df///////////////////////////////////////////////////////////////////////////////////////////////////////////////////////////////////////////////////////////////////////////////////////////////////////////////////////////////////////////////////////////////////////////////////////////////////////////////////////////////////////////7GxsZubm76+vs3NzdHR0c7OzsnJycrKyszMzMvLy8vLy8vLy7a2tm5ubpeXl7i4uM3NzdjY2Nra2tTU1NHR0c/Pz8/Pz8/Pz83NzczMzMvLy8rKyszMzM/Pz9HR0dPT09PT09HR0cfHx7S0tJiYmG5ublJSUlFRUWJiYnR0dHV1dVZWVs3Nzf///////////////////////////////////////////////////////////////////////////////////////////////////////////////////////////////////////////////////////////////////////////////////////////////////////////////////////////////////////////////////////////////////////////////////////////////////////////////////////////////////////////6enp4KCgqysrMLCws/Pz9LS0s/Pz83NzczMzMzMzM3Nzc7OzsDAwIqKipGRkaKioq+vr7y8vMDAwL29vbe3t7W1tbOzs7Ozs7i4uL+/v8jIyM7OztLS0tPT09PT09LS0tDQ0MnJyb6+vqurq4WFhUhISDs7O0RERFdXV19fX1BQUJ2dnf///////////////////////////////////////////////////////////////////////////////////////////////////////////////////////////////////////////////////////////////////////////////////////////////////////////////////////////////////////////////////////////////////////////////////////////////////////////////////////////////////////////////////1lZWZGRka+vr8TExNPT09fX19bW1tXV1dPT09LS0tLS0szMzKCgoHp6enZ2dnt7e4WFhY+Pj5OTk5SUlJKSkpGRkZWVlZ6enqqqqre3t8HBwcnJyc3Nzc3NzcjIyL6+vrOzs6amppGRkWBgYEVFRWxsbGhoaFhYWEdHR2tra////////////////////////////////////////////////////////////////////////////////////////////////////////////////////////////////////////////////////////////////////////////////////////////////////////////////////////////////////////////////////////////////////////////////////////////////////////////////////////////////////////////////////////87OzltbW4qKiqampr6+vs/Pz9TU1NHR0cnJycLCwr6+vrKysn19fWVlZU9PT0VFRUxMTFhYWGJiYmZmZmVlZWdnZ3BwcICAgJGRkZ2dnaSkpKioqKmpqaioqKKiopeXl4qKinp6emJiYkdHR35+fpmZmXV1dUxMTD09PZ+fn////////////////////////////////////////////////////////////////////////////////////////////////////////////////////////////////////////////////////////////////////////////////////////////////////////////////////////////////////////////////////////////////////////////////////////////////////////////////////////////////////////////////////////////8nJyUBAQGtra4eHh5WVlZeXl5CQkIeHh35+fnd3d2VlZUZGRj09PTAwMCgoKCYmJikpKTAwMDU1NTU1NTIyMjQ0NEdHR2RkZHd3d319fXt7e3h4eHV1dWxsbF9fX1RUVEtLS0dHR05OToODg4GBgUxMTDY2NklJSaOjo////////////////////////////////////////////////////////////////////////////////////////////////////////////////////////////////////////////////////////////////////////////////////////////////////////////////////////////////////////////////////////////////////////////////////////////////////////////////////////////////////////////////////////////////////5GRkWlpaTw8PDw8PDMzM0lJSTk5OVFRUWNjY21tbXJycmxsbF1dXTY2NioqKjY2NkhISHBwcI6Ojp2dnaKiomZmZjExMTg4ODY2NjIyMi4uLjAwMDQ0NDc3Nz8/P0xMTGhoaHR0dExMTDk5OT8/P0tLS6Ghof///////////////////////////////////////////////////////////////////////////////////////////////////////////////////////////////////////////////////////////////////////////////////////////////////////////////////////////////////////////////////////////////////////////////////////////////////////////////////////////////////////////////////////////////////////7S0tMXFxc/Pz8/Pz7S0tGVlZVxcXISEhJaWlp2dnZWVlXZ2dkVFRSwsLDExMTw8PGpqaoyMjJiYmJqampSUlIiIiHJyclFRUTs7O2NjY4+Pjzc3N0pKSlpaWmdnZ2ZmZkxMTElJSUVFRUpKSktLS83Nzf///////////////////////////////////////////////////////////////////////////////////////////////////////////////////////////////////////////////////////////////////////////////////////////////////////////////////////////////////////////////////////////////////////////////////////////////////////////////////////////////////////////////////////////////////+zs7MbGxtPT09jY2NTU1MLCwpSUlFRUVElJSUdHR0ZGRj8/Pzw8PGJiYv///5KSkpqamp+fn1NTU3Jycnd3d3Nzc2dnZ05OTl9fX4eHh////////8PDw4yMjHV1dV5eXkBAQEdHR1JSUk5OTllZWUJCQv///////////////////////////////////////////////////////////////////////////////////////////////////////////////////////////////////////////////////////////////////////////////////////////////////////////////////////////////////////////////////////////////////////////////////////////////////////////////////////////////////////////////////////////////////+Xl5by8vM7OztTU1NXV1dPT08zMzLCwsFFRUV5eXsfHx////9ra2q2trf///////////////////6+vr319fTc3N0dHR0pKSkRERKCgoMDAwL+/v93d3cnJyZWVlVxcXDY2NkJCQlpaWmVlZXp6eo2Njaurq////////////////////////////////////////////////////////////////////////////////////////////////////////////////////////////////////////////////////////////////////////////////////////////////////////////////////////////////////////////////////////////////////////////////////////////////////////////////////////////////////////////////////////////////////62trb6+vs7OztPT09PT09HR0dTU1IaGhpmZmf///////+bm5qioqKurq7u7u87Ozt/f38zMzMPDw8TExNDQ0LS0tF1dXUpKSqamps7OzsXFxa+vr76+vqWlpVJSUisrKy4uLmNjY6Ghoba2tq2trcLCwqKiov///////////////////////////////////////////////////////////////////////////////////////////////////////////////////////////////////////////////////////////////////////////////////////////////////////////////////////////////////////////////////////////////////////////////////////////////////////////////////////////////////////////////////////////////////39/f66ursXFxc7Ozs/Pz9HR0bW1tdHR0f///////+Tk5LCwsLS0tLOzs7m5uby8vLm5uaampqysrMnJycHBwampqbOzs62trbe3t7a2tqysrJSUlGBgYGJiYsjIyJiYmFJSUpKSksrKytDQ0MjIyL29vaampuHh4f///////////////////////////////////////////////////////////////////////////////////////////////////////////////////////////////////////////////////////////////////////////////////////////////////////////////////////////////////////////////////////////////////////////////////////////////////////////////////////////////////////////////////////////////2VlZZWVla+vr7y8vMHBwc7Ozqmpqf///////////4CAgK2trbq6usTExMTExMfHx9HR0dLS0r+/v56enrCwsL+/v7a2trm5ucbGxsrKysfHx35+fmhoaLCwsMXFxdDQ0IqKiq+vr8vLy9LS0tPT08jIyIaGhoqKis/Pz////////////////////////////////////////////////////////////////////////////////////////////////////////////////////////////////////////////////////////////////////////////////////////////////////////////////////////////////////////////////////////////////////////////////////////////////////////////////////////////////////////////////////////////1FRUXJycoyMjJeXl5ubm46OjqOjo////////////3BwcH5+fq+vr7i4uLm5ub+/v9DQ0NDQ0MDAwLm5ubCwsJ+fn6ampsnJydDQ0L29vZ+fn4mJiYiIiJqamoiIiKSkpKurq83NzdXV1dLS0sHBwaOjo2JiYm9vb7CwsP///////////////////////////////////////////////////////////////////////////////////////////////////////////////////////////////////////////////////////////////////////////////////////////////////////////////////////////////////////////////////////////////////////////////////////////////////////////////////////////////////////////////////////////0dHR1FRUWFhYWVlZVlZWXFxcf///////////////1tbW2dnZ4iIiJ+fn6ioqK6urrCwsKqqqqGhoZ6enrW1tXNzc5KSkqurq6amppubm5CQkIyMjJCQkJeXl5GRkWVlZY2Njbi4uLS0tKqqqpeXl3Nzc0hISFNTU1NTU////////////////////////////////////////////////////////////////////////////////////////////////////////////////////////////////////////////////////////////////////////////////////////////////////////////////////////////////////////////////////////////////////////////////////////////////////////////////////////////////////////////////////////////25ubj09PUFBQTw8PDMzM////////////////////3R0dFtbW1RUVIGBgZeXl56enpycnJCQkH9/f25ublxcXDY2Nk5OTn9/f4eHh4eHh4aGhoiIiI2NjZGRkYKCgktLSzY2NlJSUmpqanFxcWRkZE5OTkBAQEZGRktLS////////////////////////////////////////////////////////////////////////////////////////////////////////////////////////////////////////////////////////////////////////////////////////////////////////////////////////////////////////////////////////////////////////////////////////////////////////////////////////////////////////////////////////////8jIyCcnJykpKS4uLjIyMv///////////////////8rKyjIyMj8/P05OToGBgZCQkI6Ojn9/f2xsbFlZWUtLSzo6OiMjIzY2Nl1dXW1tbXZ2dnt7e39/f3x8fFtbW3Nzc0dHRyIiIjExMT4+PkJCQj4+Pjs7O0NDQ5ycnP///////////////////////////////////////////////////////////////////////////////////////////////////////////////////////////////////////////////////////////////////////////////////////////////////////////////////////////////////////////////////////////////////////////////////////////////////////////////////////////////////////////////////////////////////4+Pj5CQkMjIyP///////////////////////8fHx1lZWSQkJFRUVHR0dHh4eG9vb2RkZGBgYGlpaWtra1FRUSwsLCcnJ0JCQldXV19fX1xcXExMTHR0dKCgoIKCgkVFRSsrKy8vLzY2Njk5OS4uLpWVlf///////////////////////////////////////////////////////////////////////////////////////////////////////////////////////////////////////////////////////////////////////////////////////////////////////////////////////////////////////////////////////////////////////////////////////////////////////////////////////////////////////////////////////////////////////////////////////////////////////////////////////25ublxcXDs7O0JCQkxMTGxsbI+Pj5iYmIqKil5eXjMzMyIiIjAwMDs7OzY2NlVVVZCQkKioqJCQkFZWVjQ0NCwsLCkpKcrKyv///////////////////////////////////////////////////////////////////////////////////////////////////////////////////////////////////////////////////////////////////////////////////////////////////////////////////////////////////////////////////////////////////////////////////////////////////////////////////////////////////////////////////////////////////////////////////////////////////////////////////////+Li4sjIyMjIyL29vY2NjU1NTScnJ1NTU7Kysre3t6ampnx8fCwsLCUlJSIiIicnJz8/P3p6epqamqCgoHd3dzw8PCwsLC0tLXl5ef///////////////////////////////////////////////////////////////////////////////////////////////////////////////////////////////////////////////////////////////////////////////////////////////////////////////////////////////////////////////////////////////////////////////////////////////////////////////////////////////////////////////////////////////////////////////////////////////////////////////////////+Tk5LCwsMHBwaenp5ycnKOjo4qKillZWTg4OL29vcfHx66urn5+fr6+vrW1tUdHRzk5OXh4eK6urq6urp+fn1hYWEBAQFlZWXh4eJiYmKWlpf///////////////////////////////////////////////////////////////////////////////////////////////////////////////////////////////////////////////////////////////////////////////////////////////////////////////////////////////////////////////////////////////////////////////////////////////////////////////////////////////////////////////////////////////////////////////////////////////////////////////////5iYmMnJycTExJOTk4aGhqurq7y8vJCQkGBgYLe3t8DAwKmpqX5+foODg7a2tr6+vlRUVJGRkdPT083Nzbu7u46OjnR0dJOTk6ioqLm5ubu7u66urv///////////////////////////////////////////////////////////////////////////////////////////////////////////////////////////////////////////////////////////////////////////////////////////////////////////////////////////////////////////////////////////////////////////////////////////////////////////////////////////////////////////////////////////////////////////////////////////////////////////7a2tqOjo9LS0svLy5mZmXt7e6WlpdfX17a2tra2ts3Nzc3NzcLCwpKSknR0dJ6enru7u4SEhJOTk8TExNra2tDQ0MTExK+vr5SUlLW1tcfHx9LS0sLCwqWlpf///////////////////////////////////////////////////////////////////////////////////////////////////////////////////////////////////////////////////////////////////////////////////////////////////////////////////////////////////////////////////////////////////////////////////////////////////////////////////////////////////////////////////////////////////////////////////////////////////////5OTk6enp9HR0dXV1bGxsYKCgpeXl9LS0rS0tNHR0dnZ2dfX19LS0sHBwXh4eJ6entDQ0K6urpubm7q6utra2tjY2MvLy7y8vKGhoZeXl8rKytzc3NnZ2bW1tbKysv///////////////////////////////////////////////////////////////////////////////////////////////////////////////////////////////////////////////////////////////////////////////////////////////////////////////////////////////////////////////////////////////////////////////////////////////////////////////////////////////////////////////////////////////////////////////////////////////////3R0dKqqqsnJydzc3MnJyaenp4qKir29vbGxsdra2t3d3dTU1MnJybi4uIaGhnR0dMHBwcHBwaioqLe3t9jY2NfX18TExLa2tp+fn25ubsPDw87OztjY2NTU1ImJif///////////////////////////////////////////////////////////////////////////////////////////////////////////////////////////////////////////////////////////////////////////////////////////////////////////////////////////////////////////////////////////////////////////////////////////////////////////////////////////////////////////////////////////////////////////////////////////////////4eHh6urq76+vtTU1Nra2s/Pz7i4uIGBgZ+fn8PDw8LCwri4uKqqqpWVlWdnZ1lZWbKystDQ0LW1tbGxscPDw7+/v7CwsKGhoYyMjGJiYre3t7y8vMTExNra2r29vdra2v///////////////////////////////////////////////////////////////////////////////////////////////////////////////////////////////////////////////////////////////////////////////////////////////////////////////////////////////////////////////////////////////////////////////////////////////////////////////////////////////////////////////////////////////////////////////////////////9nZ2ZqamqqqqrCwsL+/v9PT097e3tLS0n9/f3R0dJycnKGhoZmZmYeHh2hoaExMTF5eXqmpqdjY2L6+vqWlpaKiopycnJCQkIGBgW1tbU1NTb29vb29vb+/v8zMzLa2tri4uP///////////////////////////////////////////////////////////////////////////////////////////////////////////////////////////////////////////////////////////////////////////////////////////////////////////////////////////////////////////////////////////////////////////////////////////////////////////////////////////////////////////////////////////////////////////////////////////7y8vKenp6mpqZ+fn6KiorCwsMDAwL+/v5CQkFdXV3BwcHx8fHFxcVpaWklJSUtLS3JycqqqqsrKysLCwqamppaWloaGhnZ2dmRkZFJSUouLi87OzszMzNHR0cfHx5eXl6ampv///////////////////////////////////////////////////////////////////////////////////////////////////////////////////////////////////////////////////////////////////////////////////////////////////////////////////////////////////////////////////////////////////////////////////////////////////////////////////////////////////////////////////////////////////////////////////////////4SEhLCwsKWlpX9/f2pqaoGBgaGhobS0tK+vr4ODg2pqamVlZVBQUEZGRkhISGRkZJOTk7a2ts/Pz9fX18fHx6+vr5aWlnh4eF1dXU1NTW5ubr6+vs/Pz9ra2ri4uGZmZszMzP///////////////////////////////////////////////////////////////////////////////////////////////////////////////////////////////////////////////////////////////////////////////////////////////////////////////////////////////////////////////////////////////////////////////////////////////////////////////////////////////////////////////////////////////////////////////////////9jY2I+Pj7S0tJSUlEtLSy0tLUdHR4mJibq6usbGxr6+vrOzs5eXl2lpaVpaWm9vb5CQkK+vr87Ozt7e3t7e3tzc3NHR0bi4uJeXl25ublFRUV9fX6Ghob+/v8HBwZeXl3V1df///////////////////////////////////////////////////////////////////////////////////////////////////////////////////////////////////////////////////////////////////////////////////////////////////////////////////////////////////////////////////////////////////////////////////////////////////////////////////////////////////////////////////////////////////////////////////////////6+vr5CQkKysrHt7e0VFRVxcXMHBwYeHh7m5ucjIyNDQ0N7e3r6+vpGRkYKCgpSUlKampr6+vtvb29ra2tXV1dTU1M/Pz8DAwKampnt7e1JSUnZ2dqGhoa6urqWlpXJycs7Ozv///////////////////////////////////////////////////////////////////////////////////////////////////////////////////////////////////////////////////////////////////////////////////////////////////////////////////////////////////////////////////////////////////////////////////////////////////////////////////////////////////////////////////////////////////////////////////////////6Ojo3x8fJaWlmRkZFFRUYODg8/Pz6ampri4uMfHx9PT09ra2r6+vpKSknt7e4qKipycnK+vr8PDw87OztjY2Nzc3NDQ0MHBwampqXt7ez09PWNjY4+Pj5ubm42NjVtbW////////////////////////////////////////////////////////////////////////////////////////////////////////////////////////////////////////////////////////////////////////////////////////////////////////////////////////////////////////////////////////////////////////////////////////////////////////////////////////////////////////////////////////////////////////////////////////////////5ubm0tLS2xsbFNTU1tbW4qKirm5uaOjo7Gxsb29vcHBwby8vKmpqYGBgVlZWVhYWGdnZ4KCgpycnLS0tMjIyMjIyLy8vLGxsaCgoHR0dCQkJEFBQXBwcIaGhnt7e0tLS////////////////////////////////////////////////////////////////////////////////////////////////////////////////////////////////////////////////////////////////////////////////////////////////////////////////////////////////////////////////////////////////////////////////////////////////////////////////////////////////////////////////////////////////////////////////////////////////////1tbWzc3N0pKSl5eXoKCgp6eno+Pj52dnaWlpaKiopqamoiIiGFhYUZGRj09PTU1NUlJSWlpaYmJiZqampubm5aWlpCQkISEhF1dXTIyMjQ0NFpaWnZ2dmhoaHNzc////////////////////////////////////////////////////////////////////////////////////////////////////////////////////////////////////////////////////////////////////////////////////////////////////////////////////////////////////////////////////////////////////////////////////////////////////////////////////////////////////////////////////////////////////////////////////////////////////8fHxyQkJEJCQmNjY35+fpKSkoWFhXZ2doeHh4aGhn19fWhoaE1NTUNDQ11dXWlpaUpKSkRERFpaWm1tbXFxcXBwcGxsbF5eXlRUVGZmZktLS1VVVWhoaFVVVZ6env///////////////////////////////////////////////////////////////////////////////////////////////////////////////////////////////////////////////////////////////////////////////////////////////////////////////////////////////////////////////////////////////////////////////////////////////////////////////////////////////////////////////////////////////////////////////////////////////////////8fHxy0tLV9fX4KCgpWVlZmZmUpKSlVVVWJiYl9fX1NTU0pKSk5OTo6OjqysrIKCglRUVEFBQUZGRktLS0xMTEpKSkNDQ4CAgIaGhmdnZ1hYWFZWVkFBQf///////////////////////////////////////////////////////////////////////////////////////////////////////////////////////////////////////////////////////////////////////////////////////////////////////////////////////////////////////////////////////////////////////////////////////////////////////////////////////////////////////////////////////////////////////////////////////////////////////////////////0JCQo+Pj6ampqurq6Ojo3Nzcy8vLzw8PEZGRk1NTWhoaKCgoMnJyby8vIKCgktLSzQ0NDY2Njg4ODc3N5CQkLOzs5ubm3FxcUtLSzc3N8zMzP///////////////////////////////////////////////////////////////////////////////////////////////////////////////////////////////////////////////////////////////////////////////////////////////////////////////////////////////////////////////////////////////////////////////////////////////////////////////////////////////////////////////////////////////////////////////////////////////////////////////////8jIyJWVldPT09LS0s7OzqGhoVRUVCQkJDc3N1paWpGRkbOzs8jIyNXV1aioqGNjYzY2Ni8vLysrK3V1dbS0tL+/v6Ojo1hYWGNjY8jIyP///////////////////////////////////////////////////////////////////////////////////////////////////////////////////////////////////////////////////////////////////////////////////////////////////////////////////////////////////////////////////////////////////////////////////////////////////////////////////////////////////////////////////////////////////////////////////////////////////////////+Xl5dXV1dra2qCgoH5+fsLCwsLCwsPDw8DAwJ+fn0hISDg4OGxsbL29vcrKysbGxsPDw6WlpWtra0dHR0lJSWlpaZqampaWlqSkpGxsbEtLS+Xl5f///////////////////////////////////////////////////////////////////////////////////////////////////////////////////////////////////////////////////////////////////////////////////////////////////////////////////////////////////////////////////////////////////////////////////////////////////////////////////////////////////////////////////////////////////////////////////////////////////////////8bGxrGxscDAwMPDw6ysrLGxsbq6ure3t7m5ucbGxtPT05WVlWRkZHl5ebm5ucLCwrGxsZ6enoWFhW9vb3R0dIyMjKqqqtHR0c3NzbKysn19faCgoJubm93d3f///////////7m5uf///////////////////////////////////////////////////////////////////////////////////////////////////////////////////////////////////////////////////////////////////////////////////////////////////////////////////////////////////////////////////////////////////////////////////////////////////////////////////////////////////////////////////////////////////////////////////////4yMjMDAwMjIyMbGxrW1tcfHx8rKysDAwLOzs6+vr7m5ucLCwp6enoaGhqenp8LCwsnJybi4uIeHh39/f5ubm7CwsMLCwtHR0d3d3dXV1cHBwaSkpH19fXBwcP///////////5SUlP///////////////////////////////////////////////////////////////////////////////////////////////////////////////////////////////////////////////////////////////////////////////////////////////////////////////////////////////////////////////////////////////////////////////////////////////////////////////////////////////////////////////////////////////////////////////////////4yMjMLCwsbGxp6enrCwsMfHx9DQ0MjIyLOzs6Ojo6WlpcjIyLm5uZmZmcHBwdfX19/f39nZ2cvLy6+vr6qqqsnJydjY2NfX19nZ2c/Pz729vaSkpISEhG1tbdHR0f///////////////////////////////////////////////////////////////////////////////////////////////////////////////////////////////////////////////////////////////////////////////////////////////////////////////////////////////////////////////////////////////////////////////////////////////////////////////////////////////////////////////////////////////////////////////////////////////////2VlZaCgoKCgoHt7e6qqqsXFxdjY2NXV1cPDw7W1ta2tra6urqKiore3t87OztjY2NXV1dHR0c7OzsTExKampr29vePj4+Hh4dnZ2cbGxrGxsZeXl3t7e2tra6Kiov///////////////////////////////////////////////////////////////////////////////////////////////////////////////////////////////////////////////////////////////////////////////////////////////////////////////////////////////////////////////////////////////////////////////////////////////////////////////////////////////////////////////////////////////////////////////////////////////////56enl1dXWFhYWZmZpycnMHBwdvb29TU1MTExMPDw9TU1MfHx6mpqampqbKysrW1tbe3t7i4uLe3t66urpeXl3h4eNXV1dLS0sHBwa2trZOTk3FxcVhYWExMTM/Pz////////////////////////////////////////////////////////////////////////////////////////////////////////////////////////////////////////////////////////////////////////////////////////////////////////////////////////////////////////////////////////////////////////////////////////////////////////////////////////////////////////////////////////////////////////////////////////////////////////1tbWykpKT09PXR0dKenp7S0tKqqqp+fn5ubm5+fn4+Pj3h4eHV1dYCAgIyMjJSUlJWVlZCQkH9/f19fX0FBQX9/f46OjoiIiHR0dFhYWEZGRj4+PmVlZf///////////////////////////////////////////////////////////////////////////////////////////////////////////////////////////////////////////////////////////////////////////////////////////////////////////////////////////////////////////////////////////////////////////////////////////////////////////////////////////////////////////////////////////////////////////////////////////////////////////////4+PjyAgIC0tLVFRUWVlZWJiYltbW1VVVUlJSTU1NSsrKy4uLjU1NUFBQUtLS09PT0xMTEJCQjc3NyUlJSUlJTMzMzs7Ozk5OTIyMmJiYsrKyv///////////////////////////////////////////////////////////////////////////////////////////////////////////////////////////////////////////////////////////////////////////////////////////////////////////////////////////////////////////////////////////////////////////////////////////////////////////////////////////////////////////////////////////////////////////////////////////////////////////////////////////////4+PjyYmJi4uLjExMS4uLiwsLDMzMzs7Ozo6OiIiIiMjIyUlJSkpKSoqKlpaWsnJyf///////////////////////////////////////////////////////////////////////////////////////////////////////////////////////////////////////////////////////////////////////////////////////////////////////////////////////////////////////////////////////////////////////////////////////////////////////////////////////////////////////////////////////////////////////////////////////////////////////////////////////////////////////////////////////////////////////////////////////////////////////////8fHx4+Pj////////////////////////////////////////////////////////////////////////////////////////////////////////////////////////////////////////////////////////////////////////////////////////////////////////////////////////////////////////////////////////////////////////////////////////////////////////////////////////////////////////////////////////////////////////////////////////////////////////////////////////////////////////////////////////////////////////////////////////////////////////////////////////////////////////////////////////////////////////////////////////////////////////////////////////////////////////////////////////////////////////////////////////////////////////////////////////////////////////////////////////////////////////////////////////////////////////////////////////////////////////////////////////////////////////////////////////////////////////////////////////////////////////////////////////////////////////////////////////////////////////////////////////////////////////////////////////////////////////////////////////////////////////////////////////////////////////////////////////////////////////////////////////////////////////////////////////////////////////////////////////////////////////////////////////////////////////////////////////////////////////////////////////////////////////////////////////////////////////////////////////////////////////////////////////////////////////////////////////////////////////////////////////////////////////////////////////////////////////////////////////////////////////////////////////////////////////////////////////////////////////////////////////////////////////////////////////////////////////////////////////////////////////////////////////////////////////////////////////////////////////////////////////////////////////////////////////////////////////////////////////////////////////////////////////////////////////////////////////////////////////////////////////////////////////////////////////////////////////////////////////////////////////////////////////////////////////////////////////////////////////////////////////////////////////////////////////////////////////////////////////////////////////////////////////////////////////////////////////////////////////////////////////////////////////////////////////////////////////////////////////////////////////////////////////////////////////////////////////////////////////////////////////////////////////////////////////////////////////////////////////////////////////////////////////////////////////////////////////////////////////////////////////////////////////////////////////////////////////////////////////////////////////////////////////////////////////////////////////////////////////////////////////////////////////////////////////////////////////////////////////////////////////////////////////////////////////////////////////////////////////////////////////////////////////////////////////////////////////////////////////////////////////////////////////////////////////////////////////////////////////////////////////////////////////////////////////////////////////////////////////////////////////////////////////////////////////////////////////////////////////////////////////////////////////////////////////////////////////////////////////////////////////////////////////////////////////////////////////////////////////////////////////////////////////////////////////////////////////////////////////////////////////////////////////////////////////////////////////////////////////////////////////////////////////////////////////////////////////////////////////////////////////////////////////////////////////////////////////////////////////////////////////////////////////////////////////////////////////////////////////////////////////////////////////////////////////////////////////////////////////////////////////////////////////////////////////////////////////////////////////////////////////////////////////////////////////////////////////////////////////////////////////////////////////////////////////////////////////////////////////////////////////////////////////////////////////////////////////////////////////////////////////////////////////////////////////////////////////////////////////////////////////////////////////////////////////////////////////////////////////////////////////////////////////////////////////////////////////////////////////////////////////////////////////////////////////////////////////////////////////////////////////////////////////////////////////////////////////////////////////////////////////////////////////////////////////////////////////////////////////////////////////////////////////////////////////////////////////////////////////////////////////////////////////////////////////////////////////////////////////////////////////////////////////////////////////////////////////////////////////////////////////////////////////////////////////////////////////////////////////////////////////////////////////////////////////////////////////////////////////////////////////////////////////////////////////////////////////////////////////////8fHx////////////////////////////////////////////////////////////////////////////////////////////////////////////////////////////////////////////////////////////////////////////////////////////////////////////////////////////////////////////////////////////////////////////////////////////////////////////////////////////////////////////////////////////////////////////////////////////////////////////////////////////////////////////////////////////////////////+fn59XV1dra2sXFxa6urr6+vujo6P///////////////////////////////////////////////////////////////////////////////////////////////////////////////////////////////////////////////////////////////////////////////////////////////////////////////////////////////////////////////////////////////////////////////////////////////////////////////////////////////////////////////////////////////////////////////////////////////////////////////////////////////////////////////////////////////////////////////////////9bW1svLy8HBwcXFxcfHx8jIyMnJycnJycfHx7u7u66urv///////////////////////////////////////////////////////////////////////////////////////////////////////////////////////////////////////////////////////////////////////////////////////////////////////////////////////////////////////////////////////////////////////////////////////////////////////////////////////////////////////////////////////////////////////////////////////////////////////////////////////////////////////////////////////////////////////+rq6uDg4MTExM7OztXV1dzc3N3d3dfX19PT09HR0c7OzsvLy8fHx76+vre3t////////////////////////////////////////////////////////////////////////////////////////////////////////////////////////////////////////////////////////////////////////////////////////////////////////////////////////////////////////////////////////////////////////////////////////////////////////////////////////////////////////////////////////////////////////////////////////////////////////////////////////////////////////9/f39DQ0NPT09TU1NXV1djY2Le3t83NzdfX19jY2NXV1dTU1Nra2uLi4uTk5ODg4NXV1c7OzsvLy8nJycXFxa+vr9PT0////////////////////////////////////////////////////////////////////////////////////////////////////////////////////////////////////////////////////////////////////////////////////////////////////////////////////////////////////////////////////////////////////////////////////////////////////////////////////////////////////////////////////////////////////////////////////////////////////////////////87OztPT09fX17+/v7a2tsDAwMXFxcbGxsTExL+/v76+vsPDw8fHx8XFxcDAwLu7u7q6usHBwdHR0d/f39vb29TU1NXV1djY2NjY2MzMzKenp2pqapaWlv///////////////////////////////////////////////////////////////////////////////////////////////////////////////////////////////////////////////////////////////////////////////////////////////////////////////////////////////////////////////////////////////////////////////////////////////////////////////////////////////////////////////////////////////////////////////////////////////9nZ2bq6usTExMTExMPDw8TExMjIyM7OztXV1djY2NLS0sfHx729vba2trKysq2traWlpZqamo+Pj4aGho+Pj8XFxdPT09XV1dra2uHh4eDg4M/Pz7Kysm5ubp+fn5ycnJGRkf///////////////////////////////////////////////////////////////////////////////////////////////////////////////////////////////////////////////////////////////////////////////////////////////////////////////////////////////////////////////////////////////////////////////////////////////////////////////////////////////////////////////////////////////////////////////////+bm5qenp7m5ucLCwsfHx8jIyMnJycvLy9HR0dzc3OTk5Nzc3M3NzcDAwLW1taysrKKiopSUlIKCgmlpaUtLSzU1NSgoKMTExNjY2OLi4tvb29DQ0MPDw6+vr4CAgEFBQZqamq+vr5ubm9zc3P///////////////////////////////////////////////////////////////////////////////////////////////////////////////////////////////////////////////////////////////////////////////////////////////////////////////////////////////////////////////////////////////////////////////////////////////////////////////////////////////////////////////////////////////////////////////4iIiJWVlaKioq6urre3t8DAwMvLy9DQ0M/Pz9PT09zc3NfX18nJyb29vbOzs6enp5eXl4ODg2xsbFVVVUZGRkVFRaGhodvb2+Dg4NfX18bGxre3t6ioqImJiVNTUz09PYuLi6urq6KiopWVlf///////////////////////////////////////////////////////////////////////////////////////////////////////////////////////////////////////////////////////////////////////////////////////////////////////////////////////////////////////////////////////////////////////////////////////////////////////////////////////////////////////////////////////////////////////////////3R0dGFhYX5+fpOTk6GhobW1tcvLy9vb29DQ0MXFxcrKytbW1tLS0sXFxbq6uqurq5eXl4KCgnZ2dnBwcHp6erCwsNTU1MzMzMLCwrm5ua6urqGhoY6OjmRkZEhISElJSYGBgZ6enpOTk19fX////////////////////////////////////////////////////////////////////////////////////////////////////////////////////////////////////////////////////////////////////////////////////////////////////////////////////////////////////////////////////////////////////////////////////////////////////////////////////////////////////////////////////////////////////////////////////2BgYFRUVHZ2do2NjaioqMHBwdvb29zc3MTExL6+vtDQ0OHh4dvb28zMzLa2tpmZmaSkpKurq8rKytLS0sXFxbi4uK2traampqCgoJmZmY2NjXh4eFdXV01NTWFhYYmJiZSUlIODg09PT////////////////////////////////////////////////////////////////////////////////////////////////////////////////////////////////////////////////////////////////////////////////////////////////////////////////////////////////////////////////////////////////////////////////////////////////////////////////////////////////////////////////////////////////////////////////////////0FBQWBgYH19fZmZmbGxscjIyOLi4tLS0r6+vry8vMnJyczMzM3NzcDAwM7OztjY2OHh4ePj48zMzLCwsJqamo2NjYeHh4eHh4aGhoGBgXNzc2BgYF9fX3l5eZGRkZCQkHJyckNDQ////////////////////////////////////////////////////////////////////////////////////////////////////////////////////////////////////////////////////////////////////////////////////////////////////////////////////////////////////////////////////////////////////////////////////////////////////////////////////////////////////////////////////////////////////////////////////////1paWltbW2xsbIuLi6Wlpbm5uc3Nzc7Ozr6+vrS0tLq6usPDw8vLy9XV1dzc3N7e3t3d3dbW1sLCwqGhoXx8fGBgYFlZWWpqand3d35+fnp6enJycnV1dYWFhZGRkYSEhFhYWG9vb////////////////////////////////////////////////////////////////////////////////////////////////////////////////////////////////////////////////////////////////////////////////////////////////////////////////////////////////////////////////////////////////////////////////////////////////////////////////////////////////////////////////////////////////////////////////////////2tra15eXldXV3V1dZubm7CwsLq6ur29vcHBwcTExMXFxcjIyM/Pz9jY2N3d3dra2tLS0sjIyLm5uZSUlFtbW4+Pj5eXl11dXWNjY3V1dXp6end3d3h4eIGBgX9/f2BgYEFBQTo6Ov///////////////////////////////////////////////////////////////////////////////////////////////////////////////////////////////////////////////////////////////////////////////////////////////////////////////////////////////////////////////////////////////////////////////////////////////////////////////////////////////////////////////////////////////////////////////////////2VlZWJiYkRERDc3N4KCgqWlpaqqqrKysru7u7+/v8DAwMPDw8rKytTU1NnZ2dbW1szMzL+/v6qqqnp6elRUVJ+fn6qqqoaGhjIyMlhYWGRkZGRkZGZmZmlpaVpaWjs7OzQ0NDo6Ov///////////////////////////////////////////////////////////////////////////////////////////////////////////////////////////////////////////////////////////////////////////////////////////////////////////////////////////////////////////////////////////////////////////////////////////////////////////////////////////////////////////////////////////////////////////////////////3x8fF9fX05OTi4uLjk5OYGBgZGRkZ+fn6qqqq+vr7CwsLGxsbi4uMHBwcrKys3NzcXFxbOzs4uLi1FRUYmJiZCQkI2NjXJycjAwMCkpKTo6OkNDQ0lJSUpKSjY2NioqKjs7O0BAQI2NjYmJid7e3v///////////////////////////////////////////////////////////////////////////////////////////////////////////////////////////////////////////////////////////////////////////////////////////////////////////////////////////////////////////////////////////////////////////////////////////////////////////////////////////////////////////////////////////////////////////8vLy01NTV5eXlZWVllZWWNjY0dHR25uboWFhZCQkJKSkpOTk5mZmaSkpLGxsby8vLu7u5+fn11dXWtra2dnZ15eXlhYWEhISDAwMCEhISMjIysrKy4uLkFBQTAwMDw8PEpKSmlpacDAwGdnZ4aGhv///////////////////////////////////////////////////////////////////////////////////////////////////////////////////////////////////////////////////////////////////////////////////////////////////////////////////////////////////////////////////////////////////////////////////////////////////////////////////////////////////////////////////////////////////////////////6CgoGxsbIaGhqSkpMbGxr+/v2pqaj09PVhYWGNjY2lpaXBwcHt7e4yMjJ6enqWlpXh4eEZGRkNDQzExMS0tLSwsLCoqKiQkJHR0dK2tra6urnBwcFRUVEVFRUBAQD8/P6qqqtLS0k1NTXR0dP///////////////////////////////////////////////////////////////////////////////////////////////////////////////////////////////////////////////////////////////////////////////////////////////////////////////////////////////////////////////////////////////////////////////////////////////////////////////////////////////////////////////////////////////////////////////////3Nzc6Wlpb6+vr29vaioqLa2toGBgTExMSgoKDExMTw8PExMTF1dXXFxcXh4eEpKSlVVVTo6OikpKSoqKi4uLjQ0NI2Njba2tsfHx3h4eD09PTIyMpKSkmVlZaWlpcTExKOjoy4uLs7Ozv///////////////////////////////////////////////////////////////////////////////////////////////////////////////////////////////////////////////////////////////////////////////////////////////////////////////////////////////////////////////////////////////////////////////////////////////////////////////////////////////////////////////////////////////////////////////////3BwcKenp7CwsJ+fn6enp7W1taqqqo6OjmpqalBQUEJCQjw8PDw8PDMzM1dXV6CgoFFRUUtLS0NDQ0lJSWVlZXh4eJiYmJCQkHV1dUVFRW1tbWNjY////////3BwcHx8fGZmZv///////////////////////////////////////////////////////////////////////////////////////////////////////////////////////////////////////////////////////////////////////////////////////////////////////////////////////////////////////////////////////////////////////////////////////////////////////////////////////////////////////////////////////////////////////////////////////////4+Pj5WVlZeXl4eHh5aWlqSkpKampqCgoI6OjmNjY0RERDg4OERERGlpaYeHh5iYmGRkZGBgYJycnG9vb39/f5+fn9DQ0LKyslpaWlhYWJeXl6Ojo7Gxsdra2v///8fHx////9DQ0P///////////////////////////////////////////////////////////////////////////////////////////////////////////////////////////////////////////////////////////////////////////////////////////////////////////////////////////////////////////////////////////////////////////////////////////////////////////////////////////////////////////////////////////////////////////////////////9TU1GVlZW1tbWRkZG5uboGBgYuLi4qKim5ubkpKSkdHRzIyMiEhITU1NVpaWmVlZVJSUnh4eI6OjtfX14KCgqOjo7y8vMDAwL29vaurq6CgoLu7u7i4uJOTk8vLy76+vsXFxdDQ0L6+vp+fn////////////////////////////////////////////////////////////////////////////////////////////////////////////////////////////////////////////////////////////////////////////////////////////////////////////////////////////////////////////////////////////////////////////////////////////////////////////////////////////////////////////////////////////////////////////////////8jIyCsrKywsLDAwMD09PUdHR0ZGRj8/Pzw8PCwsLCQkJCAgICwsLFpaWnNzc4ODg3R0dHNzc9/f339/f5CQkLKyssHBwc/Pz9PT08PDw6ysrLW1taioqJaWlsTExN7e3uLi4s7OzrGxsZ2dnf///////////////////////////////////////////////////////////////////////////////////////////////////////////////////////////////////////////////////////////////////////////////////////////////////////////////////////////////////////////////////////////////////////////////////////////////////////////////////////////////////////////////////////////////////////////////////1xcXCEhISAgICAgICIiIicnJ1lZWXFxcZCQkIiIiEpKSkhISFVVVYWFhZSUlJGRkWNjY6WlpaCgoJ2dnbi4uMDAwMPDw8PDw7m5uampqaOjo6ioqLy8vNHR0dTU1MnJybm5uZ+fn4yMjJqamrm5udLS0t7e3v///////////////////////////////////////////////////////////////////////////////////////////////////////////////////////////////////////////////////////////////////////////////////////////////////////////////////////////////////////////////////////////////////////////////////////////////////////////////////////////////////////////////////////////////////35+fnR0dFpaWkpKSlFRUW5ublBQUFZWVmhoaFhYWE9PT1FRUVxcXISEhIaGhmxsbGNjY6CgoMnJyXx8fKioqKKiopOTk4GBgWxsbJ+fn7W1tbm5ucfHx8nJycHBwbOzs5qamn19fYGBgaGhobOzs7KysqampsTExP///////////////////////////////////////////////////////////////////////////////////////////////////////////////////////////////////////////////////////////////////////////////////////////////////////////////////////////////////////////////////////////////////////////////////////////////////////////////////////////////////////////////////////////9zc3I2NjaOjo6qqqqioqLKyssbGxpSUlHFxcUVFRS8vLzs7O0tLS2xsbH9/f3p6epaWlq2trcjIyN/f33Z2dn19fX9/f2tra1FRUVVVVbCwsLS0tLu7u8HBwb6+vrW1taGhoYKCgnFxcYiIiKSkpKysrKmpqaWlpZ+fn8LCwv///////////////////////////////////////////////////////////////////////////////////////////////////////////////////////////////////////////////////////////////////////////////////////////////////////////////////////////////////////////////////////////////////////////////////////////////////////////////////////////////////////////////////////7i4uIiIiKmpqbW1taysrK2trbe3t8DAwMTExMHBwby8vLq6uru7u7m5uZiYmKurq7u7u83Nzd/f3+Li4rGxsYuLi3Nzc1FRUTY2Nm9vb5OTk6CgoK6urri4uLi4uK2trZOTk3Nzc3R0dJycnLCwsK6urqampqCgoJqamoGBgf///////////////////////////////////////////////////////////////////////////////////////////////////////////////////////////////////////////////////////////////////////////////////////////////////////////////////////////////////////////////////////////////////////////////////////////////////////////////////////////////////////////////////////6enp4iIiLa2tr29vbu7u7u7u7y8vMPDw8rKys7Ozs3NzcnJycLCwra2tpCQkLi4uNXV1eLi4uLi4tra2tjY2Kmpqbe3t2FhYcnJycjIyEdHR2lpaY+Pj7CwsLe3t6qqqoODg1hYWH9/f7W1tb29vbS0tKmpqZ+fn5GRkWtra////////////////////////////////////////////////////////////////////////////////////////////////////////////////////////////////////////////////////////////////////////////////////////////////////////////////////////////////////////////////////////////////////////////////////////////////////////////////////////////////////////////////////////7y8vJ2dnba2tsLCwsTExMPDw8HBwb+/v8LCwsjIyMzMzMzMzMnJyb6+vpqampWVleDg4OTk5MfHx76+vsTExKWlpbi4uJOTk8DAwLKysp2dnVxcXHx8fJubm8nJybS0tHd3d7W1taSkpM3NzcTExLa2tqenp5mZmXx8fHt7e////////////////////////////////////////////////////////////////////////////////////////////////////////////////////////////////////////////////////////////////////////////////////////////////////////////////////////////////////////////////////////////////////////////////////////////////////////////////////////////////////////////////////////7i4uISEhJ2dnbKysr29vcnJydbW1tDQ0MjIyMrKys7OztPT09fX18/Pz6qqqoSEhMbGxry8vL29vbOzs66urnZ2dry8vK2traSkpKGhoZGRkZ+fn7Ozs8PDw9LS0r+/v6ysrMnJydDQ0NbW1sLCwrGxsZ+fn4iIiFpaWs3Nzf///////////////////////////////////////////////////////////////////////////////////////////////////////////////////////////////////////////////////////////////////////////////////////////////////////////////////////////////////////////////////////////////////////////////////////////////////////////////////////////////////////////////////////6KiompqaoSEhJqamqmpqbi4uM3Nzd7e3tvb29nZ2d3d3eLi4uPj49PT06urq2lpaZubm7Ozs6amppiYmIqKirCwsLCwsKGhobq6utPT09LS0tra2ru7u87OzsXFxba2tqamprKyssnJycPDw7S0tKKiooqKimVlZW9vb////////////////////////////////////////////////////////////////////////////////////////////////////////////////////////////////////////////////////////////////////////////////////////////////////////////////////////////////////////////////////////////////////////////////////////////////////////////////////////////////////////////////////////////////3FxcVxcXHZ2doeHh5WVlaSkpLS0tMLCws3NzdTU1NTU1M3Nzbq6uo2NjVFRUWRkZIaGhn9/f1tbW7S0tLW1tXV1dV5eXnh4eKKior29va6urr6+vs7Ozr29vZ+fn4mJiZiYmKurq6qqqpycnIWFhWNjY0NDQ////////////////////////////////////////////////////////////////////////////////////////////////////////////////////////////////////////////////////////////////////////////////////////////////////////////////////////////////////////////////////////////////////////////////////////////////////////////////////////////////////////////////////////////////////////5SUlDc3N1FRUWFhYW1tbXl5eYeHh5aWlqCgoKKiopeXl3R0dF1dXS8vL2FhYXl5eYODg6Ojo8bGxqCgoExMTENDQz4+PnBwcK6urrW1tYmJiZ6enpSUlHFxcWpqaoGBgZGRkY6Ojnh4eFZWVjw8PFRUVIyMjP///////////////////////////////////////////////////////////////////////////////////////////////////////////////////////////////////////////////////////////////////////////////////////////////////////////////////////////////////////////////////////////////////////////////////////////////////////////////////////////////////////////////////////////////////////////4+Pj1xcXCkpKSwsLC8vLzQ0NDs7Ozo6Onl5eXBwcKmpqXl5eW9vb3p6equrq8jIyMbGxri4uISEhDg4OC8vL0hISKioqMDAwGRkZGdnZ2NjY1RUVGNjY3p6enx8fGZmZkFBQXZ2douLi01NTVFRUaampv///////////////////////////////////////////////////////////////////////////////////////////////////////////////////////////////////////////////////////////////////////////////////////////////////////////////////////////////////////////////////////////////////////////////////////////////////////////////////////////////////////////////////////////////////////////////5mZmbGxsbOzs6mpqYODg3R0dKysrLe3t6ysrJCQkG1tbUhISHV1ddTU1NfX18rKysnJyczMzM7OzsrKyry8vLCwsLGxsU5OTkVFRVRUVGpqanR0dF5eXk9PT29vb4aGhk9PTzg4OEdHR6Kiov///////////////////////////////////////////////////////////////////////////////////////////////////////////////////////////////////////////////////////////////////////////////////////////////////////////////////////////////////////////////////////////////////////////////////////////////////////////////////////////////////////////////////////////////////////////+3t7b+/v8jIyM3NzcnJyaqqqmhoaKOjo6qqqpmZmXt7e1lZWTo6OltbW8XFxc3NzcHBwb+/v8DAwL29vbKysqKiooiIiHBwcGVlZTQ0NFxcXG5ubmJiYkpKSnNzc1NTU09PTysrKzg4OD8/P83Nzf///////////////////////////////////////////////////////////////////////////////////////////////////////////////////////////////////////////////////////////////////////////////////////////////////////////////////////////////////////////////////////////////////////////////////////////////////////////////////////////////////////////////////////////////////////+rq6r6+vsjIyM7OztTU1NPT07m5uUlJSWhoaHZ2dmJiYktLSzk5OTc3N09PT6CgoKqqqqOjo6CgoJ+fn5qamo2NjXV1dVRUVEBAQDAwMCwsLFdXV2BgYEpKSlFRUUtLS0VFRUFBQTg4ODw8PGtra////////////////////////////////////////////////////////////////////////////////////////////////////////////////////////////////////////////////////////////////////////////////////////////////////////////////////////////////////////////////////////////////////////////////////////////////////////////////////////////////////////////////////////////////////////////5iYmL6+vsXFxcrKys/Pz8zMzKurq1FRUcfHx5WVlZiYmFxcXHh4eGBgYFBQUF5eXnJycnJycnR0dHd3d3Z2dmxsbFNTUzg4OGNjY3p6emVlZUVFRTMzMygoKDY2Njw8PEFBQUdHRzQ0NDw8PMzMzP///////////////////////////////////////////////////////////////////////////////////////////////////////////////////////////////////////////////////////////////////////////////////////////////////////////////////////////////////////////////////////////////////////////////////////////////////////////////////////////////////////////////////////////////////////////42NjbCwsLi4uL29vb+/v7i4uJiYmGFhYf///////////////66urkVFRV5eXmJiYi8vLzs7O0JCQkpKSk9PT09PT19fX8HBwV9fX1tbW4mJibq6uk1NTSQkJDExMT4+PlFRUV9fX1JSUoCAgP///////////////////////////////////////////////////////////////////////////////////////////////////////////////////////////////////////////////////////////////////////////////////////////////////////////////////////////////////////////////////////////////////////////////////////////////////////////////////////////////////////////////////////////////////////////////3FxcZ2dnaioqKysrK2traSkpI2NjX19fa6urtnZ2d/f37GxsbCwsKKiop+fn7KysqioqGdnZ2lpaXl5eVhYWIiIiNXV1dnZ2b+/v4mJiZ2dnc/Pz9fX11FRUUlJSXBwcJqamq6urqWlpbKysra2tv///////////////////////////////////////////////////////////////////////////////////////////////////////////////////////////////////////////////////////////////////////////////////////////////////////////////////////////////////////////////////////////////////////////////////////////////////////////////////////////////////////////////////////////////////////////7a2tomJiZubm6CgoKCgoJiYmIqKipWVlcnJydnZ2dHR0be3t7y8vLa2trW1tcPDw8LCwpubm7S0tMnJydLS0s7OzsbGxsPDw7+/v6ioqJqamqWlpbq6upWVlW9vb7S0tNvb29fX18bGxqysrI6OjqCgoN7e3v///////////////////////////////////////////////////////////////////////////////////////////////////////////////////////////////////////////////////////////////////////////////////////////////////////////////////////////////////////////////////////////////////////////////////////////////////////////////////////////////////////////////////////////////////6SkpG5ubouLi5WVlZeXl4uLi4CAgI6Ojq6urqioqLe3t8PDw8/Pz9vb29vb283NzcDAwLCwsJOTk7a2tr6+vrOzs8vLy9DQ0MDAwLCwsKampqenp7W1tYyMjISEhL+/v9bW1tra2tPT08DAwJeXl21tbXZ2dv///////////////////////////////////////////////////////////////////////////////////////////////////////////////////////////////////////////////////////////////////////////////////////////////////////////////////////////////////////////////////////////////////////////////////////////////////////////////////////////////////////////////////////////////////8nJyURERGxsbISEhImJiXl5eWlpaW9vb39/f4ODg5qamqioqLa2tr+/v76+vra2tq+vr7KyssPDw7a2toyMjL29vd3d3c7Ozr6+vrW1ta+vr7CwsK6urpOTk4+Pj76+vtTU1NPT07+/v6WlpX9/f1ZWVmdnZ6Ojo////////////////////////////////////////////////////////////////////////////////////////////////////////////////////////////////////////////////////////////////////////////////////////////////////////////////////////////////////////////////////////////////////////////////////////////////////////////////////////////////////////////////////////////////////8jIyDU1NV1dXWxsbFxcXE5OTlJSUlxcXFBQUHNzc4ODg5KSkp+fn6ampqSkpKCgoKKioqysrJGRkXp6er29vby8vKysrJ+fn5iYmJOTk5eXl56enqCgoI6OjpWVlbCwsKWlpY2NjXBwcFhYWExMTFBQUKGhof///////////////////////////////////////////////////////////////////////////////////////////////////////////////////////////////////////////////////////////////////////////////////////////////////////////////////////////////////////////////////////////////////////////////////////////////////////////////////////////////////////////////////////////////////////8fHx1tbWzMzMz09PUBAQEFBQUxMTFNTU01NTWdnZ3h4eIiIiJOTk5SUlI+Pj4iIiH19fVFRUU1NTZaWlpWVlY2NjYeHh4KCgn5+fn19fX5+fnt7e2VlZVJSUl9fX19fX1dXV01NTUpKSkVFRTw8PMzMzP///////////////////////////////////////////////////////////////////////////////////////////////////////////////////////////////////////////////////////////////////////////////////////////////////////////////////////////////////////////////////////////////////////////////////////////////////////////////////////////////////////////////////////////////////////////////8fHx5CQkCcnJy0tLTMzM0FBQU5OTklJSWBgYHJycn9/f4KCgnt7e25ublxcXE1NTTU1NUBAQF1dXWdnZ21tbWtra2hoaGBgYFZWVkdHRzIyMiUlJTMzMz4+PkNDQ0RERENDQzMzM8rKyv///////////////////////////////////////////////////////////////////////////////////////////////////////////////////////////////////////////////////////////////////////////////////////////////////////////////////////////////////////////////////////////////////////////////////////////////////////////////////////////////////////////////////////////////////////////////////////////////////////5CQkF5eXjMzMzQ0NEpKSllZWWBgYGFhYWBgYGxsbIaGho+Pj2JiYjExMTU1NUVFRUtLS0lJSUFBQTk5OSsrK0ZGRicnJykpKTMzMzk5OTs7O2pqav///////////////////////////////////////////////////////////////////////////////////////////////////////////////////////////////////////////////////////////////////////////////////////////////////////////////////////////////////////////////////////////////////////////////////////////////////////////////////////////////////////////////////////////////////////////////////////////////////////////////////////////8fHx1NTU2lpaVxcXDU1NVdXV5KSkqysrLCwsJ+fn29vbzMzMyQkJCgoKCsrK1lZWWJiYj09PU1NTSkpKSIiIiUlJW1tbZOTk////////////////////////////////////////////////////////////////////////////////////////////////////////////////////////////////////////////////////////////////////////////////////////////////////////////////////////////////////////////////////////////////////////////////////////////////////////////////////////////////////////////////////////////////////////////////////////////////////////////////////////+fn59XV1dfX18nJybe3t42NjVJSUkVFRbS0tMTExLq6uqenp4CAgFJSUjs7Ozs7O1FRUXt7e4CAgHd3d5KSkkdHR0hISGJiYoeHh97e3v///////////////////////////////////////////////////////////////////////////////////////////////////////////////////////////////////////////////////////////////////////////////////////////////////////////////////////////////////////////////////////////////////////////////////////////////////////////////////////////////////////////////////////////////////////////////////////////////////////////////////8vLy7i4uLS0tKCgoLi4uMnJyaWlpX5+fklJScXFxdHR0bi4uJubm2lpaUhISEdHR2NjY5WVlby8vLy8vKampnBwcF9fX3x8fJGRkaysrLGxserq6v///////////////////////////////////////////////////////////////////////////////////////////////////////////////////////////////////////////////////////////////////////////////////////////////////////////////////////////////////////////////////////////////////////////////////////////////////////////////////////////////////////////////////////////////////////////////////////////////////////////+Li4qenp9LS0sLCwpeXl5iYmMbGxsLCwqKiom9vb8fHx8vLy7KysoSEhFFRUVdXV4KCgpWVlaurq8fHx9vb28fHx6KiomNjY39/f5qamrCwsMXFxcTExLOzs////////////////////////////////////////////////////////////////////////////////////////////////////////////////////////////////////////////////////////////////////////////////////////////////////////////////////////////////////////////////////////////////////////////////////////////////////////////////////////////////////////////////////////////////////////////////////////////////////////6Kiop6ensHBwcrKyqSkpJOTk7q6ut3d3b+/v6urq9ra2tbW1r6+vpaWlkxMTJWVlbCwsKysrLCwsMDAwNra2t/f38nJybOzs4eHh5eXl62trb6+vs7Ozr29vcHBwf///////////////////////////////////////////////////////////////////////////////////////////////////////////////////////////////////////////////////////////////////////////////////////////////////////////////////////////////////////////////////////////////////////////////////////////////////////////////////////////////////////////////////////////////////////////////////////////////////39/f5ubm7e3t87Ozr+/v6SkpK2trdPT076+vrKystLS0tPT08fHx7S0tHd3d7CwsL29vbe3t7a2tri4uMvLy+Pj48vLy729vbOzs5iYmKenp7a2tsvLy8rKyn5+fv///////////////////////////////////////////////////////////////////////////////////////////////////////////////////////////////////////////////////////////////////////////////////////////////////////////////////////////////////////////////////////////////////////////////////////////////////////////////////////////////////////////////////////////////////////////////////////////////////4GBgZqamrKyssfHx9LS0sbGxra2trKysqCgoLOzs8DAwMTExMHBwby8vKenp6qqqtra2svLy729vbW1tcTExNLS0r29vaurq5+fn5qampqamo2NjcLCwtPT035+fv///////////////////////////////////////////////////////////////////////////////////////////////////////////////////////////////////////////////////////////////////////////////////////////////////////////////////////////////////////////////////////////////////////////////////////////////////////////////////////////////////////////////////////////////////////////////////////////////////4KCgpubm62trbq6usbGxtra2tTU1KCgoJeXl6ampq2trbCwsLKysq+vr6ampnl5eb29vd7e3sbGxrOzs7Ozs7CwsJ+fn5CQkIKCgnh4eHJycmRkZLi4uNDQ0Gtra////////////////////////////////////////////////////////////////////////////////////////////////////////////////////////////////////////////////////////////////////////////////////////////////////////////////////////////////////////////////////////////////////////////////////////////////////////////////////////////////////////////////////////////////////////////////////////////////6ysrIWFhZycnKOjo6WlpaysrLW1tbKyspKSkomJiY+Pj5OTk5aWlpiYmJSUlISEhF5eXnFxcdXV1cTExKSkpIyMjIGBgXl5eXFxcWdnZ11dXVRUVE9PT3Jycqenp1ZWVv///////////////////////////////////////////////////////////////////////////////////////////////////////////////////////////////////////////////////////////////////////////////////////////////////////////////////////////////////////////////////////////////////////////////////////////////////////////////////////////////////////////////////////////////////////////////////////////////7Ozs4+Pj5qamo2NjX9/f4CAgJCQkJiYmIeHh319fXx8fHx8fHp6enZ2dmlpaVFRUUFBQWlpabCwsKysrJSUlHx8fG5ubmhoaGNjY1xcXFZWVlRUVFZWVmVlZXZ2dqysrP///////////////////////////////////////////////////////////////////////////////////////////////////////////////////////////////////////////////////////////////////////////////////////////////////////////////////////////////////////////////////////////////////////////////////////////////////////////////////////////////////////////////////////////////////////////////////////////////7u7u52dnZSUlGJiYkBAQDs7O2hoaJaWlpubm5KSkoaGhnp6emxsbFdXV0VFRTs7O0hISIODg6enp6urq5+fn5CQkISEhH19fXZ2dm9vb2pqamtra2pqamZmZmBgYKampv///////////////////////////////////////////////////////////////////////////////////////////////////////////////////////////////////////////////////////////////////////4dyvwEAAGFVBW5vdGVzcsABAABVAGggVQExdWJVB21hcF9pZHNywQEAAH1ywgEAAEtkSwBzdWIu'
kfPickle = 'gAJjQW5pbWF0ZS5LZXlmcmFtZXMKS2V5ZnJhbWVzCnEBKYFxAn1xA1UHZW50cmllc3EEXXEFc2Iu'
def restoreAnimation():
	'A method to unpickle and restore animation objects'
	# Scenes must be unpickled after restoring transitions, because each
	# scene links to a 'scene' transition. Likewise, keyframes must be 
	# unpickled after restoring scenes, because each keyframe links to a scene.
	# The unpickle process is left to the restore* functions, it's 
	# important that it doesn't happen prior to calling those functions.
	import SimpleSession
	from Animate.Session import restoreTransitions
	from Animate.Session import restoreScenes
	from Animate.Session import restoreKeyframes
	SimpleSession.registerAfterModelsCB(restoreTransitions, trPickle)
	SimpleSession.registerAfterModelsCB(restoreScenes, scPickle)
	SimpleSession.registerAfterModelsCB(restoreKeyframes, kfPickle)
try:
	restoreAnimation()
except:
	reportRestoreError('Error in Animate.Session')

def restoreLightController():
	import Lighting
	Lighting._setFromParams({'ratio': 1.25, 'brightness': 1.0, 'material': [30.0, (0.85, 0.85, 0.85), 0.1], 'back': [(0.3574067443365933, 0.6604015517481455, -0.6604015517481456), (1.0, 1.0, 1.0), 0.0], 'mode': 'two-point', 'key': [(-0.3574067443365933, 0.6604015517481455, 0.6604015517481456), (1.0, 1.0, 1.0), 1.0], 'contrast': 0.83, 'fill': [(0.2505628070857316, 0.2505628070857316, 0.9351131265310294), (1.0, 1.0, 1.0), 0.0]})
try:
	restoreLightController()
except:
	reportRestoreError("Error restoring lighting parameters")


def restore_surface_zones():
 surface_zone_state = \
   {
    'class': 'Surface_Zone_State',
    'version': 3,
    'zone_table': {},
   }
 try:
  import SurfaceZone.session
  SurfaceZone.session.restore_surface_zone_state(surface_zone_state)
 except:
  reportRestoreError('Error restoring surface zones')

registerAfterModelsCB(restore_surface_zones)


def restoreRemainder():
	from SimpleSession.versions.v65 import restoreWindowSize, \
	     restoreOpenStates, restoreSelections, restoreFontInfo, \
	     restoreOpenModelsAttrs, restoreModelClip, restoreSilhouettes

	curSelIds =  []
	savedSels = []
	openModelsAttrs = { 'cofrMethod': 2 }
	windowSize = (330, 1340)
	xformMap = {}
	fontInfo = {'face': (u'Sans Serif', u'Normal', 28)}
	clipPlaneInfo = {}
	silhouettes = {0: True}

	replyobj.status("Restoring window...", blankAfter=0,
		secondary=True)
	restoreWindowSize(windowSize)
	replyobj.status("Restoring open states...", blankAfter=0,
		secondary=True)
	restoreOpenStates(xformMap)
	replyobj.status("Restoring font info...", blankAfter=0,
		secondary=True)
	restoreFontInfo(fontInfo)
	replyobj.status("Restoring selections...", blankAfter=0,
		secondary=True)
	restoreSelections(curSelIds, savedSels)
	replyobj.status("Restoring openModel attributes...", blankAfter=0,
		secondary=True)
	restoreOpenModelsAttrs(openModelsAttrs)
	replyobj.status("Restoring model clipping...", blankAfter=0,
		secondary=True)
	restoreModelClip(clipPlaneInfo)
	replyobj.status("Restoring per-model silhouettes...", blankAfter=0,
		secondary=True)
	restoreSilhouettes(silhouettes)

	replyobj.status("Restoring remaining extension info...", blankAfter=0,
		secondary=True)
try:
	restoreRemainder()
except:
	reportRestoreError("Error restoring post-model state")
from SimpleSession.versions.v65 import makeAfterModelsCBs
makeAfterModelsCBs()

from SimpleSession.versions.v65 import endRestore
replyobj.status('Finishing restore...', blankAfter=0, secondary=True)
endRestore({})
replyobj.status('', secondary=True)
replyobj.status('Restore finished.')
