# Supplementary material for: Specific lid-base contacts in the 26s proteasome control the conformational switching required for substrate degradation
Source: eLife. 2019 Nov 28;8:e49806. doi: 10.7554/eLife.49806 (PMC6910829; doi:10.7554/eLife.49806)
Supplement: Figure 2—source data 1. [file elife-49806-fig2-data1.zip › Figure 2-source data/EM density/WTATPgS_k6al/tiles_1to6_matrix]

Model 0.0
	-0.233158 -0.942752 0.238443 519.129
	-0.935038 0.284695 0.21131 386.021
	-0.267096 -0.173685 -0.947889 599.168
Model 1.0
	-0.233158 -0.942752 0.238443 518.918
	-0.935038 0.284695 0.21131 27.5175
	-0.267096 -0.173685 -0.947889 602.104
Model 2.0
	-0.233158 -0.942752 0.238443 518.989
	-0.935038 0.284695 0.21131 -327.605
	-0.267096 -0.173685 -0.947889 605.738
Model 3.0
	-0.233158 -0.942752 0.238443 520.749
	-0.935038 0.284695 0.21131 -682.329
	-0.267096 -0.173685 -0.947889 602.132
Model 4.0
	-0.233158 -0.942752 0.238443 515.935
	-0.935038 0.284695 0.21131 -1046.08
	-0.267096 -0.173685 -0.947889 606.649
Model 5.0
	-0.233158 -0.942752 0.238443 518.456
	-0.935038 0.284695 0.21131 -1394.46
	-0.267096 -0.173685 -0.947889 602.926
Model 6.0
	-0.233158 -0.942752 0.238443 518.255
	-0.935038 0.284695 0.21131 -1756.43
	-0.267096 -0.173685 -0.947889 605.109
Model 7.0
	-0.233158 -0.942752 0.238443 519.736
	-0.935038 0.284695 0.21131 -2115.48
	-0.267096 -0.173685 -0.947889 601.717
Model 8.0
	-0.233158 -0.942752 0.238443 520.391
	-0.935038 0.284695 0.21131 -2477.73
	-0.267096 -0.173685 -0.947889 604.76
Model 9.0
	-0.233158 -0.942752 0.238443 519.65
	-0.935038 0.284695 0.21131 -2829.05
	-0.267096 -0.173685 -0.947889 603.177
