# Supplementary material for: Specific lid-base contacts in the 26s proteasome control the conformational switching required for substrate degradation
Source: eLife. 2019 Nov 28;8:e49806. doi: 10.7554/eLife.49806 (PMC6910829; doi:10.7554/eLife.49806)
Supplement: Figure 5—figure supplement 2—source data 1. [file elife-49806-fig5-figsupp2-data1.zip]

Archive with 37 entries (32 files):
- Figure5 Supplement 2B WT titin gel based degradation data/
- Figure5 Supplement 2B WT titin gel based degradation data/.DS_Store
- __MACOSX/
- __MACOSX/Figure5 Supplement 2B WT titin gel based degradation data/
- __MACOSX/Figure5 Supplement 2B WT titin gel based degradation data/._.DS_Store
- Figure5 Supplement 2B WT titin gel based degradation data/181228 wt titin eq6 26s 30c.tif
- __MACOSX/Figure5 Supplement 2B WT titin gel based degradation data/._181228 wt titin eq6 26s 30c.tif
- Figure5 Supplement 2B WT titin gel based degradation data/181228 wt titin vtenkif 26s 30c 3x.tif
- __MACOSX/Figure5 Supplement 2B WT titin gel based degradation data/._181228 wt titin vtenkif 26s 30c 3x.tif
- Figure5 Supplement 2B WT titin gel based degradation data/181228 wt titin wt 26s 30c 3x.tif
- __MACOSX/Figure5 Supplement 2B WT titin gel based degradation data/._181228 wt titin wt 26s 30c 3x.tif
- Figure5 Supplement 2B WT titin gel based degradation data/Gel Quantitation and Analysis.xlsx
- __MACOSX/Figure5 Supplement 2B WT titin gel based degradation data/._Gel Quantitation and Analysis.xlsx
- __MACOSX/._Figure5 Supplement 2B WT titin gel based degradation data
- Figure5B and Figure5 Supplement 2A Restart Data/
- Figure5B and Figure5 Supplement 2A Restart Data/.DS_Store
- __MACOSX/Figure5B and Figure5 Supplement 2A Restart Data/
- __MACOSX/Figure5B and Figure5 Supplement 2A Restart Data/._.DS_Store
- Figure5B and Figure5 Supplement 2A Restart Data/180503 vtenkif st1 2-[TAMRA] 50um.tif
- __MACOSX/Figure5B and Figure5 Supplement 2A Restart Data/._180503 vtenkif st1 2-[TAMRA] 50um.tif
- Figure5B and Figure5 Supplement 2A Restart Data/180504 wt st 1 2 3 .tif
- __MACOSX/Figure5B and Figure5 Supplement 2A Restart Data/._180504 wt st 1 2 3 .tif
- Figure5B and Figure5 Supplement 2A Restart Data/180515 wt restart 1 vtenkif restart 3.tif
- __MACOSX/Figure5B and Figure5 Supplement 2A Restart Data/._180515 wt restart 1 vtenkif restart 3.tif
- Figure5B and Figure5 Supplement 2A Restart Data/180515 wt restart 2 3 vtenkif restart 1 2-[TAMRA].tif
- __MACOSX/Figure5B and Figure5 Supplement 2A Restart Data/._180515 wt restart 2 3 vtenkif restart 1 2-[TAMRA].tif
- Figure5B and Figure5 Supplement 2A Restart Data/180611 eq6 rt.tif
- __MACOSX/Figure5B and Figure5 Supplement 2A Restart Data/._180611 eq6 rt.tif
- Figure5B and Figure5 Supplement 2A Restart Data/180611 eq6 st.tif
- __MACOSX/Figure5B and Figure5 Supplement 2A Restart Data/._180611 eq6 st.tif
- Figure5B and Figure5 Supplement 2A Restart Data/180611 wt rt.tif
- __MACOSX/Figure5B and Figure5 Supplement 2A Restart Data/._180611 wt rt.tif
- Figure5B and Figure5 Supplement 2A Restart Data/180611 wt st.tif
- __MACOSX/Figure5B and Figure5 Supplement 2A Restart Data/._180611 wt st.tif
- Figure5B and Figure5 Supplement 2A Restart Data/Single turnover and Restart Data Gel Quantitation and Analysis.xlsx
- __MACOSX/Figure5B and Figure5 Supplement 2A Restart Data/._Single turnover and Restart Data Gel Quantitation and Analysis.xlsx
- __MACOSX/._Figure5B and Figure5 Supplement 2A Restart Data
